# Supplementary material for: Discovery of genomic intervals that underlie nematode responses to benzimidazoles
Source: PLoS Negl Trop Dis. 2018 Mar 30;12(3):e0006368. doi: 10.1371/journal.pntd.0006368 (PMC5895046; doi:10.1371/journal.pntd.0006368)
Supplement: S1 Table — Each QTL that was discovered for defined trait groups is annotated with its peak position, confidence interval, estimated variance explained, and effect size. Trait legend: EXT (extinction; optical density), TOF (time-of-flight; animal length), red and yellow (fluorescence; pharyngeal pumping), n (object count; brood size). Mappings were carried out with the mean, median, q75 (75th percentile), and q90 (90th percentile) of these traits. (CSV) [file pntd.0006368.s012.csv]

	Drug	Chr	Peak Pos	Trait	Peak LOD	LOD Threshold	Variance Explained	Effect Size	Left	Right
1	Albendazole	IV	15731760	mean.EXT	16.6584837461075	2.98269866426681	0.312369666845286	-0.557508375632853	15632676	15907521
2	Albendazole	IV	15731760	mean.red	17.1239329380284	2.98269866426681	0.319499530629975	-0.56383506517983	15632676	15907521
3	Albendazole	IV	15731760	mean.TOF	10.2164005039723	2.98269866426681	0.205465853865371	-0.452154437871548	15632676	16006324
4	Albendazole	IV	15731760	mean.yellow	17.9057593242899	2.98269866426681	0.331305935520603	-0.574158207538812	15632676	15907521
5	Albendazole	IV	15731760	median.EXT	14.7204131404742	2.98269866426681	0.281850689470064	-0.5295738354884	15466666	15907521
6	Albendazole	IV	15731760	median.red	12.0106765838791	2.98269866426681	0.236843184491509	-0.485453252322566	15466666	16006324
7	Albendazole	IV	15731760	median.TOF	8.47816851074536	2.98269866426681	0.173813409643191	-0.415870973153493	15632676	16006324
8	Albendazole	IV	15731760	median.yellow	13.9849008090212	2.98269866426681	0.269909125514215	-0.518233821787033	15466666	16006324
9	Albendazole	IV	16090703	norm.n	3.1711621750789	2.98269866426681	0.0689946895086656	0.262014183484274	15429543	16403255
10	Albendazole	IV	15731760	q75.EXT	19.9277276974859	2.98269866426681	0.360876901240986	-0.599234089294097	15466666	15907521
11	Albendazole	IV	15731760	q75.red	18.6005726023899	2.98269866426681	0.341622326005387	-0.583028912184611	15632676	15907521
12	Albendazole	IV	15731760	q75.TOF	13.2892192304646	2.98269866426681	0.258427547521155	-0.507091548272605	15632676	16006324
13	Albendazole	IV	15731760	q75.yellow	19.7644934027237	2.98269866426681	0.358540128151622	-0.597290839055418	15466666	15907521
14	Albendazole	IV	15731760	q90.EXT	20.9733172287583	2.98269866426681	0.37563948736752	-0.611367838699859	15632676	15907521
15	Albendazole	IV	15731760	q90.red	18.6465515027893	2.98269866426681	0.342299231664227	-0.583606246035944	15632676	15907521
16	Albendazole	IV	16090703	q90.TOF	15.7690337031266	2.98269866426681	0.298531557382381	-0.545019564560405	16006590	16160242
17	Albendazole	IV	15731760	q90.yellow	19.7970942815803	2.98269866426681	0.359007523211483	-0.597680028218133	15632676	15907521
18	Fenbendazole_15	X	12533105	median.EXT	3.01048526658559	2.98269866426681	0.0511579074423146	-0.225738946277261	11530572	12974362
19	Fenbendazole_15	III	10192454	median.red	4.54764408194769	2.98269866426681	0.0733294775752035	-0.270264748540066	8365279	10675443
20	Fenbendazole_15	III	10192454	median.yellow	4.57915171086268	2.98269866426681	0.0738168931951731	-0.271161475796488	8626507	10675443
21	Fenbendazole_15	II	10821883	n	3.43691786763303	2.98269866426681	0.0598625750081219	0.244189960531747	5862837	11908334
22	Fenbendazole_15	II	9216890	norm.n	3.85893365506862	2.98269866426681	0.0670594149937687	0.258452053878373	5274777	11021073
23	Fenbendazole_15	V	13749344	q75.red	4.72543507792338	2.98269866426681	0.0800553906140782	0.282387454120207	12638434	15790133
24	Fenbendazole_15	V	12153760	q75.yellow	3.81434710105792	2.98269866426681	0.0616359734057537	0.247780563976752	11611821	16253803
25	Fenbendazole_15	V	12153760	q90.red	3.94762880728838	2.98269866426681	0.0637141338649976	0.251923104398123	11476329	15790133
26	Fenbendazole_15	V	12153760	q90.yellow	3.47796112557732	2.98269866426681	0.0563687515348211	0.23695687603262	8398703	15790133
27	Fenbendazole_30	IV	15706670	mean.EXT	2.98612014218193	2.98269866426681	0.0501005397964092	-0.223407173171439	15466666	16090703
28	Fenbendazole_30	IV	15706670	n	5.70033745784318	2.98269866426681	0.0934295754774214	0.305083063394725	15466666	16006324
29	Fenbendazole_30	IV	15706670	norm.n	5.67202401007818	2.98269866426681	0.0929880937568921	0.30436140709529	15568713	16090703
30	Fenbendazole_30	IV	15706670	q75.EXT	5.27659959063827	2.98269866426681	0.0867995369888159	-0.294059094169621	15466666	15907521
31	Fenbendazole_30	V	8498683	q75.red	5.0884546300682	2.98269866426681	0.0802521897296704	0.282751134679443	7402639	10124453
32	Fenbendazole_30	V	8498683	q75.yellow	4.44442590981421	2.98269866426681	0.0704842944230947	0.264985487261795	6982234	10240582
33	Fenbendazole_30	IV	15706670	q90.EXT	5.47760509836249	2.98269866426681	0.0899506911321892	-0.299349242219342	15466666	15907521
34	Fenbendazole_30	III	10675443	q90.red	3.23286866639411	2.98269866426681	0.0502887179789564	0.223826339850461	10095008	11116636
35	Mebendazole	V	7067131	mean.EXT	10.8716150018977	2.98269866426681	0.163562793687777	0.403656423478787	6336157	8156968
36	Mebendazole	V	10839540	mean.red	10.9761829210513	2.98269866426681	0.162934091691257	0.402879890097665	8362449	11199004
37	Mebendazole	V	7067131	mean.TOF	6.00157468785631	2.98269866426681	0.0941422106988801	0.306239921114147	6064863	11199004
38	Mebendazole	V	7067131	mean.yellow	11.4167172448596	2.98269866426681	0.170969655812801	0.412694923490203	6444128	8156968
39	Mebendazole	V	7758331	median.EXT	6.96151347781803	2.98269866426681	0.107414123789672	0.327114882293599	5894814	8156968
40	Mebendazole	V	10839540	median.red	8.69988534719123	2.98269866426681	0.131677643273991	0.36218097251137	8362449	11611821
41	Mebendazole	V	9542083	median.TOF	4.84013797540967	2.98269866426681	0.0750505421407594	0.273430228193301	5894814	12288279
42	Mebendazole	V	9542083	median.yellow	8.81263431232096	2.98269866426681	0.132051328285162	0.362694521025316	8362449	11611821
43	Mebendazole	IV	15632676	n	4.83695727282119	2.98269866426681	0.0808213637672617	0.283747925595237	15429543	16006324
44	Mebendazole	IV	15632676	norm.n	6.05597135691716	2.98269866426681	0.100128851523427	0.315826978477783	15429543	16006324
45	Mebendazole	V	7758331	q75.EXT	11.1447852786198	2.98269866426681	0.165915136371238	0.406548733231279	6444128	8156968
46	Mebendazole	V	7067131	q75.red	12.1372492450238	2.98269866426681	0.180651991624092	0.424219848905823	6444128	7402639
47	Mebendazole	V	7758331	q75.TOF	7.66941155527506	2.98269866426681	0.11761853119677	0.342300460860308	6064863	8156968
48	Mebendazole	V	7067131	q75.yellow	13.859092493389	2.98269866426681	0.203299066139541	0.450025683161995	6444128	7402639
49	Mebendazole	V	7067131	q90.EXT	12.7439642234171	2.98269866426681	0.188710319090614	0.433578194443792	6444128	8156968
50	Mebendazole	V	7067131	q90.red	10.146082815288	2.98269866426681	0.153593508803671	0.391161442421469	6444128	7402639
51	Mebendazole	V	7067131	q90.TOF	7.02108255888735	2.98269866426681	0.109170730089948	0.329778786331128	6336157	8156968
52	Mebendazole	V	7067131	q90.yellow	11.050194709156	2.98269866426681	0.165997159589962	0.406649213259981	6444128	7402639
53	Thiabendazole_125	X	14888501	mean.EXT	3.97180257881515	2.98269866426681	0.0610975252735219	-0.246720972239652	14365344	15137708
54	Thiabendazole_125	V	16056020	mean.red	8.09501538097152	2.98269866426681	0.126407878058676	-0.354879839850804	15196535	16253803
55	Thiabendazole_125	V	16021146	mean.TOF	6.19458913470053	2.98269866426681	0.0984834480825207	-0.313239037431646	15182809	16275872
56	Thiabendazole_125	V	16056020	mean.yellow	3.17728767837534	2.98269866426681	0.0517052975677405	-0.226966509568345	14585502	16275872
57	Thiabendazole_125	V	16021146	median.EXT	14.1264606498725	2.98269866426681	0.212056957370392	-0.459636486874977	15591082	16253803
58	Thiabendazole_125	V	16056020	median.red	8.35721874792755	2.98269866426681	0.130217637192056	-0.360187936564927	15196535	16253803
59	Thiabendazole_125	V	16021146	median.TOF	12.2017208168906	2.98269866426681	0.184546014751636	-0.428791920391811	15196535	16253803
60	Thiabendazole_125	V	16021146	median.yellow	7.12849702153366	2.98269866426681	0.112448917774875	-0.334712474075339	15196535	16253803
61	Thiabendazole_125	V	13031375	n	20.0176723484346	2.98269866426681	0.282895051322493	-0.530892919403857	12985405	13370671
62	Thiabendazole_125	V	14585502	norm.n	20.3751743134667	2.98269866426681	0.288908920108241	-0.536506185491652	14150476	14720499
63	Thiabendazole_125	X	16327359	q75.EXT	4.3084157314867	2.98269866426681	0.0700880928511187	-0.26425084166761	15138179	16505945
64	Thiabendazole_125	V	16056020	q75.red	8.25565613858523	2.98269866426681	0.128743975373081	-0.358144029455557	15329062	16253803
65	Thiabendazole_125	V	16021146	q75.TOF	5.24851422655126	2.98269866426681	0.0841073824268807	-0.289475169234042	14870937	16385614
66	Thiabendazole_125	V	16056020	q75.yellow	4.23462994609489	2.98269866426681	0.0682997537794769	-0.260857799822895	15182809	16253803
67	Thiabendazole_125	X	14888501	q90.EXT	5.33594949272098	2.98269866426681	0.0811450653260574	-0.284331721844524	14791232	15137708
68	Thiabendazole_125	V	16056020	q90.red	6.59450547128769	2.98269866426681	0.104274985234976	-0.322317826975111	15329062	16253803
69	Thiabendazole_125	X	14888501	q90.TOF	4.38749140960275	2.98269866426681	0.0672559866447347	-0.258856891733449	14791232	15137708
70	Thiabendazole_625	V	16056020	mean.EXT	10.3207127637674	2.98269866426681	0.173621113955343	-0.415809683205184	15591082	16253803
71	Thiabendazole_625	V	16253803	mean.red	4.51620950863332	2.98269866426681	0.0799598822294356	-0.28218206189175	14585502	16385614
72	Thiabendazole_625	V	16056020	mean.TOF	15.0350220739499	2.98269866426681	0.242186292731719	-0.491097936443099	15790133	16253803
73	Thiabendazole_625	V	16056020	mean.yellow	4.65609573574019	2.98269866426681	0.08259472337461	-0.286793616898777	14585502	16385614
74	Thiabendazole_625	V	16056020	median.EXT	17.1789641704773	2.98269866426681	0.271374344222712	-0.519849610741847	15790133	16253803
75	Thiabendazole_625	V	14941812	median.red	6.25476212891748	2.98269866426681	0.110550604076161	-0.331798096075274	14585502	15790133
76	Thiabendazole_625	V	16056020	median.TOF	13.7987693097663	2.98269866426681	0.224801759626776	-0.473143831861234	15790133	16253803
77	Thiabendazole_625	V	14941812	median.yellow	7.59638533442505	2.98269866426681	0.132583959897198	-0.363361427136893	14642834	15512135
78	Thiabendazole_625	I	4590527	n	3.97057077348626	2.98269866426681	0.0625785777040955	0.249635401396373	3806107	4976879
79	Thiabendazole_625	I	4590527	norm.n	3.67265355226781	2.98269866426681	0.0580468773031116	0.240426735855954	3890033	4976879
80	Thiabendazole_625	V	16056020	q75.EXT	7.26210634813889	2.98269866426681	0.125701804990096	-0.353805098139221	15591082	16253803
81	Thiabendazole_625	V	16253803	q75.red	5.27260704888864	2.98269866426681	0.0926874936139764	-0.303811283075396	15196535	16385614
82	Thiabendazole_625	V	16056020	q75.TOF	15.0599869507357	2.98269866426681	0.242533125347065	-0.491449458905103	15790133	16253803
83	Thiabendazole_625	V	16120959	q75.yellow	5.45275601317509	2.98269866426681	0.0962987353227642	-0.309673199667412	14870937	16275872
84	Thiabendazole_625	II	9216890	q90.EXT	3.12663002814232	2.98269866426681	0.0580846459574798	0.240504940904181	5274777	9917291
85	Thiabendazole_625	V	16056020	q90.TOF	11.2075758327333	2.98269866426681	0.186997752089687	-0.4315305259067	15591082	16253803
86	Mebendazole	IV	15706670	q75.EXT	7.48605698400424	6.95	0.104317341406918	-0.322364985094983	15466666	15907521
87	Thiabendazole_125	IV	15706670	n	8.40906555119247	6.95	0.128668701481536	-0.358039314510722	15466666	15849940
88	Thiabendazole_125	IV	15706670	norm.n	7.79699130197558	6.95	0.117207412118876	-0.341721100595953	15466666	15849940
