# Supplementary material for: Discovery of genomic intervals that underlie nematode responses to benzimidazoles
Source: PLoS Negl Trop Dis. 2018 Mar 30;12(3):e0006368. doi: 10.1371/journal.pntd.0006368 (PMC5895046; doi:10.1371/journal.pntd.0006368)
Supplement: S3 Table — The genomic coordinates, gene IDs, and feature IDs of annotated piRNA genes within the QTL and NIL-narrowed intervals are provided. (CSV) [file pntd.0006368.s014.csv]

	Chr	Start	End	Strand	Gene_ID	Feature_ID	Biotype	NIL_narrowed_interval
1	IV	15474317	15474337	-	WBGene00048876	Y73F8A.322	piRNA	NO
2	IV	15477097	15477117	-	WBGene00168498	Y73F8A.728	piRNA	NO
3	IV	15477247	15477267	+	WBGene00046242	Y73F8A.100	piRNA	NO
4	IV	15477353	15477373	-	WBGene00050797	Y73F8A.495	piRNA	NO
5	IV	15477593	15477613	+	WBGene00169650	Y73F8A.795	piRNA	NO
6	IV	15477978	15477998	+	WBGene00046738	Y73F8A.144	piRNA	NO
7	IV	15478229	15478249	-	WBGene00049081	Y73F8A.342	piRNA	NO
8	IV	15478976	15478996	+	WBGene00173714	Y73F8A.1067	piRNA	NO
9	IV	15478977	15478997	+	WBGene00171359	Y73F8A.908	piRNA	NO
10	IV	15479317	15479337	+	WBGene00050109	Y73F8A.432	piRNA	NO
11	IV	15479459	15479479	-	WBGene00172556	Y73F8A.988	piRNA	NO
12	IV	15479462	15479482	-	WBGene00169704	Y73F8A.798	piRNA	NO
13	IV	15480018	15480038	-	WBGene00045772	Y73F8A.64	piRNA	NO
14	IV	15480022	15480042	-	WBGene00169892	Y73F8A.810	piRNA	NO
15	IV	15480387	15480407	+	WBGene00172781	Y73F8A.1005	piRNA	NO
16	IV	15480430	15480450	+	WBGene00050574	Y73F8A.469	piRNA	NO
17	IV	15480519	15480539	-	WBGene00169421	Y73F8A.779	piRNA	NO
18	IV	15481312	15481332	-	WBGene00172194	Y73F8A.960	piRNA	NO
19	IV	15481315	15481335	-	WBGene00045854	Y73F8A.74	piRNA	NO
20	IV	15481965	15481985	+	WBGene00171655	Y73F8A.925	piRNA	NO
21	IV	15482382	15482402	+	WBGene00049930	Y73F8A.411	piRNA	NO
22	IV	15482614	15482634	-	WBGene00047773	Y73F8A.226	piRNA	NO
23	IV	15482966	15482986	+	WBGene00046046	Y73F8A.82	piRNA	NO
24	IV	15483231	15483251	+	WBGene00166020	Y73F8A.572	piRNA	NO
25	IV	15483473	15483493	+	WBGene00046386	Y73F8A.110	piRNA	NO
26	IV	15483549	15483569	-	WBGene00050448	Y73F8A.463	piRNA	NO
27	IV	15483813	15483833	-	WBGene00047183	Y73F8A.180	piRNA	NO
28	IV	15483914	15483934	-	WBGene00048152	Y73F8A.259	piRNA	NO
29	IV	15486073	15486093	+	WBGene00170857	Y73F8A.874	piRNA	NO
30	IV	15486204	15486224	-	WBGene00048134	Y73F8A.256	piRNA	NO
31	IV	15486404	15486424	-	WBGene00166046	Y73F8A.574	piRNA	NO
32	IV	15486457	15486477	-	WBGene00166600	Y73F8A.610	piRNA	NO
33	IV	15486615	15486635	-	WBGene00046449	Y73F8A.119	piRNA	NO
34	IV	15486938	15486958	-	WBGene00168948	Y73F8A.746	piRNA	NO
35	IV	15486939	15486959	-	WBGene00171614	Y73F8A.920	piRNA	NO
36	IV	15486940	15486960	-	WBGene00168251	Y73F8A.708	piRNA	NO
37	IV	15487158	15487178	-	WBGene00046631	Y73F8A.137	piRNA	NO
38	IV	15487161	15487181	-	WBGene00169927	Y73F8A.813	piRNA	NO
39	IV	15487292	15487312	-	WBGene00046718	Y73F8A.143	piRNA	NO
40	IV	15487295	15487315	-	WBGene00168403	Y73F8A.722	piRNA	NO
41	IV	15487608	15487628	-	WBGene00166358	Y73F8A.595	piRNA	NO
42	IV	15487696	15487716	-	WBGene00049579	Y73F8A.387	piRNA	NO
43	IV	15487699	15487719	-	WBGene00167584	Y73F8A.664	piRNA	NO
44	IV	15487840	15487860	+	WBGene00165130	Y73F8A.513	piRNA	NO
45	IV	15487965	15487985	-	WBGene00166257	Y73F8A.587	piRNA	NO
46	IV	15487968	15487988	-	WBGene00050786	Y73F8A.493	piRNA	NO
47	IV	15487969	15487989	-	WBGene00166655	Y73F8A.616	piRNA	NO
48	IV	15487971	15487991	-	WBGene00046861	Y73F8A.160	piRNA	NO
49	IV	15488099	15488119	-	WBGene00047815	Y73F8A.232	piRNA	NO
50	IV	15488239	15488259	+	WBGene00173795	Y73F8A.1072	piRNA	NO
51	IV	15488406	15488426	+	WBGene00170016	Y73F8A.819	piRNA	NO
52	IV	15488762	15488782	-	WBGene00050731	Y73F8A.484	piRNA	NO
53	IV	15488765	15488785	-	WBGene00170001	Y73F8A.818	piRNA	NO
54	IV	15488766	15488786	-	WBGene00169480	Y73F8A.786	piRNA	NO
55	IV	15488874	15488894	-	WBGene00169938	Y73F8A.814	piRNA	NO
56	IV	15489206	15489226	+	WBGene00050738	Y73F8A.485	piRNA	NO
57	IV	15489817	15489837	+	WBGene00165271	Y73F8A.528	piRNA	NO
58	IV	15489818	15489838	+	WBGene00174911	Y73F8A.1152	piRNA	NO
59	IV	15489821	15489841	+	WBGene00166492	Y73F8A.603	piRNA	NO
60	IV	15490108	15490128	+	WBGene00165963	Y73F8A.570	piRNA	NO
61	IV	15490331	15490351	+	WBGene00048004	Y73F8A.246	piRNA	NO
62	IV	15490461	15490481	-	WBGene00170140	Y73F8A.825	piRNA	NO
63	IV	15490472	15490492	+	WBGene00174831	Y73F8A.1143	piRNA	NO
64	IV	15490473	15490493	+	WBGene00048857	Y73F8A.319	piRNA	NO
65	IV	15490532	15490552	-	WBGene00170325	Y73F8A.836	piRNA	NO
66	IV	15490738	15490758	+	WBGene00173098	Y73F8A.1030	piRNA	NO
67	IV	15490844	15490864	-	WBGene00047532	Y73F8A.201	piRNA	NO
68	IV	15490845	15490865	-	WBGene00172272	Y73F8A.968	piRNA	NO
69	IV	15490912	15490932	-	WBGene00172540	Y73F8A.987	piRNA	NO
70	IV	15491018	15491038	-	WBGene00170868	Y73F8A.876	piRNA	NO
71	IV	15492165	15492185	-	WBGene00048888	Y73F8A.323	piRNA	NO
72	IV	15492190	15492210	+	WBGene00165269	Y73F8A.527	piRNA	NO
73	IV	15492517	15492537	+	WBGene00174361	Y73F8A.1110	piRNA	NO
74	IV	15492519	15492539	+	WBGene00172940	Y73F8A.1015	piRNA	NO
75	IV	15492520	15492540	+	WBGene00168687	Y73F8A.736	piRNA	NO
76	IV	15492703	15492723	-	WBGene00049221	Y73F8A.358	piRNA	NO
77	IV	15492748	15492768	-	WBGene00174034	Y73F8A.1093	piRNA	NO
78	IV	15493280	15493300	+	WBGene00172521	Y73F8A.985	piRNA	NO
79	IV	15493567	15493587	+	WBGene00171437	Y73F8A.911	piRNA	NO
80	IV	15493722	15493742	+	WBGene00048969	Y73F8A.331	piRNA	NO
81	IV	15493933	15493953	+	WBGene00174729	Y73F8A.1137	piRNA	NO
82	IV	15494052	15494072	-	WBGene00165171	Y73F8A.518	piRNA	NO
83	IV	15494343	15494363	+	WBGene00170129	Y73F8A.824	piRNA	NO
84	IV	15494789	15494809	-	WBGene00170113	Y73F8A.823	piRNA	NO
85	IV	15494935	15494955	-	WBGene00045865	Y73F8A.75	piRNA	NO
86	IV	15494936	15494956	-	WBGene00165073	Y73F8A.503	piRNA	NO
87	IV	15495046	15495066	-	WBGene00046203	Y73F8A.96	piRNA	NO
88	IV	15495216	15495236	-	WBGene00048699	Y73F8A.304	piRNA	NO
89	IV	15495501	15495521	-	WBGene00047605	Y73F8A.207	piRNA	NO
90	IV	15495737	15495757	-	WBGene00174127	Y73F8A.1098	piRNA	NO
91	IV	15495738	15495758	-	WBGene00170733	Y73F8A.861	piRNA	NO
92	IV	15495743	15495763	+	WBGene00172675	Y73F8A.994	piRNA	NO
93	IV	15495846	15495866	-	WBGene00169213	Y73F8A.764	piRNA	NO
94	IV	15495936	15495956	-	WBGene00046340	Y73F8A.105	piRNA	NO
95	IV	15496142	15496162	+	WBGene00047877	Y73F8A.238	piRNA	NO
96	IV	15496286	15496306	-	WBGene00048587	Y73F8A.294	piRNA	NO
97	IV	15496287	15496307	-	WBGene00172776	Y73F8A.1004	piRNA	NO
98	IV	15496289	15496309	-	WBGene00169771	Y73F8A.801	piRNA	NO
99	IV	15496290	15496310	-	WBGene00174914	Y73F8A.1153	piRNA	NO
100	IV	15496367	15496387	-	WBGene00049599	Y73F8A.388	piRNA	NO
101	IV	15496794	15496814	-	WBGene00165354	Y73F8A.535	piRNA	NO
102	IV	15496795	15496815	-	WBGene00169544	Y73F8A.790	piRNA	NO
103	IV	15497194	15497214	-	WBGene00171026	Y73F8A.883	piRNA	NO
104	IV	15497195	15497215	-	WBGene00174652	Y73F8A.1133	piRNA	NO
105	IV	15497442	15497462	+	WBGene00173194	Y73F8A.1038	piRNA	NO
106	IV	15497443	15497463	+	WBGene00171855	Y73F8A.940	piRNA	NO
107	IV	15497746	15497766	-	WBGene00050441	Y73F8A.460	piRNA	NO
108	IV	15497934	15497954	+	WBGene00167893	Y73F8A.686	piRNA	NO
109	IV	15498201	15498221	-	WBGene00167175	Y73F8A.643	piRNA	NO
110	IV	15498202	15498222	-	WBGene00173117	Y73F8A.1034	piRNA	NO
111	IV	15498204	15498224	-	WBGene00172082	Y73F8A.956	piRNA	NO
112	IV	15498271	15498291	-	WBGene00165265	Y73F8A.526	piRNA	NO
113	IV	15500322	15500342	+	WBGene00167796	Y73F8A.680	piRNA	NO
114	IV	15500769	15500789	-	WBGene00173866	Y73F8A.1080	piRNA	NO
115	IV	15500791	15500811	+	WBGene00049124	Y73F8A.348	piRNA	NO
116	IV	15500985	15501005	+	WBGene00165152	Y73F8A.514	piRNA	NO
117	IV	15500986	15501006	+	WBGene00167062	Y73F8A.633	piRNA	NO
118	IV	15503822	15503842	+	WBGene00047088	Y73F8A.177	piRNA	NO
119	IV	15504170	15504190	-	WBGene00048424	Y73F8A.279	piRNA	NO
120	IV	15504251	15504271	-	WBGene00049682	Y73F8A.391	piRNA	NO
121	IV	15504500	15504520	-	WBGene00050067	Y73F8A.423	piRNA	NO
122	IV	15504699	15504719	+	WBGene00172977	Y73F8A.1019	piRNA	NO
123	IV	15504818	15504838	-	WBGene00169371	Y73F8A.774	piRNA	NO
124	IV	15505951	15505971	-	WBGene00165204	Y73F8A.522	piRNA	NO
125	IV	15505967	15505987	+	WBGene00167570	Y73F8A.663	piRNA	NO
126	IV	15506079	15506099	-	WBGene00166829	Y73F8A.627	piRNA	NO
127	IV	15506303	15506323	+	WBGene00167081	Y73F8A.636	piRNA	NO
128	IV	15506304	15506324	+	WBGene00168383	Y73F8A.720	piRNA	NO
129	IV	15506429	15506449	-	WBGene00174439	Y73F8A.1114	piRNA	NO
130	IV	15506553	15506573	+	WBGene00166621	Y73F8A.611	piRNA	NO
131	IV	15506556	15506576	+	WBGene00172746	Y73F8A.1001	piRNA	NO
132	IV	15506589	15506609	+	WBGene00049720	Y73F8A.394	piRNA	NO
133	IV	15506818	15506838	+	WBGene00050037	Y73F8A.421	piRNA	NO
134	IV	15507197	15507217	+	WBGene00174096	Y73F8A.1095	piRNA	NO
135	IV	15507200	15507220	+	WBGene00048158	Y73F8A.261	piRNA	NO
136	IV	15507745	15507765	+	WBGene00169453	Y73F8A.783	piRNA	NO
137	IV	15508313	15508333	+	WBGene00050798	Y73F8A.496	piRNA	NO
138	IV	15508779	15508799	+	WBGene00172835	Y73F8A.1009	piRNA	NO
139	IV	15508977	15508997	+	WBGene00173480	Y73F8A.1053	piRNA	NO
140	IV	15509296	15509316	+	WBGene00170845	Y73F8A.872	piRNA	NO
141	IV	15509711	15509731	+	WBGene00165946	Y73F8A.569	piRNA	NO
142	IV	15510101	15510121	+	WBGene00174267	Y73F8A.1106	piRNA	NO
143	IV	15510104	15510124	+	WBGene00171538	Y73F8A.916	piRNA	NO
144	IV	15510216	15510236	+	WBGene00173842	Y73F8A.1078	piRNA	NO
145	IV	15510217	15510237	+	WBGene00170505	Y73F8A.844	piRNA	NO
146	IV	15510303	15510323	+	WBGene00169786	Y73F8A.804	piRNA	NO
147	IV	15530867	15530887	-	WBGene00165027	Y73F8A.500	piRNA	NO
148	IV	15531099	15531119	-	WBGene00174873	Y73F8A.1149	piRNA	NO
149	IV	15531284	15531304	-	WBGene00170756	Y73F8A.863	piRNA	NO
150	IV	15531458	15531478	-	WBGene00171188	Y73F8A.898	piRNA	NO
151	IV	15531700	15531720	-	WBGene00166399	Y73F8A.598	piRNA	NO
152	IV	15531703	15531723	-	WBGene00173828	Y73F8A.1074	piRNA	NO
153	IV	15531922	15531942	-	WBGene00171674	Y73F8A.927	piRNA	NO
154	IV	15532090	15532110	-	WBGene00172023	Y73F8A.951	piRNA	NO
155	IV	15532291	15532311	-	WBGene00166929	Y73F8A.632	piRNA	NO
156	IV	15532427	15532447	-	WBGene00168779	Y73F8A.741	piRNA	NO
157	IV	15532638	15532658	-	WBGene00046452	Y73F8A.120	piRNA	NO
158	IV	15532814	15532834	-	WBGene00172983	Y73F8A.1020	piRNA	NO
159	IV	15533088	15533108	-	WBGene00047665	Y73F8A.216	piRNA	NO
160	IV	15533538	15533558	-	WBGene00167791	Y73F8A.678	piRNA	NO
161	IV	15533986	15534006	+	WBGene00049999	Y73F8A.420	piRNA	NO
162	IV	15534111	15534131	-	WBGene00174091	Y73F8A.1094	piRNA	NO
163	IV	15534116	15534136	-	WBGene00049970	Y73F8A.417	piRNA	NO
164	IV	15534117	15534137	-	WBGene00171038	Y73F8A.885	piRNA	NO
165	IV	15534551	15534571	+	WBGene00166728	Y73F8A.620	piRNA	NO
166	IV	15534552	15534572	+	WBGene00173103	Y73F8A.1032	piRNA	NO
167	IV	15534940	15534960	+	WBGene00050782	Y73F8A.491	piRNA	NO
168	IV	15534943	15534963	+	WBGene00167868	Y73F8A.684	piRNA	NO
169	IV	15535614	15535634	+	WBGene00050089	Y73F8A.428	piRNA	NO
170	IV	15535733	15535753	+	WBGene00046597	Y73F8A.134	piRNA	NO
171	IV	15535887	15535907	+	WBGene00169106	Y73F8A.759	piRNA	NO
172	IV	15536062	15536082	+	WBGene00046830	Y73F8A.157	piRNA	NO
173	IV	15536065	15536085	+	WBGene00046940	Y73F8A.166	piRNA	NO
174	IV	15536423	15536443	-	WBGene00166822	Y73F8A.626	piRNA	NO
175	IV	15537031	15537051	+	WBGene00046588	Y73F8A.131	piRNA	NO
176	IV	15537286	15537306	+	WBGene00049760	Y73F8A.396	piRNA	NO
177	IV	15537290	15537310	+	WBGene00047525	Y73F8A.200	piRNA	NO
178	IV	15537294	15537314	+	WBGene00167144	Y73F8A.640	piRNA	NO
179	IV	15537444	15537464	+	WBGene00172299	Y73F8A.969	piRNA	NO
180	IV	15537445	15537465	+	WBGene00173519	Y73F8A.1054	piRNA	NO
181	IV	15537643	15537663	+	WBGene00048787	Y73F8A.311	piRNA	NO
182	IV	15538547	15538567	-	WBGene00049384	Y73F8A.372	piRNA	NO
183	IV	15538916	15538936	-	WBGene00050087	Y73F8A.427	piRNA	NO
184	IV	15539417	15539437	+	WBGene00174491	Y73F8A.1122	piRNA	NO
185	IV	15540042	15540062	-	WBGene00167140	Y73F8A.639	piRNA	NO
186	IV	15540300	15540320	+	WBGene00173705	Y73F8A.1065	piRNA	NO
187	IV	15540450	15540470	+	WBGene00045782	Y73F8A.67	piRNA	NO
188	IV	15540453	15540473	+	WBGene00172177	Y73F8A.959	piRNA	NO
189	IV	15540669	15540689	+	WBGene00172238	Y73F8A.963	piRNA	NO
190	IV	15540778	15540798	-	WBGene00166113	Y73F8A.579	piRNA	NO
191	IV	15541081	15541101	-	WBGene00046986	Y73F8A.170	piRNA	NO
192	IV	15541199	15541219	+	WBGene00167880	Y73F8A.685	piRNA	NO
193	IV	15541317	15541337	-	WBGene00172323	Y73F8A.971	piRNA	NO
194	IV	15541466	15541486	-	WBGene00170864	Y73F8A.875	piRNA	NO
195	IV	15541590	15541610	-	WBGene00048255	Y73F8A.265	piRNA	NO
196	IV	15541769	15541789	-	WBGene00169776	Y73F8A.803	piRNA	NO
197	IV	15541886	15541906	-	WBGene00045706	Y73F8A.59	piRNA	NO
198	IV	15541887	15541907	-	WBGene00169586	Y73F8A.791	piRNA	NO
199	IV	15542075	15542095	-	WBGene00048085	Y73F8A.250	piRNA	NO
200	IV	15542243	15542263	-	WBGene00046765	Y73F8A.147	piRNA	NO
201	IV	15542639	15542659	-	WBGene00046814	Y73F8A.154	piRNA	NO
202	IV	15542798	15542818	+	WBGene00172679	Y73F8A.995	piRNA	NO
203	IV	15542801	15542821	+	WBGene00049941	Y73F8A.412	piRNA	NO
204	IV	15543100	15543120	+	WBGene00170759	Y73F8A.865	piRNA	NO
205	IV	15543104	15543124	+	WBGene00168194	Y73F8A.705	piRNA	NO
206	IV	15543266	15543286	-	WBGene00045720	Y73F8A.62	piRNA	NO
207	IV	15543689	15543709	-	WBGene00050103	Y73F8A.430	piRNA	NO
208	IV	15544078	15544098	-	WBGene00047594	Y73F8A.206	piRNA	NO
209	IV	15544287	15544307	-	WBGene00174964	Y73F8A.1157	piRNA	NO
210	IV	15544353	15544373	-	WBGene00167268	Y73F8A.647	piRNA	NO
211	IV	15544356	15544376	-	WBGene00048854	Y73F8A.318	piRNA	NO
212	IV	15544729	15544749	+	WBGene00047293	Y73F8A.187	piRNA	NO
213	IV	15544979	15544999	+	WBGene00050556	Y73F8A.467	piRNA	NO
214	IV	15544982	15545002	+	WBGene00046256	Y73F8A.101	piRNA	NO
215	IV	15545244	15545264	-	WBGene00048506	Y73F8A.284	piRNA	NO
216	IV	15545247	15545267	-	WBGene00169337	Y73F8A.771	piRNA	NO
217	IV	15545435	15545455	-	WBGene00048293	Y73F8A.269	piRNA	NO
218	IV	15545438	15545458	-	WBGene00050780	Y73F8A.490	piRNA	NO
219	IV	15545680	15545700	+	WBGene00166043	Y73F8A.573	piRNA	NO
220	IV	15546253	15546273	+	WBGene00167623	Y73F8A.665	piRNA	NO
221	IV	15546560	15546580	+	WBGene00174209	Y73F8A.1102	piRNA	NO
222	IV	15546835	15546855	+	WBGene00172437	Y73F8A.980	piRNA	NO
223	IV	15546991	15547011	+	WBGene00045883	Y73F8A.76	piRNA	NO
224	IV	15547278	15547298	-	WBGene00050149	Y73F8A.437	piRNA	NO
225	IV	15547450	15547470	+	WBGene00165232	Y73F8A.524	piRNA	NO
226	IV	15547451	15547471	+	WBGene00165689	Y73F8A.549	piRNA	NO
227	IV	15547453	15547473	+	WBGene00167836	Y73F8A.683	piRNA	NO
228	IV	15547455	15547475	+	WBGene00167911	Y73F8A.687	piRNA	NO
229	IV	15547456	15547476	+	WBGene00049098	Y73F8A.346	piRNA	NO
230	IV	15547608	15547628	-	WBGene00047673	Y73F8A.218	piRNA	NO
231	IV	15547845	15547865	+	WBGene00046115	Y73F8A.89	piRNA	NO
232	IV	15548606	15548626	+	WBGene00171642	Y73F8A.923	piRNA	NO
233	IV	15548834	15548854	-	WBGene00167544	Y73F8A.660	piRNA	NO
234	IV	15548862	15548882	+	WBGene00168933	Y73F8A.744	piRNA	NO
235	IV	15548953	15548973	-	WBGene00049956	Y73F8A.415	piRNA	NO
236	IV	15549128	15549148	+	WBGene00172079	Y105C5A.1052	piRNA	NO
237	IV	15549129	15549149	+	WBGene00047893	Y105C5A.248	piRNA	NO
238	IV	15549132	15549152	+	WBGene00171292	Y105C5A.995	piRNA	NO
239	IV	15549417	15549437	-	WBGene00046672	Y105C5A.141	piRNA	NO
240	IV	15549439	15549459	+	WBGene00050767	Y105C5A.503	piRNA	NO
241	IV	15549690	15549710	+	WBGene00049367	Y105C5A.383	piRNA	NO
242	IV	15549833	15549853	-	WBGene00045696	Y105C5A.54	piRNA	NO
243	IV	15550003	15550023	+	WBGene00174855	Y105C5A.1256	piRNA	NO
244	IV	15550004	15550024	+	WBGene00045969	Y105C5A.79	piRNA	NO
245	IV	15550366	15550386	-	WBGene00049498	Y105C5A.402	piRNA	NO
246	IV	15550466	15550486	-	WBGene00173007	Y105C5A.1127	piRNA	NO
247	IV	15550467	15550487	-	WBGene00172300	Y105C5A.1071	piRNA	NO
248	IV	15550605	15550625	-	WBGene00048363	Y105C5A.283	piRNA	NO
249	IV	15550829	15550849	-	WBGene00170103	Y105C5A.900	piRNA	NO
250	IV	15550832	15550852	-	WBGene00049876	Y105C5A.432	piRNA	NO
251	IV	15551300	15551320	-	WBGene00166550	Y105C5A.627	piRNA	NO
252	IV	15551449	15551469	+	WBGene00169437	Y105C5A.844	piRNA	NO
253	IV	15551450	15551470	+	WBGene00048782	Y105C5A.333	piRNA	NO
254	IV	15552720	15552740	-	WBGene00168518	Y105C5A.763	piRNA	NO
255	IV	15552721	15552741	-	WBGene00168136	Y105C5A.738	piRNA	NO
256	IV	15552723	15552743	-	WBGene00167287	Y105C5A.677	piRNA	NO
257	IV	15554772	15554792	-	WBGene00168647	Y105C5A.774	piRNA	NO
258	IV	15555283	15555303	-	WBGene00169249	Y105C5A.831	piRNA	NO
259	IV	15555312	15555332	-	WBGene00047537	Y105C5A.220	piRNA	NO
260	IV	15555447	15555467	-	WBGene00046401	Y105C5A.118	piRNA	NO
261	IV	15558516	15558536	+	WBGene00171873	Y105C5A.1035	piRNA	NO
262	IV	15558595	15558615	+	WBGene00173902	Y105C5A.1190	piRNA	NO
263	IV	15560667	15560687	-	WBGene00170450	Y105C5A.931	piRNA	NO
264	IV	15560882	15560902	+	WBGene00170216	Y105C5A.917	piRNA	NO
265	IV	15560939	15560959	-	WBGene00049659	Y105C5A.416	piRNA	NO
266	IV	15560943	15560963	-	WBGene00172740	Y105C5A.1106	piRNA	NO
267	IV	15560944	15560964	-	WBGene00172281	Y105C5A.1067	piRNA	NO
268	IV	15560945	15560965	-	WBGene00171716	Y105C5A.1021	piRNA	NO
269	IV	15561657	15561677	-	WBGene00173315	Y105C5A.1149	piRNA	NO
270	IV	15561773	15561793	-	WBGene00046836	Y105C5A.153	piRNA	NO
271	IV	15562010	15562030	-	WBGene00046020	Y105C5A.84	piRNA	NO
272	IV	15562105	15562125	+	WBGene00169047	Y105C5A.812	piRNA	NO
273	IV	15562140	15562160	-	WBGene00169960	Y105C5A.894	piRNA	NO
274	IV	15562983	15563003	+	WBGene00170366	Y105C5A.927	piRNA	NO
275	IV	15563114	15563134	-	WBGene00172466	Y105C5A.1084	piRNA	NO
276	IV	15563440	15563460	-	WBGene00169903	Y105C5A.889	piRNA	NO
277	IV	15563493	15563513	+	WBGene00168489	Y105C5A.761	piRNA	NO
278	IV	15563495	15563515	-	WBGene00048215	Y105C5A.269	piRNA	NO
279	IV	15563575	15563595	+	WBGene00174086	Y105C5A.1202	piRNA	NO
280	IV	15563662	15563682	+	WBGene00167078	Y105C5A.663	piRNA	NO
281	IV	15563820	15563840	+	WBGene00171742	Y105C5A.1024	piRNA	NO
282	IV	15564170	15564190	-	WBGene00168455	Y105C5A.755	piRNA	NO
283	IV	15564190	15564210	-	WBGene00171947	Y105C5A.1041	piRNA	NO
284	IV	15564401	15564421	-	WBGene00048441	Y105C5A.294	piRNA	NO
285	IV	15564757	15564777	-	WBGene00168066	Y105C5A.729	piRNA	NO
286	IV	15565137	15565157	-	WBGene00046623	Y105C5A.133	piRNA	NO
287	IV	15565138	15565158	-	WBGene00174905	Y105C5A.1262	piRNA	NO
288	IV	15565140	15565160	-	WBGene00168050	Y105C5A.728	piRNA	NO
289	IV	15565349	15565369	-	WBGene00172117	Y105C5A.1056	piRNA	NO
290	IV	15565353	15565373	-	WBGene00168184	Y105C5A.741	piRNA	NO
291	IV	15565581	15565601	-	WBGene00174902	Y105C5A.1261	piRNA	NO
292	IV	15565650	15565670	-	WBGene00170788	Y105C5A.959	piRNA	NO
293	IV	15565784	15565804	-	WBGene00048825	Y105C5A.336	piRNA	NO
294	IV	15565945	15565965	-	WBGene00169466	Y105C5A.850	piRNA	NO
295	IV	15566376	15566396	+	WBGene00172030	Y105C5A.1047	piRNA	NO
296	IV	15566414	15566434	+	WBGene00047341	Y105C5A.201	piRNA	NO
297	IV	15566610	15566630	+	WBGene00047234	Y105C5A.187	piRNA	NO
298	IV	15566697	15566717	-	WBGene00174395	Y105C5A.1233	piRNA	NO
299	IV	15566700	15566720	-	WBGene00172988	Y105C5A.1125	piRNA	NO
300	IV	15566701	15566721	-	WBGene00172495	Y105C5A.1088	piRNA	NO
301	IV	15566870	15566890	-	WBGene00167948	Y105C5A.718	piRNA	NO
302	IV	15567024	15567044	+	WBGene00048735	Y105C5A.329	piRNA	NO
303	IV	15567256	15567276	+	WBGene00048568	Y105C5A.303	piRNA	NO
304	IV	15567259	15567279	+	WBGene00173991	Y105C5A.1198	piRNA	NO
305	IV	15567476	15567496	-	WBGene00046624	Y105C5A.134	piRNA	NO
306	IV	15568012	15568032	+	WBGene00048367	Y105C5A.284	piRNA	NO
307	IV	15568015	15568035	+	WBGene00168846	Y105C5A.793	piRNA	NO
308	IV	15568127	15568147	+	WBGene00045686	Y105C5A.51	piRNA	NO
309	IV	15568330	15568350	-	WBGene00165215	Y105C5A.525	piRNA	NO
310	IV	15568394	15568414	-	WBGene00167861	Y105C5A.708	piRNA	NO
311	IV	15568398	15568418	-	WBGene00168782	Y105C5A.787	piRNA	NO
312	IV	15568548	15568568	+	WBGene00169444	Y105C5A.846	piRNA	NO
313	IV	15568697	15568717	-	WBGene00046899	Y105C5A.160	piRNA	NO
314	IV	15568893	15568913	-	WBGene00174248	Y105C5A.1217	piRNA	NO
315	IV	15568894	15568914	-	WBGene00173314	Y105C5A.1148	piRNA	NO
316	IV	15568956	15568976	-	WBGene00165880	Y105C5A.570	piRNA	NO
317	IV	15569083	15569103	-	WBGene00170946	Y105C5A.969	piRNA	NO
318	IV	15569086	15569106	-	WBGene00046754	Y105C5A.146	piRNA	NO
319	IV	15569089	15569109	-	WBGene00171476	Y105C5A.1008	piRNA	NO
320	IV	15569165	15569185	-	WBGene00167700	Y105C5A.700	piRNA	NO
321	IV	15569166	15569186	-	WBGene00171693	Y105C5A.1020	piRNA	NO
322	IV	15569324	15569344	-	WBGene00045870	Y105C5A.70	piRNA	NO
323	IV	15569423	15569443	-	WBGene00047411	Y105C5A.206	piRNA	NO
324	IV	15569637	15569657	-	WBGene00047447	Y105C5A.208	piRNA	NO
325	IV	15570028	15570048	+	WBGene00168912	Y105C5A.801	piRNA	NO
326	IV	15570095	15570115	-	WBGene00048223	Y105C5A.270	piRNA	NO
327	IV	15570181	15570201	-	WBGene00165344	Y105C5A.534	piRNA	NO
328	IV	15570265	15570285	-	WBGene00170178	Y105C5A.910	piRNA	NO
329	IV	15570338	15570358	-	WBGene00049553	Y105C5A.406	piRNA	NO
330	IV	15570339	15570359	-	WBGene00174830	Y105C5A.1254	piRNA	NO
331	IV	15570411	15570431	-	WBGene00169438	Y105C5A.845	piRNA	YES
332	IV	15571235	15571255	+	WBGene00170235	Y105C5A.921	piRNA	YES
333	IV	15571342	15571362	+	WBGene00170540	Y105C5A.939	piRNA	YES
334	IV	15571487	15571507	+	WBGene00165883	Y105C5A.571	piRNA	YES
335	IV	15571489	15571509	+	WBGene00172550	Y105C5A.1092	piRNA	YES
336	IV	15571490	15571510	+	WBGene00050486	Y105C5A.476	piRNA	YES
337	IV	15571743	15571763	+	WBGene00046771	Y105C5A.149	piRNA	YES
338	IV	15571746	15571766	+	WBGene00048077	Y105C5A.262	piRNA	YES
339	IV	15571748	15571768	+	WBGene00174792	Y105C5A.1252	piRNA	YES
340	IV	15572205	15572225	-	WBGene00166194	Y105C5A.601	piRNA	YES
341	IV	15572206	15572226	-	WBGene00173311	Y105C5A.1147	piRNA	YES
342	IV	15572430	15572450	+	WBGene00049286	Y105C5A.378	piRNA	YES
343	IV	15572436	15572456	+	WBGene00169508	Y105C5A.854	piRNA	YES
344	IV	15572646	15572666	+	WBGene00167187	Y105C5A.670	piRNA	YES
345	IV	15572647	15572667	+	WBGene00167658	Y105C5A.692	piRNA	YES
346	IV	15572650	15572670	+	WBGene00168131	Y105C5A.737	piRNA	YES
347	IV	15573012	15573032	+	WBGene00166301	Y105C5A.611	piRNA	YES
348	IV	15573020	15573040	+	WBGene00169794	Y105C5A.878	piRNA	YES
349	IV	15573254	15573274	+	WBGene00168572	Y105C5A.768	piRNA	YES
350	IV	15573255	15573275	+	WBGene00171915	Y105C5A.1040	piRNA	YES
351	IV	15573257	15573277	+	WBGene00166757	Y105C5A.637	piRNA	YES
352	IV	15573258	15573278	+	WBGene00166498	Y105C5A.624	piRNA	YES
353	IV	15573605	15573625	-	WBGene00048344	Y105C5A.280	piRNA	YES
354	IV	15573606	15573626	-	WBGene00174169	Y105C5A.1207	piRNA	YES
355	IV	15573892	15573912	+	WBGene00046717	Y105C5A.143	piRNA	YES
356	IV	15574140	15574160	-	WBGene00168938	Y105C5A.808	piRNA	YES
357	IV	15574141	15574161	-	WBGene00174187	Y105C5A.1210	piRNA	YES
358	IV	15574229	15574249	-	WBGene00173199	Y105C5A.1139	piRNA	YES
359	IV	15574571	15574591	-	WBGene00170410	Y105C5A.930	piRNA	YES
360	IV	15574716	15574736	-	WBGene00166143	Y105C5A.596	piRNA	YES
361	IV	15575155	15575175	-	WBGene00045763	Y105C5A.61	piRNA	YES
362	IV	15575156	15575176	-	WBGene00173799	Y105C5A.1182	piRNA	YES
363	IV	15575233	15575253	+	WBGene00173625	Y105C5A.1170	piRNA	YES
364	IV	15575355	15575375	-	WBGene00049082	Y105C5A.358	piRNA	YES
365	IV	15575563	15575583	-	WBGene00166166	Y105C5A.598	piRNA	YES
366	IV	15575567	15575587	-	WBGene00167942	Y105C5A.717	piRNA	YES
367	IV	15575844	15575864	-	WBGene00047424	Y105C5A.207	piRNA	YES
368	IV	15576143	15576163	+	WBGene00045520	Y105C5A.33	piRNA	YES
369	IV	15576242	15576262	-	WBGene00049631	Y105C5A.412	piRNA	YES
370	IV	15576612	15576632	+	WBGene00170194	Y105C5A.913	piRNA	YES
371	IV	15578259	15578279	-	WBGene00045867	Y105C5A.69	piRNA	YES
372	IV	15578260	15578280	-	WBGene00166238	Y105C5A.607	piRNA	YES
373	IV	15578382	15578402	+	WBGene00174530	Y105C5A.1234	piRNA	YES
374	IV	15578410	15578430	+	WBGene00170895	Y105C5A.965	piRNA	YES
375	IV	15578411	15578431	+	WBGene00167865	Y105C5A.710	piRNA	YES
376	IV	15578602	15578622	+	WBGene00045680	Y105C5A.50	piRNA	YES
377	IV	15578605	15578625	+	WBGene00165980	Y105C5A.577	piRNA	YES
378	IV	15580428	15580448	-	WBGene00049233	Y105C5A.372	piRNA	YES
379	IV	15580647	15580667	-	WBGene00168280	Y105C5A.747	piRNA	YES
380	IV	15580858	15580878	-	WBGene00167099	Y105C5A.664	piRNA	YES
381	IV	15580861	15580881	-	WBGene00166943	Y105C5A.651	piRNA	YES
382	IV	15581447	15581467	+	WBGene00172844	Y105C5A.1114	piRNA	YES
383	IV	15581592	15581612	-	WBGene00173908	Y105C5A.1191	piRNA	YES
384	IV	15582223	15582243	-	WBGene00050583	Y105C5A.485	piRNA	YES
385	IV	15582224	15582244	-	WBGene00050464	Y105C5A.472	piRNA	YES
386	IV	15582387	15582407	-	WBGene00171385	Y105C5A.1002	piRNA	YES
387	IV	15582530	15582550	-	WBGene00049399	Y105C5A.388	piRNA	YES
388	IV	15582979	15582999	+	WBGene00047450	Y105C5A.210	piRNA	YES
389	IV	15583132	15583152	-	WBGene00166429	Y105C5A.617	piRNA	YES
390	IV	15583133	15583153	-	WBGene00172705	Y105C5A.1104	piRNA	YES
391	IV	15583334	15583354	+	WBGene00045551	Y105C5A.36	piRNA	YES
392	IV	15583405	15583425	-	WBGene00046616	Y105C5A.132	piRNA	YES
393	IV	15583542	15583562	+	WBGene00048495	Y105C5A.298	piRNA	YES
394	IV	15583873	15583893	+	WBGene00173872	Y105C5A.1186	piRNA	YES
395	IV	15584105	15584125	-	WBGene00174328	Y105C5A.1228	piRNA	YES
396	IV	15584819	15584839	+	WBGene00170899	Y105C5A.966	piRNA	YES
397	IV	15584820	15584840	+	WBGene00049805	Y105C5A.430	piRNA	YES
398	IV	15585505	15585525	-	WBGene00049453	Y105C5A.393	piRNA	YES
399	IV	15585508	15585528	-	WBGene00172717	Y105C5A.1105	piRNA	YES
400	IV	15585907	15585927	+	WBGene00174188	Y105C5A.1211	piRNA	YES
401	IV	15586216	15586236	+	WBGene00049014	Y105C5A.351	piRNA	YES
402	IV	15586519	15586539	+	WBGene00168822	Y105C5A.790	piRNA	YES
403	IV	15586688	15586708	+	WBGene00173288	Y105C5A.1145	piRNA	YES
404	IV	15587021	15587041	-	WBGene00169429	Y105C5A.842	piRNA	YES
405	IV	15587307	15587327	-	WBGene00167258	Y105C5A.674	piRNA	YES
406	IV	15587310	15587330	-	WBGene00046646	Y105C5A.137	piRNA	YES
407	IV	15587313	15587333	-	WBGene00171282	Y105C5A.994	piRNA	YES
408	IV	15587533	15587553	+	WBGene00167249	Y105C5A.672	piRNA	YES
409	IV	15587534	15587554	+	WBGene00173286	Y105C5A.1144	piRNA	YES
410	IV	15587882	15587902	+	WBGene00165807	Y105C5A.566	piRNA	YES
411	IV	15587885	15587905	+	WBGene00166982	Y105C5A.655	piRNA	YES
412	IV	15587927	15587947	+	WBGene00169785	Y105C5A.876	piRNA	YES
413	IV	15588242	15588262	+	WBGene00166139	Y105C5A.595	piRNA	YES
414	IV	15588264	15588284	-	WBGene00167670	Y105C5A.696	piRNA	YES
415	IV	15588440	15588460	-	WBGene00169599	Y105C5A.861	piRNA	YES
416	IV	15588600	15588620	-	WBGene00171864	Y105C5A.1032	piRNA	YES
417	IV	15588820	15588840	+	WBGene00045880	Y105C5A.73	piRNA	YES
418	IV	15588941	15588961	+	WBGene00170960	Y105C5A.971	piRNA	YES
419	IV	15589163	15589183	-	WBGene00050831	Y105C5A.505	piRNA	YES
420	IV	15589164	15589184	-	WBGene00170605	Y105C5A.946	piRNA	YES
421	IV	15589268	15589288	-	WBGene00169711	Y105C5A.869	piRNA	YES
422	IV	15589360	15589380	+	WBGene00169896	Y105C5A.886	piRNA	YES
423	IV	15589763	15589783	-	WBGene00166507	Y105C5A.625	piRNA	YES
424	IV	15589766	15589786	-	WBGene00171164	Y105C5A.987	piRNA	YES
425	IV	15590012	15590032	-	WBGene00046493	Y105C5A.128	piRNA	YES
426	IV	15590043	15590063	+	WBGene00165159	Y105C5A.522	piRNA	YES
427	IV	15592496	15592516	-	WBGene00046455	Y105C5A.124	piRNA	YES
428	IV	15592798	15592818	-	WBGene00165230	Y105C5A.527	piRNA	YES
429	IV	15592985	15593005	+	WBGene00166769	Y105C5A.639	piRNA	YES
430	IV	15592988	15593008	+	WBGene00046643	Y105C5A.136	piRNA	YES
431	IV	15596740	15596760	-	WBGene00168372	Y105C5A.749	piRNA	YES
432	IV	15596743	15596763	-	WBGene00174580	Y105C5A.1237	piRNA	YES
433	IV	15596943	15596963	+	WBGene00169504	Y105C5A.853	piRNA	YES
434	IV	15597170	15597190	+	WBGene00047456	Y105C5A.211	piRNA	YES
435	IV	15600649	15600669	-	WBGene00169411	Y105C5A.840	piRNA	YES
436	IV	15600867	15600887	-	WBGene00050648	Y105C5A.491	piRNA	YES
437	IV	15601511	15601531	-	WBGene00049635	Y105C5A.414	piRNA	YES
438	IV	15601761	15601781	-	WBGene00170621	Y105C5A.947	piRNA	YES
439	IV	15601947	15601967	-	WBGene00167916	Y105C5A.715	piRNA	YES
440	IV	15602019	15602039	-	WBGene00171357	Y105C5A.999	piRNA	YES
441	IV	15602022	15602042	-	WBGene00047481	Y105C5A.213	piRNA	YES
442	IV	15602251	15602271	-	WBGene00047062	Y105C5A.175	piRNA	YES
443	IV	15602252	15602272	-	WBGene00166942	Y105C5A.650	piRNA	YES
444	IV	15602635	15602655	+	WBGene00167107	Y105C5A.665	piRNA	YES
445	IV	15602639	15602659	+	WBGene00049555	Y105C5A.407	piRNA	YES
446	IV	15602918	15602938	+	WBGene00048702	Y105C5A.324	piRNA	YES
447	IV	15603048	15603068	+	WBGene00174717	Y105C5A.1247	piRNA	YES
448	IV	15603049	15603069	+	WBGene00048162	Y105C5A.267	piRNA	YES
449	IV	15603278	15603298	+	WBGene00045770	Y105C5A.62	piRNA	YES
450	IV	15603279	15603299	+	WBGene00047300	Y105C5A.198	piRNA	YES
451	IV	15603855	15603875	+	WBGene00173947	Y105C5A.1195	piRNA	YES
452	IV	15604017	15604037	+	WBGene00167118	Y105C5A.667	piRNA	YES
453	IV	15604538	15604558	+	WBGene00168920	Y105C5A.805	piRNA	YES
454	IV	15604694	15604714	+	WBGene00173446	Y105C5A.1159	piRNA	YES
455	IV	15604944	15604964	-	WBGene00046948	Y105C5A.164	piRNA	YES
456	IV	15604945	15604965	-	WBGene00171199	Y105C5A.988	piRNA	YES
457	IV	15605261	15605281	+	WBGene00169873	Y105C5A.884	piRNA	YES
458	IV	15605264	15605284	+	WBGene00171592	Y105C5A.1015	piRNA	YES
459	IV	15605528	15605548	+	WBGene00166700	Y105C5A.636	piRNA	YES
460	IV	15605529	15605549	+	WBGene00047263	Y105C5A.194	piRNA	YES
461	IV	15605845	15605865	+	WBGene00048636	Y105C5A.314	piRNA	YES
462	IV	15605848	15605868	+	WBGene00045554	Y105C5A.37	piRNA	YES
463	IV	15605849	15605869	+	WBGene00170636	Y105C5A.948	piRNA	YES
464	IV	15606134	15606154	+	WBGene00047043	Y105C5A.172	piRNA	YES
465	IV	15606460	15606480	+	WBGene00168685	Y105C5A.777	piRNA	YES
466	IV	15606461	15606481	+	WBGene00049455	Y105C5A.394	piRNA	YES
467	IV	15606595	15606615	+	WBGene00048389	Y105C5A.287	piRNA	YES
468	IV	15606596	15606616	+	WBGene00168681	Y105C5A.776	piRNA	YES
469	IV	15606696	15606716	+	WBGene00166118	Y105C5A.591	piRNA	YES
470	IV	15606697	15606717	+	WBGene00049467	Y105C5A.395	piRNA	YES
471	IV	15606701	15606721	+	WBGene00165352	Y105C5A.535	piRNA	YES
472	IV	15606833	15606853	+	WBGene00173350	Y105C5A.1151	piRNA	YES
473	IV	15606887	15606907	+	WBGene00050703	Y105C5A.499	piRNA	YES
474	IV	15608758	15608778	+	WBGene00048594	Y105C5A.306	piRNA	YES
475	IV	15608923	15608943	+	WBGene00047356	Y105C5A.202	piRNA	YES
476	IV	15609326	15609346	+	WBGene00170556	Y105C5A.942	piRNA	YES
477	IV	15609485	15609505	+	WBGene00046442	Y105C5A.122	piRNA	YES
478	IV	15609498	15609518	-	WBGene00168698	Y105C5A.780	piRNA	YES
479	IV	15609604	15609624	-	WBGene00171800	Y105C5A.1027	piRNA	YES
480	IV	15609607	15609627	-	WBGene00169414	Y105C5A.841	piRNA	YES
481	IV	15610261	15610281	-	WBGene00169287	Y105C5A.833	piRNA	YES
482	IV	15610508	15610528	-	WBGene00046641	Y105C5A.135	piRNA	YES
483	IV	15610509	15610529	-	WBGene00171859	Y105C5A.1031	piRNA	YES
484	IV	15611430	15611450	-	WBGene00049396	Y105C5A.387	piRNA	YES
485	IV	15611431	15611451	-	WBGene00174048	Y105C5A.1200	piRNA	YES
486	IV	15611523	15611543	-	WBGene00050322	Y105C5A.465	piRNA	YES
487	IV	15611756	15611776	+	WBGene00167976	Y105C5A.721	piRNA	YES
488	IV	15611877	15611897	-	WBGene00171735	Y105C5A.1023	piRNA	YES
489	IV	15611880	15611900	-	WBGene00049077	Y105C5A.357	piRNA	YES
490	IV	15611881	15611901	-	WBGene00167740	Y105C5A.702	piRNA	YES
491	IV	15612050	15612070	+	WBGene00049347	Y105C5A.381	piRNA	YES
492	IV	15612149	15612169	+	WBGene00050364	Y105C5A.468	piRNA	YES
493	IV	15612441	15612461	+	WBGene00167061	Y105C5A.661	piRNA	YES
494	IV	15612597	15612617	+	WBGene00049388	Y105C5A.385	piRNA	YES
495	IV	15613155	15613175	+	WBGene00166236	Y105C5A.605	piRNA	YES
496	IV	15613539	15613559	-	WBGene00047050	Y105C5A.173	piRNA	YES
497	IV	15613706	15613726	-	WBGene00046973	Y105C5A.167	piRNA	YES
498	IV	15613946	15613966	-	WBGene00049477	Y105C5A.398	piRNA	YES
499	IV	15613950	15613970	-	WBGene00169325	Y105C5A.837	piRNA	YES
500	IV	15614138	15614158	-	WBGene00048695	Y105C5A.322	piRNA	YES
501	IV	15614140	15614160	-	WBGene00174171	Y105C5A.1208	piRNA	YES
502	IV	15614141	15614161	-	WBGene00046882	Y105C5A.158	piRNA	YES
503	IV	15614398	15614418	-	WBGene00165283	Y105C5A.530	piRNA	YES
504	IV	15614607	15614627	-	WBGene00172580	Y105C5A.1096	piRNA	YES
505	IV	15614847	15614867	-	WBGene00048510	Y105C5A.299	piRNA	YES
506	IV	15615085	15615105	-	WBGene00174247	Y105C5A.1216	piRNA	YES
507	IV	15615257	15615277	+	WBGene00172859	Y105C5A.1116	piRNA	YES
508	IV	15615324	15615344	-	WBGene00167590	Y105C5A.689	piRNA	YES
509	IV	15615432	15615452	-	WBGene00173002	Y105C5A.1126	piRNA	YES
510	IV	15615471	15615491	-	WBGene00045825	Y105C5A.64	piRNA	YES
511	IV	15615868	15615888	-	WBGene00045965	Y105C5A.78	piRNA	YES
512	IV	15615871	15615891	-	WBGene00172804	Y105C5A.1110	piRNA	YES
513	IV	15615872	15615892	-	WBGene00167675	Y105C5A.697	piRNA	YES
514	IV	15616409	15616429	-	WBGene00172153	Y105C5A.1058	piRNA	YES
515	IV	15616412	15616432	-	WBGene00166762	Y105C5A.638	piRNA	YES
516	IV	15616413	15616433	-	WBGene00048630	Y105C5A.313	piRNA	YES
517	IV	15616417	15616437	-	WBGene00170639	Y105C5A.949	piRNA	YES
518	IV	15616639	15616659	-	WBGene00046845	Y105C5A.155	piRNA	YES
519	IV	15616640	15616660	-	WBGene00173097	Y105C5A.1133	piRNA	YES
520	IV	15617251	15617271	-	WBGene00050251	Y105C5A.460	piRNA	YES
521	IV	15617525	15617545	+	WBGene00173322	Y105C5A.1150	piRNA	YES
522	IV	15618105	15618125	+	WBGene00168048	Y105C5A.727	piRNA	YES
523	IV	15618106	15618126	+	WBGene00047632	Y105C5A.229	piRNA	YES
524	IV	15618266	15618286	+	WBGene00167054	Y105C5A.660	piRNA	YES
525	IV	15618318	15618338	-	WBGene00173254	Y105C5A.1143	piRNA	YES
526	IV	15618480	15618500	+	WBGene00170172	Y105C5A.908	piRNA	YES
527	IV	15618636	15618656	-	WBGene00173184	Y105C5A.1137	piRNA	YES
528	IV	15619034	15619054	-	WBGene00170160	Y105C5A.907	piRNA	YES
529	IV	15619236	15619256	+	WBGene00169756	Y105C5A.871	piRNA	YES
530	IV	15619238	15619258	+	WBGene00169908	Y105C5A.890	piRNA	YES
531	IV	15619239	15619259	+	WBGene00167135	Y105C5A.668	piRNA	YES
532	IV	15619398	15619418	-	WBGene00174876	Y105C5A.1258	piRNA	YES
533	IV	15619502	15619522	-	WBGene00172693	Y105C5A.1103	piRNA	YES
534	IV	15619554	15619574	+	WBGene00169381	Y105C5A.839	piRNA	YES
535	IV	15619607	15619627	-	WBGene00169264	Y105C5A.832	piRNA	YES
536	IV	15619732	15619752	-	WBGene00048675	Y105C5A.316	piRNA	YES
537	IV	15620564	15620584	-	WBGene00169603	Y105C5A.862	piRNA	YES
538	IV	15620565	15620585	-	WBGene00174282	Y105C5A.1223	piRNA	YES
539	IV	15620921	15620941	-	WBGene00166398	Y105C5A.616	piRNA	YES
540	IV	15620922	15620942	-	WBGene00168014	Y105C5A.723	piRNA	YES
541	IV	15620987	15621007	-	WBGene00174264	Y105C5A.1221	piRNA	YES
542	IV	15621009	15621029	+	WBGene00049481	Y105C5A.400	piRNA	YES
543	IV	15621194	15621214	+	WBGene00167407	Y105C5A.682	piRNA	YES
544	IV	15621197	15621217	+	WBGene00047741	Y105C5A.239	piRNA	YES
545	IV	15621476	15621496	-	WBGene00046420	Y105C5A.121	piRNA	YES
546	IV	15621655	15621675	+	WBGene00172899	Y105C5A.1119	piRNA	YES
547	IV	15621656	15621676	+	WBGene00172034	Y105C5A.1048	piRNA	YES
548	IV	15621662	15621682	+	WBGene00172356	Y105C5A.1077	piRNA	YES
549	IV	15621889	15621909	+	WBGene00045722	Y105C5A.57	piRNA	YES
550	IV	15622267	15622287	+	WBGene00170490	Y105C5A.932	piRNA	YES
551	IV	15622588	15622608	+	WBGene00171277	Y105C5A.993	piRNA	YES
552	IV	15622589	15622609	+	WBGene00174683	Y105C5A.1245	piRNA	YES
553	IV	15622983	15623003	+	WBGene00049205	Y105C5A.369	piRNA	YES
554	IV	15623331	15623351	+	WBGene00173236	Y105C5A.1142	piRNA	YES
555	IV	15623587	15623607	-	WBGene00045582	Y105C5A.42	piRNA	YES
556	IV	15623675	15623695	+	WBGene00173600	Y105C5A.1167	piRNA	YES
557	IV	15623971	15623991	+	WBGene00046755	Y105C5A.147	piRNA	YES
558	IV	15624169	15624189	-	WBGene00049660	Y105C5A.417	piRNA	YES
559	IV	15624170	15624190	-	WBGene00167663	Y105C5A.693	piRNA	YES
560	IV	15624378	15624398	+	WBGene00171955	Y105C5A.1042	piRNA	YES
561	IV	15624379	15624399	+	WBGene00046056	Y105C5A.87	piRNA	YES
562	IV	15624727	15624747	+	WBGene00049264	Y105C5A.376	piRNA	YES
563	IV	15624846	15624866	+	WBGene00171460	Y105C5A.1007	piRNA	YES
564	IV	15624847	15624867	+	WBGene00172110	Y105C5A.1055	piRNA	YES
565	IV	15625054	15625074	-	WBGene00170877	Y105C5A.964	piRNA	YES
566	IV	15625241	15625261	-	WBGene00172825	Y105C5A.1112	piRNA	YES
567	IV	15625528	15625548	+	WBGene00047582	Y105C5A.225	piRNA	YES
568	IV	15625635	15625655	-	WBGene00165941	Y105C5A.574	piRNA	YES
569	IV	15625722	15625742	+	WBGene00046964	Y105C5A.165	piRNA	YES
570	IV	15625989	15626009	-	WBGene00174235	Y105C5A.1215	piRNA	YES
571	IV	15625993	15626013	-	WBGene00049234	Y105C5A.373	piRNA	YES
572	IV	15626394	15626414	-	WBGene00049792	Y105C5A.428	piRNA	YES
573	IV	15626557	15626577	+	WBGene00167974	Y105C5A.720	piRNA	YES
574	IV	15626558	15626578	+	WBGene00171021	Y105C5A.978	piRNA	YES
575	IV	15626950	15626970	+	WBGene00049708	Y105C5A.421	piRNA	YES
576	IV	15627048	15627068	-	WBGene00046234	Y105C5A.102	piRNA	YES
577	IV	15627321	15627341	-	WBGene00174679	Y105C5A.1244	piRNA	YES
578	IV	15627324	15627344	-	WBGene00050749	Y105C5A.502	piRNA	YES
579	IV	15627740	15627760	+	WBGene00166094	Y105C5A.590	piRNA	YES
580	IV	15627813	15627833	-	WBGene00048252	Y105C5A.272	piRNA	YES
581	IV	15627989	15628009	-	WBGene00170604	Y105C5A.945	piRNA	YES
582	IV	15628232	15628252	-	WBGene00046301	Y105C5A.108	piRNA	YES
583	IV	15628419	15628439	-	WBGene00174039	Y105C5A.1199	piRNA	YES
584	IV	15628695	15628715	-	WBGene00049834	Y105C5A.431	piRNA	YES
585	IV	15628970	15628990	+	WBGene00049204	Y105C5A.368	piRNA	YES
586	IV	15629345	15629365	+	WBGene00173561	Y105C5A.1165	piRNA	YES
587	IV	15629346	15629366	+	WBGene00168889	Y105C5A.798	piRNA	YES
588	IV	15629349	15629369	+	WBGene00169161	Y105C5A.822	piRNA	YES
589	IV	15629441	15629461	-	WBGene00048862	Y105C5A.339	piRNA	YES
590	IV	15629719	15629739	+	WBGene00168240	Y105C5A.745	piRNA	YES
591	IV	15629722	15629742	+	WBGene00165460	Y105C5A.547	piRNA	YES
592	IV	15629866	15629886	-	WBGene00046130	Y105C5A.92	piRNA	YES
593	IV	15630378	15630398	-	WBGene00171660	Y105C5A.1018	piRNA	YES
594	IV	15630466	15630486	+	WBGene00172958	Y105C5A.1122	piRNA	YES
595	IV	15630697	15630717	-	WBGene00049722	Y105C5A.422	piRNA	YES
596	IV	15630783	15630803	+	WBGene00166971	Y105C5A.654	piRNA	YES
597	IV	15630784	15630804	+	WBGene00045556	Y105C5A.38	piRNA	YES
598	IV	15630787	15630807	+	WBGene00049118	Y105C5A.361	piRNA	YES
599	IV	15630958	15630978	+	WBGene00168728	Y105C5A.784	piRNA	YES
600	IV	15631002	15631022	-	WBGene00048994	Y105C5A.349	piRNA	YES
601	IV	15631615	15631635	+	WBGene00168917	Y105C5A.803	piRNA	YES
602	IV	15631784	15631804	+	WBGene00173457	Y105C5A.1160	piRNA	YES
603	IV	15631787	15631807	+	WBGene00169783	Y105C5A.875	piRNA	YES
604	IV	15631885	15631905	+	WBGene00172841	Y105C5A.1113	piRNA	YES
605	IV	15635779	15635799	-	WBGene00169310	Y105C5A.835	piRNA	YES
606	IV	15635780	15635800	-	WBGene00169665	Y105C5A.866	piRNA	YES
607	IV	15645569	15645589	+	WBGene00172457	Y105C5A.1082	piRNA	NO
608	IV	15648576	15648596	-	WBGene00165373	Y105C5A.539	piRNA	NO
609	IV	15648666	15648686	+	WBGene00165054	Y105C5A.516	piRNA	NO
610	IV	15649014	15649034	+	WBGene00174900	Y105C5A.1260	piRNA	NO
611	IV	15650061	15650081	+	WBGene00165172	Y105C5A.523	piRNA	NO
612	IV	15650814	15650834	+	WBGene00173176	Y105C5A.1136	piRNA	NO
613	IV	15652037	15652057	+	WBGene00173058	Y105C5A.1130	piRNA	NO
614	IV	15652038	15652058	+	WBGene00170542	Y105C5A.941	piRNA	NO
615	IV	15652040	15652060	+	WBGene00172253	Y105C5A.1064	piRNA	NO
616	IV	15652041	15652061	+	WBGene00050181	Y105C5A.452	piRNA	NO
617	IV	15654600	15654620	-	WBGene00050246	Y105C5A.459	piRNA	NO
618	IV	15654835	15654855	-	WBGene00168919	Y105C5A.804	piRNA	NO
619	IV	15654972	15654992	+	WBGene00050350	Y105C5A.466	piRNA	NO
620	IV	15655042	15655062	-	WBGene00046260	Y105C5A.103	piRNA	NO
621	IV	15655162	15655182	-	WBGene00173852	Y105C5A.1184	piRNA	NO
622	IV	15655489	15655509	+	WBGene00047285	Y105C5A.197	piRNA	NO
623	IV	15655528	15655548	-	WBGene00170916	Y105C5A.968	piRNA	NO
624	IV	15655739	15655759	+	WBGene00048303	Y105C5A.277	piRNA	NO
625	IV	15655740	15655760	+	WBGene00172855	Y105C5A.1115	piRNA	NO
626	IV	15655850	15655870	-	WBGene00045557	Y105C5A.39	piRNA	NO
627	IV	15656284	15656304	+	WBGene00049395	Y105C5A.386	piRNA	NO
628	IV	15656993	15657013	+	WBGene00170727	Y105C5A.956	piRNA	NO
629	IV	15656994	15657014	+	WBGene00169469	Y105C5A.851	piRNA	NO
630	IV	15657154	15657174	-	WBGene00171983	Y105C5A.1044	piRNA	NO
631	IV	15657155	15657175	-	WBGene00165433	Y105C5A.541	piRNA	NO
632	IV	15657510	15657530	-	WBGene00046290	Y105C5A.106	piRNA	NO
633	IV	15658262	15658282	+	WBGene00167999	Y105C5A.722	piRNA	NO
634	IV	15658338	15658358	-	WBGene00168806	Y105C5A.789	piRNA	NO
635	IV	15658339	15658359	-	WBGene00165058	Y105C5A.518	piRNA	NO
636	IV	15658640	15658660	+	WBGene00174198	Y105C5A.1212	piRNA	NO
637	IV	15658641	15658661	+	WBGene00047925	Y105C5A.251	piRNA	NO
638	IV	15658728	15658748	-	WBGene00049621	Y105C5A.410	piRNA	NO
639	IV	15659329	15659349	+	WBGene00049048	Y105C5A.354	piRNA	NO
640	IV	15659424	15659444	+	WBGene00048416	Y105C5A.290	piRNA	NO
641	IV	15659478	15659498	-	WBGene00046486	Y105C5A.127	piRNA	NO
642	IV	15659563	15659583	-	WBGene00167041	Y105C5A.658	piRNA	NO
643	IV	15659689	15659709	-	WBGene00169939	Y105C5A.893	piRNA	NO
644	IV	15659690	15659710	-	WBGene00168679	Y105C5A.775	piRNA	NO
645	IV	15659705	15659725	+	WBGene00170712	Y105C5A.953	piRNA	NO
646	IV	15659924	15659944	+	WBGene00171428	Y105C5A.1005	piRNA	NO
647	IV	15660302	15660322	+	WBGene00169099	Y105C5A.816	piRNA	NO
648	IV	15660303	15660323	+	WBGene00171960	Y105C5A.1043	piRNA	NO
649	IV	15660307	15660327	+	WBGene00046317	Y105C5A.110	piRNA	NO
650	IV	15660597	15660617	+	WBGene00046137	Y105C5A.93	piRNA	NO
651	IV	15661006	15661026	+	WBGene00049581	Y105C5A.408	piRNA	NO
652	IV	15661127	15661147	-	WBGene00170518	Y105C5A.935	piRNA	NO
653	IV	15661129	15661149	-	WBGene00166124	Y105C5A.592	piRNA	NO
654	IV	15661455	15661475	-	WBGene00165943	Y105C5A.575	piRNA	NO
655	IV	15661651	15661671	-	WBGene00170979	Y105C5A.975	piRNA	NO
656	IV	15661652	15661672	-	WBGene00173397	Y105C5A.1154	piRNA	NO
657	IV	15661813	15661833	+	WBGene00046767	Y105C5A.148	piRNA	NO
658	IV	15661904	15661924	-	WBGene00050374	Y105C5A.471	piRNA	NO
659	IV	15662076	15662096	+	WBGene00048312	Y105C5A.278	piRNA	NO
660	IV	15662219	15662239	+	WBGene00049736	Y105C5A.424	piRNA	NO
661	IV	15662267	15662287	-	WBGene00050007	Y105C5A.442	piRNA	NO
662	IV	15662438	15662458	+	WBGene00048766	Y105C5A.331	piRNA	NO
663	IV	15662439	15662459	+	WBGene00046344	Y105C5A.113	piRNA	NO
664	IV	15662930	15662950	+	WBGene00046788	Y105C5A.150	piRNA	NO
665	IV	15663005	15663025	+	WBGene00049271	Y105C5A.377	piRNA	NO
666	IV	15663320	15663340	-	WBGene00167466	Y105C5A.686	piRNA	NO
667	IV	15663321	15663341	-	WBGene00170182	Y105C5A.911	piRNA	NO
668	IV	15663564	15663584	-	WBGene00174254	Y105C5A.1218	piRNA	NO
669	IV	15663565	15663585	-	WBGene00048325	Y105C5A.279	piRNA	NO
670	IV	15663709	15663729	-	WBGene00172286	Y105C5A.1069	piRNA	NO
671	IV	15663712	15663732	-	WBGene00171373	Y105C5A.1001	piRNA	NO
672	IV	15664124	15664144	-	WBGene00047158	Y105C5A.181	piRNA	NO
673	IV	15664354	15664374	-	WBGene00170088	Y105C5A.899	piRNA	NO
674	IV	15664479	15664499	+	WBGene00170752	Y105C5A.958	piRNA	NO
675	IV	15664507	15664527	-	WBGene00046735	Y105C5A.144	piRNA	NO
676	IV	15664760	15664780	-	WBGene00046464	Y105C5A.126	piRNA	NO
677	IV	15665081	15665101	-	WBGene00165217	Y105C5A.526	piRNA	NO
678	IV	15665259	15665279	+	WBGene00049738	Y105C5A.425	piRNA	NO
679	IV	15665356	15665376	-	WBGene00170873	Y105C5A.963	piRNA	NO
680	IV	15665357	15665377	-	WBGene00049802	Y105C5A.429	piRNA	NO
681	IV	15665361	15665381	-	WBGene00168793	Y105C5A.788	piRNA	NO
682	IV	15665681	15665701	+	WBGene00048268	Y105C5A.274	piRNA	NO
683	IV	15666513	15666533	-	WBGene00047823	Y105C5A.245	piRNA	NO
684	IV	15666732	15666752	-	WBGene00049109	Y105C5A.360	piRNA	NO
685	IV	15666814	15666834	-	WBGene00169186	Y105C5A.825	piRNA	NO
686	IV	15666938	15666958	+	WBGene00045929	Y105C5A.76	piRNA	NO
687	IV	15667393	15667413	-	WBGene00047615	Y105C5A.227	piRNA	NO
688	IV	15667655	15667675	-	WBGene00165355	Y105C5A.536	piRNA	NO
689	IV	15668752	15668772	+	WBGene00172944	Y105C5A.1121	piRNA	NO
690	IV	15668753	15668773	+	WBGene00172808	Y105C5A.1111	piRNA	NO
691	IV	15668856	15668876	+	WBGene00172264	Y105C5A.1065	piRNA	NO
692	IV	15668857	15668877	+	WBGene00049013	Y105C5A.350	piRNA	NO
693	IV	15669084	15669104	+	WBGene00168100	Y105C5A.735	piRNA	NO
694	IV	15669085	15669105	+	WBGene00173431	Y105C5A.1157	piRNA	NO
695	IV	15669210	15669230	-	WBGene00170541	Y105C5A.940	piRNA	NO
696	IV	15669213	15669233	-	WBGene00048446	Y105C5A.296	piRNA	NO
697	IV	15669333	15669353	+	WBGene00166496	Y105C5A.623	piRNA	NO
698	IV	15669458	15669478	+	WBGene00169902	Y105C5A.888	piRNA	NO
699	IV	15669459	15669479	+	WBGene00169456	Y105C5A.847	piRNA	NO
700	IV	15669461	15669481	+	WBGene00170066	Y105C5A.898	piRNA	NO
701	IV	15669462	15669482	+	WBGene00172343	Y105C5A.1075	piRNA	NO
702	IV	15669471	15669491	+	WBGene00171870	Y105C5A.1034	piRNA	NO
703	IV	15670355	15670375	-	WBGene00048988	Y105C5A.348	piRNA	NO
704	IV	15670356	15670376	-	WBGene00167894	Y105C5A.712	piRNA	NO
705	IV	15670608	15670628	-	WBGene00045614	Y105C5A.46	piRNA	NO
706	IV	15670957	15670977	-	WBGene00050865	Y105C5A.507	piRNA	NO
707	IV	15671132	15671152	+	WBGene00047914	Y105C5A.250	piRNA	NO
708	IV	15671231	15671251	-	WBGene00045580	Y105C5A.41	piRNA	NO
709	IV	15671234	15671254	-	WBGene00047884	Y105C5A.246	piRNA	NO
710	IV	15671235	15671255	-	WBGene00173403	Y105C5A.1155	piRNA	NO
711	IV	15672157	15672177	+	WBGene00050295	Y105C5A.463	piRNA	NO
712	IV	15672268	15672288	+	WBGene00168936	Y105C5A.807	piRNA	NO
713	IV	15672325	15672345	-	WBGene00047712	Y105C5A.237	piRNA	NO
714	IV	15672842	15672862	+	WBGene00167384	Y105C5A.679	piRNA	NO
715	IV	15672845	15672865	+	WBGene00172070	Y105C5A.1051	piRNA	NO
716	IV	15672870	15672890	-	WBGene00174204	Y105C5A.1213	piRNA	NO
717	IV	15672871	15672891	-	WBGene00049287	Y105C5A.379	piRNA	NO
718	IV	15673365	15673385	-	WBGene00170236	Y105C5A.922	piRNA	NO
719	IV	15673483	15673503	+	WBGene00171252	Y105C5A.991	piRNA	NO
720	IV	15673823	15673843	+	WBGene00050194	Y105C5A.454	piRNA	NO
721	IV	15674302	15674322	-	WBGene00045874	Y105C5A.71	piRNA	NO
722	IV	15674303	15674323	-	WBGene00048086	Y105C5A.264	piRNA	NO
723	IV	15674470	15674490	-	WBGene00168916	Y105C5A.802	piRNA	NO
724	IV	15674535	15674555	-	WBGene00049677	Y105C5A.418	piRNA	NO
725	IV	15674536	15674556	-	WBGene00166604	Y105C5A.630	piRNA	NO
726	IV	15674829	15674849	-	WBGene00168431	Y105C5A.754	piRNA	NO
727	IV	15675185	15675205	+	WBGene00169204	Y105C5A.829	piRNA	NO
728	IV	15675550	15675570	+	WBGene00165739	Y105C5A.562	piRNA	NO
729	IV	15675983	15676003	+	WBGene00168084	Y105C5A.733	piRNA	NO
730	IV	15676228	15676248	+	WBGene00049524	Y105C5A.404	piRNA	NO
731	IV	15676486	15676506	-	WBGene00172745	Y105C5A.1107	piRNA	NO
732	IV	15677266	15677286	+	WBGene00171134	Y105C5A.985	piRNA	NO
733	IV	15677285	15677305	-	WBGene00050257	Y105C5A.462	piRNA	NO
734	IV	15677288	15677308	-	WBGene00174097	Y105C5A.1203	piRNA	NO
735	IV	15677505	15677525	-	WBGene00171770	Y105C5A.1025	piRNA	NO
736	IV	15677713	15677733	-	WBGene00168756	Y105C5A.786	piRNA	NO
737	IV	15677905	15677925	+	WBGene00047749	Y105C5A.240	piRNA	NO
738	IV	15678016	15678036	+	WBGene00046407	Y105C5A.119	piRNA	NO
739	IV	15678947	15678967	+	WBGene00045970	Y105C5A.80	piRNA	NO
740	IV	15678948	15678968	+	WBGene00046110	Y105C5A.91	piRNA	NO
741	IV	15678961	15678981	-	WBGene00048869	Y105C5A.341	piRNA	NO
742	IV	15679047	15679067	+	WBGene00045822	Y105C5A.63	piRNA	NO
743	IV	15679229	15679249	+	WBGene00046918	Y105C5A.161	piRNA	NO
744	IV	15679349	15679369	-	WBGene00174278	Y105C5A.1222	piRNA	NO
745	IV	15679546	15679566	+	WBGene00174210	Y105C5A.1214	piRNA	NO
746	IV	15679642	15679662	+	WBGene00165635	Y105C5A.555	piRNA	NO
747	IV	15679693	15679713	+	WBGene00166009	Y105C5A.581	piRNA	NO
748	IV	15680096	15680116	+	WBGene00050581	Y105C5A.484	piRNA	NO
749	IV	15680291	15680311	+	WBGene00172283	Y105C5A.1068	piRNA	NO
750	IV	15680444	15680464	+	WBGene00166626	Y105C5A.632	piRNA	NO
751	IV	15680445	15680465	+	WBGene00050828	Y105C5A.504	piRNA	NO
752	IV	15680618	15680638	+	WBGene00047279	Y105C5A.196	piRNA	NO
753	IV	15681127	15681147	-	WBGene00174354	Y105C5A.1230	piRNA	NO
754	IV	15681173	15681193	+	WBGene00169112	Y105C5A.818	piRNA	NO
755	IV	15681274	15681294	+	WBGene00167908	Y105C5A.714	piRNA	NO
756	IV	15681275	15681295	+	WBGene00049243	Y105C5A.374	piRNA	NO
757	IV	15682108	15682128	+	WBGene00173987	Y105C5A.1197	piRNA	NO
758	IV	15682109	15682129	+	WBGene00165603	Y105C5A.553	piRNA	NO
759	IV	15682763	15682783	+	WBGene00166281	Y105C5A.609	piRNA	NO
760	IV	15683006	15683026	+	WBGene00173968	Y105C5A.1196	piRNA	NO
761	IV	15683031	15683051	+	WBGene00172492	Y105C5A.1087	piRNA	NO
762	IV	15683483	15683503	+	WBGene00050064	Y105C5A.446	piRNA	NO
763	IV	15683485	15683505	+	WBGene00167470	Y105C5A.687	piRNA	NO
764	IV	15683486	15683506	+	WBGene00047676	Y105C5A.234	piRNA	NO
765	IV	15683505	15683525	+	WBGene00050497	Y105C5A.478	piRNA	NO
766	IV	15683651	15683671	+	WBGene00165494	Y105C5A.549	piRNA	NO
767	IV	15683652	15683672	+	WBGene00171888	Y105C5A.1037	piRNA	NO
768	IV	15683867	15683887	+	WBGene00166641	Y105C5A.633	piRNA	NO
769	IV	15683870	15683890	+	WBGene00167455	Y105C5A.684	piRNA	NO
770	IV	15684032	15684052	+	WBGene00169523	Y105C5A.856	piRNA	NO
771	IV	15684063	15684083	-	WBGene00047029	Y105C5A.171	piRNA	NO
772	IV	15684066	15684086	-	WBGene00173073	Y105C5A.1132	piRNA	NO
773	IV	15684512	15684532	-	WBGene00050661	Y105C5A.496	piRNA	NO
774	IV	15684819	15684839	-	WBGene00165449	Y105C5A.544	piRNA	NO
775	IV	15684821	15684841	-	WBGene00165919	Y105C5A.572	piRNA	NO
776	IV	15686322	15686342	+	WBGene00171551	Y105C5A.1011	piRNA	NO
777	IV	15686323	15686343	+	WBGene00050077	Y105C5A.447	piRNA	NO
778	IV	15687014	15687034	+	WBGene00172028	Y105C5A.1046	piRNA	NO
779	IV	15687820	15687840	+	WBGene00046396	Y105C5A.117	piRNA	NO
780	IV	15687823	15687843	+	WBGene00165659	Y105C5A.557	piRNA	NO
781	IV	15687824	15687844	+	WBGene00170207	Y105C5A.914	piRNA	NO
782	IV	15688109	15688129	-	WBGene00174983	Y105C5A.1265	piRNA	NO
783	IV	15688112	15688132	-	WBGene00048029	Y105C5A.258	piRNA	NO
784	IV	15688113	15688133	-	WBGene00169315	Y105C5A.836	piRNA	NO
785	IV	15688255	15688275	+	WBGene00050178	Y105C5A.451	piRNA	NO
786	IV	15688401	15688421	+	WBGene00050217	Y105C5A.456	piRNA	NO
787	IV	15689190	15689210	+	WBGene00171006	Y105C5A.977	piRNA	NO
788	IV	15689650	15689670	+	WBGene00175018	Y105C5A.1267	piRNA	NO
789	IV	15689918	15689938	+	WBGene00174151	Y105C5A.1205	piRNA	NO
790	IV	15690034	15690054	+	WBGene00047273	Y105C5A.195	piRNA	NO
791	IV	15690402	15690422	+	WBGene00047389	Y105C5A.205	piRNA	NO
792	IV	15690570	15690590	+	WBGene00048701	Y105C5A.323	piRNA	NO
793	IV	15690661	15690681	+	WBGene00171607	Y105C5A.1016	piRNA	NO
794	IV	15691022	15691042	+	WBGene00049027	Y105C5A.352	piRNA	NO
795	IV	15691849	15691869	+	WBGene00166014	Y105C5A.582	piRNA	NO
796	IV	15692965	15692985	-	WBGene00168594	Y105C5A.770	piRNA	NO
797	IV	15694165	15694185	+	WBGene00173462	Y105C5A.1161	piRNA	NO
798	IV	15694253	15694273	+	WBGene00045759	Y105C5A.60	piRNA	NO
799	IV	15694357	15694377	+	WBGene00165994	Y105C5A.579	piRNA	NO
800	IV	15694361	15694381	+	WBGene00172634	Y105C5A.1100	piRNA	NO
801	IV	15694481	15694501	-	WBGene00048454	Y105C5A.297	piRNA	NO
802	IV	15694953	15694973	-	WBGene00045652	Y105C5A.49	piRNA	NO
803	IV	15694954	15694974	-	WBGene00169833	Y105C5A.880	piRNA	NO
804	IV	15695227	15695247	+	WBGene00172274	Y105C5A.1066	piRNA	NO
805	IV	15695453	15695473	-	WBGene00172458	Y105C5A.1083	piRNA	NO
806	IV	15695656	15695676	-	WBGene00165032	Y105C5A.514	piRNA	NO
807	IV	15696040	15696060	+	WBGene00165454	Y105C5A.546	piRNA	NO
808	IV	15696259	15696279	-	WBGene00167336	Y105C5A.678	piRNA	NO
809	IV	15697184	15697204	-	WBGene00172296	Y105C5A.1070	piRNA	NO
810	IV	15697322	15697342	+	WBGene00046299	Y105C5A.107	piRNA	NO
811	IV	15697656	15697676	+	WBGene00046088	Y105C5A.89	piRNA	NO
812	IV	15698043	15698063	+	WBGene00050256	Y105C5A.461	piRNA	NO
813	IV	15698147	15698167	+	WBGene00049691	Y105C5A.420	piRNA	NO
814	IV	15698398	15698418	+	WBGene00169899	Y105C5A.887	piRNA	NO
815	IV	15698781	15698801	+	WBGene00047449	Y105C5A.209	piRNA	NO
816	IV	15698933	15698953	+	WBGene00049469	Y105C5A.396	piRNA	NO
817	IV	15699083	15699103	+	WBGene00164997	Y105C5A.510	piRNA	NO
818	IV	15699088	15699108	+	WBGene00173925	Y105C5A.1193	piRNA	NO
819	IV	15699226	15699246	-	WBGene00172357	Y105C5A.1078	piRNA	NO
820	IV	15699347	15699367	+	WBGene00166481	Y105C5A.620	piRNA	NO
821	IV	15699348	15699368	+	WBGene00046105	Y105C5A.90	piRNA	NO
822	IV	15699452	15699472	+	WBGene00170064	Y105C5A.897	piRNA	NO
823	IV	15699453	15699473	+	WBGene00046162	Y105C5A.96	piRNA	NO
824	IV	15699652	15699672	+	WBGene00172615	Y105C5A.1099	piRNA	NO
825	IV	15700068	15700088	-	WBGene00047889	Y105C5A.247	piRNA	NO
826	IV	15700069	15700089	-	WBGene00169433	Y105C5A.843	piRNA	NO
827	IV	15700262	15700282	-	WBGene00047934	Y105C5A.254	piRNA	NO
828	IV	15700458	15700478	+	WBGene00174640	Y105C5A.1241	piRNA	NO
829	IV	15700462	15700482	+	WBGene00169890	Y105C5A.885	piRNA	NO
830	IV	15700553	15700573	+	WBGene00047670	Y105C5A.232	piRNA	NO
831	IV	15700803	15700823	+	WBGene00171081	Y105C5A.981	piRNA	NO
832	IV	15700969	15700989	+	WBGene00047674	Y105C5A.233	piRNA	NO
833	IV	15701337	15701357	+	WBGene00172749	Y105C5A.1108	piRNA	NO
834	IV	15701416	15701436	-	WBGene00168871	Y105C5A.797	piRNA	NO
835	IV	15701559	15701579	+	WBGene00047070	Y105C5A.176	piRNA	NO
836	IV	15701663	15701683	+	WBGene00047500	Y105C5A.216	piRNA	NO
837	IV	15701865	15701885	+	WBGene00169143	Y105C5A.820	piRNA	NO
838	IV	15701903	15701923	+	WBGene00172245	Y105C5A.1062	piRNA	NO
839	IV	15702481	15702501	-	WBGene00049735	Y105C5A.423	piRNA	NO
840	IV	15702549	15702569	-	WBGene00170525	Y105C5A.937	piRNA	NO
841	IV	15702862	15702882	-	WBGene00165698	Y105C5A.560	piRNA	NO
842	IV	15702863	15702883	-	WBGene00170221	Y105C5A.918	piRNA	NO
843	IV	15703316	15703336	+	WBGene00046885	Y105C5A.159	piRNA	NO
844	IV	15703944	15703964	-	WBGene00048260	Y105C5A.273	piRNA	NO
845	IV	15704424	15704444	-	WBGene00048553	Y105C5A.301	piRNA	NO
846	IV	15705022	15705042	-	WBGene00174163	Y105C5A.1206	piRNA	NO
847	IV	15705043	15705063	-	WBGene00048779	Y105C5A.332	piRNA	NO
848	IV	15705139	15705159	-	WBGene00169780	Y105C5A.874	piRNA	NO
849	IV	15705221	15705241	-	WBGene00170174	Y105C5A.909	piRNA	NO
850	IV	15705749	15705769	-	WBGene00171510	Y105C5A.1009	piRNA	NO
851	IV	15706002	15706022	-	WBGene00165795	Y105C5A.564	piRNA	NO
852	IV	15706003	15706023	-	WBGene00165492	Y105C5A.548	piRNA	NO
853	IV	15706203	15706223	-	WBGene00172585	Y105C5A.1097	piRNA	NO
854	IV	15706549	15706569	-	WBGene00165451	Y105C5A.545	piRNA	NO
855	IV	15706678	15706698	-	WBGene00047258	Y105C5A.192	piRNA	NO
856	IV	15707004	15707024	-	WBGene00165135	Y105C5A.521	piRNA	NO
857	IV	15707008	15707028	-	WBGene00048576	Y105C5A.304	piRNA	NO
858	IV	15707250	15707270	-	WBGene00046415	Y105C5A.120	piRNA	NO
859	IV	15707487	15707507	-	WBGene00168373	Y105C5A.750	piRNA	NO
860	IV	15707726	15707746	-	WBGene00048114	Y105C5A.265	piRNA	NO
861	IV	15707821	15707841	-	WBGene00050502	Y105C5A.481	piRNA	NO
862	IV	15707826	15707846	-	WBGene00165997	Y105C5A.580	piRNA	NO
863	IV	15710175	15710195	-	WBGene00045716	Y105C5A.56	piRNA	NO
864	IV	15710777	15710797	+	WBGene00048350	Y105C5A.281	piRNA	NO
865	IV	15711282	15711302	+	WBGene00045634	Y105C5A.48	piRNA	NO
866	IV	15711337	15711357	-	WBGene00047089	Y105C5A.177	piRNA	NO
867	IV	15711608	15711628	+	WBGene00173050	Y105C5A.1129	piRNA	NO
868	IV	15711614	15711634	-	WBGene00046844	Y105C5A.154	piRNA	NO
869	IV	15711990	15712010	+	WBGene00048979	Y105C5A.347	piRNA	NO
870	IV	15711994	15712014	+	WBGene00047600	Y105C5A.226	piRNA	NO
871	IV	15712098	15712118	-	WBGene00050607	Y105C5A.488	piRNA	NO
872	IV	15712354	15712374	+	WBGene00166069	Y105C5A.588	piRNA	NO
873	IV	15712464	15712484	+	WBGene00169858	Y105C5A.882	piRNA	NO
874	IV	15712759	15712779	-	WBGene00048731	Y105C5A.328	piRNA	NO
875	IV	15712760	15712780	-	WBGene00167839	Y105C5A.706	piRNA	NO
876	IV	15712762	15712782	-	WBGene00166798	Y105C5A.640	piRNA	NO
877	IV	15712763	15712783	-	WBGene00166015	Y105C5A.583	piRNA	NO
878	IV	15713126	15713146	+	WBGene00048132	Y105C5A.266	piRNA	NO
879	IV	15713218	15713238	+	WBGene00166227	Y105C5A.603	piRNA	NO
880	IV	15713344	15713364	+	WBGene00047094	Y105C5A.178	piRNA	NO
881	IV	15713592	15713612	-	WBGene00174616	Y105C5A.1239	piRNA	NO
882	IV	15713593	15713613	-	WBGene00174260	Y105C5A.1220	piRNA	NO
883	IV	15714007	15714027	-	WBGene00173160	Y105C5A.1135	piRNA	NO
884	IV	15714188	15714208	-	WBGene00166293	Y105C5A.610	piRNA	NO
885	IV	15714189	15714209	-	WBGene00172084	Y105C5A.1053	piRNA	NO
886	IV	15714472	15714492	-	WBGene00049379	Y105C5A.384	piRNA	NO
887	IV	15714592	15714612	-	WBGene00046835	Y105C5A.152	piRNA	NO
888	IV	15715030	15715050	+	WBGene00169087	Y105C5A.814	piRNA	NO
889	IV	15715031	15715051	+	WBGene00047059	Y105C5A.174	piRNA	NO
890	IV	15716605	15716625	-	WBGene00050152	Y105C5A.449	piRNA	NO
891	IV	15716858	15716878	-	WBGene00168931	Y105C5A.806	piRNA	NO
892	IV	15717048	15717068	+	WBGene00047361	Y105C5A.203	piRNA	NO
893	IV	15717208	15717228	+	WBGene00050169	Y105C5A.450	piRNA	NO
894	IV	15717287	15717307	-	WBGene00049657	Y105C5A.415	piRNA	NO
895	IV	15717513	15717533	+	WBGene00173624	Y105C5A.1169	piRNA	NO
896	IV	15719554	15719574	-	WBGene00169610	Y105C5A.863	piRNA	NO
897	IV	15719723	15719743	+	WBGene00046387	Y105C5A.116	piRNA	NO
898	IV	15719726	15719746	+	WBGene00050652	Y105C5A.492	piRNA	NO
899	IV	15719979	15719999	-	WBGene00171537	Y105C5A.1010	piRNA	NO
900	IV	15720205	15720225	+	WBGene00166494	Y105C5A.622	piRNA	NO
901	IV	15721449	15721469	+	WBGene00047542	Y105C5A.221	piRNA	NO
902	IV	15721508	15721528	-	WBGene00046195	Y105C5A.99	piRNA	NO
903	IV	15722232	15722252	+	WBGene00174772	Y105C5A.1250	piRNA	NO
904	IV	15722266	15722286	-	WBGene00048648	Y105C5A.315	piRNA	NO
905	IV	15722434	15722454	-	WBGene00172198	Y105C5A.1059	piRNA	NO
906	IV	15722764	15722784	+	WBGene00048676	Y105C5A.317	piRNA	NO
907	IV	15722877	15722897	-	WBGene00169463	Y105C5A.849	piRNA	NO
908	IV	15722878	15722898	-	WBGene00174897	Y105C5A.1259	piRNA	NO
909	IV	15722879	15722899	+	WBGene00169699	Y105C5A.868	piRNA	NO
910	IV	15723070	15723090	+	WBGene00169652	Y105C5A.865	piRNA	NO
911	IV	15723073	15723093	+	WBGene00168015	Y105C5A.724	piRNA	NO
912	IV	15723260	15723280	-	WBGene00048915	Y105C5A.344	piRNA	NO
913	IV	15723562	15723582	+	WBGene00168734	Y105C5A.785	piRNA	NO
914	IV	15723563	15723583	+	WBGene00045626	Y105C5A.47	piRNA	NO
915	IV	15723786	15723806	+	WBGene00045985	Y105C5A.82	piRNA	NO
916	IV	15723867	15723887	-	WBGene00174286	Y105C5A.1224	piRNA	NO
917	IV	15723870	15723890	-	WBGene00168975	Y105C5A.809	piRNA	NO
918	IV	15724098	15724118	-	WBGene00171366	Y105C5A.1000	piRNA	NO
919	IV	15724101	15724121	-	WBGene00046194	Y105C5A.98	piRNA	NO
920	IV	15724271	15724291	+	WBGene00168608	Y105C5A.771	piRNA	NO
921	IV	15724354	15724374	-	WBGene00047943	Y105C5A.255	piRNA	NO
922	IV	15724658	15724678	+	WBGene00046052	Y105C5A.86	piRNA	NO
923	IV	15724659	15724679	+	WBGene00166828	Y105C5A.642	piRNA	NO
924	IV	15724743	15724763	-	WBGene00174393	Y105C5A.1232	piRNA	NO
925	IV	15724746	15724766	-	WBGene00050114	Y105C5A.448	piRNA	NO
926	IV	15725355	15725375	-	WBGene00048868	Y105C5A.340	piRNA	NO
927	IV	15725356	15725376	-	WBGene00172143	Y105C5A.1057	piRNA	NO
928	IV	15725560	15725580	-	WBGene00045947	Y105C5A.77	piRNA	NO
929	IV	15725564	15725584	-	WBGene00168323	Y105C5A.748	piRNA	NO
930	IV	15725714	15725734	+	WBGene00172921	Y105C5A.1120	piRNA	NO
931	IV	15726206	15726226	-	WBGene00170560	Y105C5A.943	piRNA	NO
932	IV	15726209	15726229	-	WBGene00049493	Y105C5A.401	piRNA	NO
933	IV	15726212	15726232	-	WBGene00169511	Y105C5A.855	piRNA	NO
934	IV	15726975	15726995	-	WBGene00048706	Y105C5A.325	piRNA	NO
935	IV	15726979	15726999	-	WBGene00168691	Y105C5A.779	piRNA	NO
936	IV	15727142	15727162	-	WBGene00049076	Y105C5A.356	piRNA	NO
937	IV	15727463	15727483	-	WBGene00045830	Y105C5A.65	piRNA	NO
938	IV	15727466	15727486	-	WBGene00165360	Y105C5A.537	piRNA	NO
939	IV	15727512	15727532	+	WBGene00046068	Y105C5A.88	piRNA	NO
940	IV	15727515	15727535	+	WBGene00047170	Y105C5A.183	piRNA	NO
941	IV	15727611	15727631	-	WBGene00165308	Y105C5A.531	piRNA	NO
942	IV	15727960	15727980	-	WBGene00048907	Y105C5A.343	piRNA	NO
943	IV	15727963	15727983	-	WBGene00047019	Y105C5A.170	piRNA	NO
944	IV	15728263	15728283	-	WBGene00165323	Y105C5A.532	piRNA	NO
945	IV	15728536	15728556	-	WBGene00173045	Y105C5A.1128	piRNA	NO
946	IV	15728540	15728560	-	WBGene00166395	Y105C5A.615	piRNA	NO
947	IV	15729223	15729243	+	WBGene00172107	Y105C5A.1054	piRNA	NO
948	IV	15729296	15729316	+	WBGene00048612	Y105C5A.311	piRNA	NO
949	IV	15729397	15729417	-	WBGene00167246	Y105C5A.671	piRNA	NO
950	IV	15729399	15729419	+	WBGene00171220	Y105C5A.990	piRNA	NO
951	IV	15729623	15729643	+	WBGene00173658	Y105C5A.1172	piRNA	NO
952	IV	15731115	15731135	+	WBGene00048684	Y105C5A.318	piRNA	NO
953	IV	15731339	15731359	+	WBGene00171866	Y105C5A.1033	piRNA	NO
954	IV	15731396	15731416	-	WBGene00173701	Y105C5A.1175	piRNA	NO
955	IV	15731400	15731420	-	WBGene00050231	Y105C5A.458	piRNA	NO
956	IV	15731745	15731765	-	WBGene00166595	Y105C5A.629	piRNA	NO
957	IV	15731960	15731980	+	WBGene00170511	Y105C5A.934	piRNA	NO
958	IV	15732262	15732282	+	WBGene00165977	Y105C5A.576	piRNA	NO
959	IV	15732263	15732283	+	WBGene00170292	Y105C5A.926	piRNA	NO
960	IV	15732266	15732286	+	WBGene00049958	Y105C5A.437	piRNA	NO
961	IV	15732465	15732485	+	WBGene00167720	Y105C5A.701	piRNA	NO
962	IV	15732697	15732717	+	WBGene00046325	Y105C5A.111	piRNA	NO
963	IV	15733522	15733542	+	WBGene00172891	Y105C5A.1118	piRNA	NO
964	IV	15740730	15740750	+	WBGene00048720	Y105C5A.327	piRNA	NO
965	IV	15741446	15741466	+	WBGene00045861	Y105C5A.68	piRNA	NO
966	IV	15742658	15742678	+	WBGene00049472	Y105C5A.397	piRNA	NO
967	IV	15742837	15742857	+	WBGene00048270	Y105C5A.275	piRNA	NO
968	IV	15742903	15742923	+	WBGene00048713	Y105C5A.326	piRNA	NO
969	IV	15743682	15743702	+	WBGene00046939	Y105C5A.163	piRNA	NO
970	IV	15745679	15745699	+	WBGene00047715	Y105C5A.238	piRNA	NO
971	IV	15745804	15745824	+	WBGene00045524	Y105C5A.34	piRNA	NO
972	IV	15745807	15745827	+	WBGene00047533	Y105C5A.219	piRNA	NO
973	IV	15746171	15746191	+	WBGene00045746	Y105C5A.58	piRNA	NO
974	IV	15746175	15746195	+	WBGene00048400	Y105C5A.289	piRNA	NO
975	IV	15746328	15746348	-	WBGene00165564	Y105C5A.551	piRNA	NO
976	IV	15746329	15746349	-	WBGene00050534	Y105C5A.483	piRNA	NO
977	IV	15746429	15746449	-	WBGene00171095	Y105C5A.982	piRNA	NO
978	IV	15746781	15746801	+	WBGene00049310	Y105C5A.380	piRNA	NO
979	IV	15746896	15746916	-	WBGene00166233	Y105C5A.604	piRNA	NO
980	IV	15747134	15747154	+	WBGene00169110	Y105C5A.817	piRNA	NO
981	IV	15747135	15747155	+	WBGene00050741	Y105C5A.501	piRNA	NO
982	IV	15747356	15747376	+	WBGene00165592	Y105C5A.552	piRNA	NO
983	IV	15747499	15747519	-	WBGene00167936	Y105C5A.716	piRNA	NO
984	IV	15747709	15747729	+	WBGene00046283	Y105C5A.105	piRNA	NO
985	IV	15748374	15748394	+	WBGene00166363	Y105C5A.614	piRNA	NO
986	IV	15748375	15748395	+	WBGene00170701	Y105C5A.952	piRNA	NO
987	IV	15748480	15748500	+	WBGene00174838	Y105C5A.1255	piRNA	NO
988	IV	15748725	15748745	+	WBGene00174292	Y105C5A.1225	piRNA	NO
989	IV	15748931	15748951	+	WBGene00171914	Y105C5A.1039	piRNA	NO
990	IV	15748932	15748952	+	WBGene00174657	Y105C5A.1242	piRNA	NO
991	IV	15748985	15749005	-	WBGene00167679	Y105C5A.698	piRNA	NO
992	IV	15749042	15749062	+	WBGene00168087	Y105C5A.734	piRNA	NO
993	IV	15749455	15749475	+	WBGene00046010	Y105C5A.83	piRNA	NO
994	IV	15749653	15749673	+	WBGene00050220	Y105C5A.457	piRNA	NO
995	IV	15749851	15749871	-	WBGene00047246	Y105C5A.189	piRNA	NO
996	IV	15750154	15750174	+	WBGene00170729	Y105C5A.957	piRNA	NO
997	IV	15750431	15750451	+	WBGene00166165	Y105C5A.597	piRNA	NO
998	IV	15750627	15750647	+	WBGene00048427	Y105C5A.292	piRNA	NO
999	IV	15750876	15750896	+	WBGene00050614	Y105C5A.489	piRNA	NO
1000	IV	15751155	15751175	+	WBGene00173226	Y105C5A.1141	piRNA	NO
1001	IV	15751281	15751301	+	WBGene00165035	Y105C5A.515	piRNA	NO
1002	IV	15751404	15751424	+	WBGene00050214	Y105C5A.455	piRNA	NO
1003	IV	15751606	15751626	+	WBGene00045712	Y105C5A.55	piRNA	NO
1004	IV	15751609	15751629	+	WBGene00171404	Y105C5A.1003	piRNA	NO
1005	IV	15751726	15751746	+	WBGene00169575	Y105C5A.859	piRNA	NO
1006	IV	15751727	15751747	+	WBGene00046160	Y105C5A.95	piRNA	NO
1007	IV	15753104	15753124	-	WBGene00049776	Y105C5A.427	piRNA	NO
1008	IV	15753444	15753464	-	WBGene00169582	Y105C5A.860	piRNA	NO
1009	IV	15753712	15753732	+	WBGene00165553	Y105C5A.550	piRNA	NO
1010	IV	15753829	15753849	-	WBGene00047219	Y105C5A.184	piRNA	NO
1011	IV	15753834	15753854	-	WBGene00167681	Y105C5A.699	piRNA	NO
1012	IV	15754133	15754153	-	WBGene00048950	Y105C5A.345	piRNA	NO
1013	IV	15754837	15754857	+	WBGene00165078	Y105C5A.519	piRNA	NO
1014	IV	15754906	15754926	+	WBGene00173747	Y105C5A.1177	piRNA	NO
1015	IV	15755367	15755387	+	WBGene00170116	Y105C5A.902	piRNA	NO
1016	IV	15755410	15755430	+	WBGene00169773	Y105C5A.872	piRNA	NO
1017	IV	15755599	15755619	+	WBGene00165186	Y105C5A.524	piRNA	NO
1018	IV	15755600	15755620	+	WBGene00170850	Y105C5A.961	piRNA	NO
1019	IV	15755603	15755623	+	WBGene00050485	Y105C5A.475	piRNA	NO
1020	IV	15755739	15755759	-	WBGene00170403	Y105C5A.929	piRNA	NO
1021	IV	15755887	15755907	+	WBGene00046221	Y105C5A.100	piRNA	NO
1022	IV	15755948	15755968	-	WBGene00047229	Y105C5A.185	piRNA	NO
1023	IV	15755949	15755969	-	WBGene00173841	Y105C5A.1183	piRNA	NO
1024	IV	15755951	15755971	-	WBGene00170191	Y105C5A.912	piRNA	NO
1025	IV	15755952	15755972	-	WBGene00166487	Y105C5A.621	piRNA	NO
1026	IV	15755953	15755973	-	WBGene00047262	Y105C5A.193	piRNA	NO
1027	IV	15756326	15756346	+	WBGene00047309	Y105C5A.199	piRNA	NO
1028	IV	15756469	15756489	-	WBGene00047813	Y105C5A.244	piRNA	NO
1029	IV	15756684	15756704	-	WBGene00048394	Y105C5A.288	piRNA	NO
1030	IV	15757072	15757092	-	WBGene00171322	Y105C5A.997	piRNA	NO
1031	IV	15757139	15757159	-	WBGene00049220	Y105C5A.370	piRNA	NO
1032	IV	15757657	15757677	+	WBGene00049194	Y105C5A.367	piRNA	NO
1033	IV	15757871	15757891	+	WBGene00167621	Y105C5A.690	piRNA	NO
1034	IV	15758263	15758283	+	WBGene00047513	Y105C5A.217	piRNA	NO
1035	IV	15758268	15758288	+	WBGene00049121	Y105C5A.362	piRNA	NO
1036	IV	15758424	15758444	+	WBGene00171561	Y105C5A.1013	piRNA	NO
1037	IV	15758556	15758576	+	WBGene00047373	Y105C5A.204	piRNA	NO
1038	IV	15758719	15758739	+	WBGene00165278	Y105C5A.529	piRNA	NO
1039	IV	15758720	15758740	+	WBGene00170714	Y105C5A.954	piRNA	NO
1040	IV	15758891	15758911	+	WBGene00168835	Y105C5A.792	piRNA	NO
1041	IV	15759019	15759039	+	WBGene00166947	Y105C5A.652	piRNA	NO
1042	IV	15759020	15759040	+	WBGene00049924	Y105C5A.436	piRNA	NO
1043	IV	15759124	15759144	+	WBGene00169716	Y105C5A.870	piRNA	NO
1044	IV	15759166	15759186	+	WBGene00167401	Y105C5A.681	piRNA	NO
1045	IV	15759319	15759339	-	WBGene00047242	Y105C5A.188	piRNA	NO
1046	IV	15759532	15759552	+	WBGene00169692	Y105C5A.867	piRNA	NO
1047	IV	15759875	15759895	+	WBGene00050727	Y105C5A.500	piRNA	NO
1048	IV	15759942	15759962	-	WBGene00045920	Y105C5A.75	piRNA	NO
1049	IV	15760144	15760164	+	WBGene00045860	Y105C5A.67	piRNA	NO
1050	IV	15761303	15761323	+	WBGene00047643	Y105C5A.231	piRNA	NO
1051	IV	15761408	15761428	+	WBGene00050656	Y105C5A.493	piRNA	NO
1052	IV	15761411	15761431	+	WBGene00172563	Y105C5A.1094	piRNA	NO
1053	IV	15761544	15761564	+	WBGene00047790	Y105C5A.243	piRNA	NO
1054	IV	15761735	15761755	+	WBGene00174255	Y105C5A.1219	piRNA	NO
1055	IV	15761977	15761997	-	WBGene00175014	Y105C5A.1266	piRNA	NO
1056	IV	15762036	15762056	+	WBGene00050005	Y105C5A.441	piRNA	NO
1057	IV	15762142	15762162	+	WBGene00174307	Y105C5A.1227	piRNA	NO
1058	IV	15762245	15762265	+	WBGene00169549	Y105C5A.858	piRNA	NO
1059	IV	15762248	15762268	+	WBGene00170523	Y105C5A.936	piRNA	NO
1060	IV	15762424	15762444	+	WBGene00050622	Y105C5A.490	piRNA	NO
1061	IV	15762425	15762445	+	WBGene00166074	Y105C5A.589	piRNA	NO
1062	IV	15762566	15762586	+	WBGene00172228	Y105C5A.1061	piRNA	NO
1063	IV	15762637	15762657	-	WBGene00050670	Y105C5A.497	piRNA	NO
1064	IV	15762638	15762658	-	WBGene00170826	Y105C5A.960	piRNA	NO
1065	IV	15762641	15762661	-	WBGene00170214	Y105C5A.916	piRNA	NO
1066	IV	15762895	15762915	-	WBGene00168858	Y105C5A.794	piRNA	NO
1067	IV	15762896	15762916	-	WBGene00171734	Y105C5A.1022	piRNA	NO
1068	IV	15763248	15763268	+	WBGene00167749	Y105C5A.704	piRNA	NO
1069	IV	15763249	15763269	+	WBGene00167272	Y105C5A.676	piRNA	NO
1070	IV	15763500	15763520	+	WBGene00173408	Y105C5A.1156	piRNA	NO
1071	IV	15763502	15763522	+	WBGene00166031	Y105C5A.585	piRNA	NO
1072	IV	15763503	15763523	+	WBGene00170290	Y105C5A.925	piRNA	NO
1073	IV	15763871	15763891	-	WBGene00046223	Y105C5A.101	piRNA	NO
1074	IV	15764144	15764164	-	WBGene00168072	Y105C5A.731	piRNA	NO
1075	IV	15764283	15764303	+	WBGene00167641	Y105C5A.691	piRNA	NO
1076	IV	15764284	15764304	+	WBGene00168469	Y105C5A.758	piRNA	NO
1077	IV	15764496	15764516	-	WBGene00168138	Y105C5A.739	piRNA	NO
1078	IV	15764649	15764669	-	WBGene00049085	Y105C5A.359	piRNA	NO
1079	IV	15765353	15765373	+	WBGene00170905	Y105C5A.967	piRNA	NO
1080	IV	15765354	15765374	+	WBGene00171043	Y105C5A.980	piRNA	NO
1081	IV	15768231	15768251	-	WBGene00047232	Y105C5A.186	piRNA	NO
1082	IV	15768599	15768619	+	WBGene00165666	Y105C5A.558	piRNA	NO
1083	IV	15768841	15768861	+	WBGene00047334	Y105C5A.200	piRNA	NO
1084	IV	15769476	15769496	+	WBGene00166352	Y105C5A.613	piRNA	NO
1085	IV	15769477	15769497	+	WBGene00049055	Y105C5A.355	piRNA	NO
1086	IV	15769981	15770001	+	WBGene00047768	Y105C5A.242	piRNA	NO
1087	IV	15770395	15770415	+	WBGene00169535	Y105C5A.857	piRNA	NO
1088	IV	15770501	15770521	-	WBGene00049910	Y105C5A.434	piRNA	NO
1089	IV	15771139	15771159	+	WBGene00171216	Y105C5A.989	piRNA	NO
1090	IV	15771729	15771749	+	WBGene00169482	Y105C5A.852	piRNA	NO
1091	IV	15771826	15771846	+	WBGene00170719	Y105C5A.955	piRNA	NO
1092	IV	15771829	15771849	+	WBGene00167458	Y105C5A.685	piRNA	NO
1093	IV	15772101	15772121	+	WBGene00169774	Y105C5A.873	piRNA	NO
1094	IV	15772170	15772190	-	WBGene00049989	Y105C5A.439	piRNA	NO
1095	IV	15772260	15772280	+	WBGene00171569	Y105C5A.1014	piRNA	NO
1096	IV	15772364	15772384	+	WBGene00171821	Y105C5A.1028	piRNA	NO
1097	IV	15772367	15772387	+	WBGene00171000	Y105C5A.976	piRNA	NO
1098	IV	15772384	15772404	-	WBGene00046266	Y105C5A.104	piRNA	NO
1099	IV	15772389	15772409	-	WBGene00172355	Y105C5A.1076	piRNA	NO
1100	IV	15772506	15772526	+	WBGene00173794	Y105C5A.1181	piRNA	NO
1101	IV	15772779	15772799	+	WBGene00048225	Y105C5A.271	piRNA	NO
1102	IV	15772780	15772800	+	WBGene00046660	Y105C5A.139	piRNA	NO
1103	IV	15772989	15773009	+	WBGene00050673	Y105C5A.498	piRNA	NO
1104	IV	15773180	15773200	+	WBGene00048686	Y105C5A.319	piRNA	NO
1105	IV	15773629	15773649	+	WBGene00168423	Y105C5A.753	piRNA	NO
1106	IV	15773724	15773744	+	WBGene00174747	Y105C5A.1248	piRNA	NO
1107	IV	15773828	15773848	-	WBGene00168170	Y105C5A.740	piRNA	NO
1108	IV	15774000	15774020	-	WBGene00047149	Y105C5A.180	piRNA	NO
1109	IV	15774176	15774196	+	WBGene00045531	Y105C5A.35	piRNA	NO
1110	IV	15774658	15774678	-	WBGene00168526	Y105C5A.766	piRNA	NO
1111	IV	15774661	15774681	-	WBGene00165367	Y105C5A.538	piRNA	NO
1112	IV	15775026	15775046	+	WBGene00170058	Y105C5A.896	piRNA	NO
1113	IV	15775027	15775047	+	WBGene00048200	Y105C5A.268	piRNA	NO
1114	IV	15775206	15775226	+	WBGene00173759	Y105C5A.1178	piRNA	NO
1115	IV	15775209	15775229	+	WBGene00048689	Y105C5A.320	piRNA	NO
1116	IV	15775527	15775547	+	WBGene00173187	Y105C5A.1138	piRNA	NO
1117	IV	15775663	15775683	+	WBGene00169380	Y105C5A.838	piRNA	NO
1118	IV	15775892	15775912	+	WBGene00049912	Y105C5A.435	piRNA	NO
1119	IV	15776735	15776755	+	WBGene00168511	Y105C5A.762	piRNA	NO
1120	IV	15776765	15776785	-	WBGene00170232	Y105C5A.920	piRNA	NO
1121	IV	15776898	15776918	+	WBGene00049413	Y105C5A.389	piRNA	NO
1122	IV	15777129	15777149	+	WBGene00047473	Y105C5A.212	piRNA	NO
1123	IV	15777448	15777468	+	WBGene00171875	Y105C5A.1036	piRNA	NO
1124	IV	15777728	15777748	+	WBGene00046190	Y105C5A.97	piRNA	NO
1125	IV	15777865	15777885	+	WBGene00046988	Y105C5A.168	piRNA	NO
1126	IV	15777866	15777886	+	WBGene00045567	Y105C5A.40	piRNA	NO
1127	IV	15778612	15778632	+	WBGene00050480	Y105C5A.474	piRNA	NO
1128	IV	15778770	15778790	-	WBGene00166999	Y105C5A.656	piRNA	NO
1129	IV	15778836	15778856	-	WBGene00166688	Y105C5A.635	piRNA	NO
1130	IV	15779254	15779274	+	WBGene00174545	Y105C5A.1235	piRNA	NO
1131	IV	15779465	15779485	+	WBGene00050018	Y105C5A.444	piRNA	NO
1132	IV	15779466	15779486	+	WBGene00167256	Y105C5A.673	piRNA	NO
1133	IV	15779469	15779489	+	WBGene00168621	Y105C5A.773	piRNA	NO
1134	IV	15779929	15779949	-	WBGene00047160	Y105C5A.182	piRNA	NO
1135	IV	15779937	15779957	+	WBGene00165436	Y105C5A.543	piRNA	NO
1136	IV	15779938	15779958	+	WBGene00045586	Y105C5A.43	piRNA	NO
1137	IV	15779976	15779996	-	WBGene00172301	Y105C5A.1072	piRNA	NO
1138	IV	15780188	15780208	-	WBGene00046661	Y105C5A.140	piRNA	NO
1139	IV	15780191	15780211	-	WBGene00045754	Y105C5A.59	piRNA	NO
1140	IV	15780657	15780677	+	WBGene00173359	Y105C5A.1152	piRNA	NO
1141	IV	15780660	15780680	+	WBGene00167959	Y105C5A.719	piRNA	NO
1142	IV	15780730	15780750	+	WBGene00045691	Y105C5A.52	piRNA	NO
1143	IV	15780871	15780891	+	WBGene00168017	Y105C5A.725	piRNA	NO
1144	IV	15780872	15780892	+	WBGene00048737	Y105C5A.330	piRNA	NO
1145	IV	15780875	15780895	+	WBGene00171459	Y105C5A.1006	piRNA	NO
1146	IV	15781118	15781138	+	WBGene00045879	Y105C5A.72	piRNA	NO
1147	IV	15781119	15781139	+	WBGene00172366	Y105C5A.1080	piRNA	NO
1148	IV	15781314	15781334	+	WBGene00168688	Y105C5A.778	piRNA	NO
1149	IV	15781744	15781764	+	WBGene00170866	Y105C5A.962	piRNA	NO
1150	IV	15781863	15781883	-	WBGene00047927	Y105C5A.252	piRNA	NO
1151	IV	15781998	15782018	+	WBGene00173482	Y105C5A.1162	piRNA	NO
1152	IV	15781999	15782019	+	WBGene00048057	Y105C5A.260	piRNA	NO
1153	IV	15782172	15782192	+	WBGene00050501	Y105C5A.480	piRNA	NO
1154	IV	15786674	15786694	+	WBGene00174755	Y105C5A.1249	piRNA	NO
1155	IV	15786745	15786765	+	WBGene00046971	Y105C5A.166	piRNA	NO
1156	IV	15787037	15787057	+	WBGene00166936	Y105C5A.649	piRNA	NO
1157	IV	15787469	15787489	+	WBGene00174926	Y105C5A.1264	piRNA	NO
1158	IV	15787637	15787657	+	WBGene00048444	Y105C5A.295	piRNA	NO
1159	IV	15788292	15788312	+	WBGene00172479	Y105C5A.1085	piRNA	NO
1160	IV	15788295	15788315	+	WBGene00046931	Y105C5A.162	piRNA	NO
1161	IV	15788775	15788795	+	WBGene00166022	Y105C5A.584	piRNA	NO
1162	IV	15788909	15788929	+	WBGene00049044	Y105C5A.353	piRNA	NO
1163	IV	15789372	15789392	+	WBGene00173539	Y105C5A.1163	piRNA	NO
1164	IV	15789638	15789658	+	WBGene00171641	Y105C5A.1017	piRNA	NO
1165	IV	15789832	15789852	+	WBGene00174563	Y105C5A.1236	piRNA	NO
1166	IV	15789859	15789879	-	WBGene00172656	Y105C5A.1101	piRNA	NO
1167	IV	15789906	15789926	+	WBGene00172057	Y105C5A.1050	piRNA	NO
1168	IV	15789907	15789927	+	WBGene00169201	Y105C5A.827	piRNA	NO
1169	IV	15791486	15791506	+	WBGene00047972	Y105C5A.257	piRNA	NO
1170	IV	15791586	15791606	+	WBGene00174301	Y105C5A.1226	piRNA	NO
1171	IV	15791589	15791609	+	WBGene00173858	Y105C5A.1185	piRNA	NO
1172	IV	15792200	15792220	+	WBGene00174673	Y105C5A.1243	piRNA	NO
1173	IV	15792474	15792494	-	WBGene00172542	Y105C5A.1090	piRNA	NO
1174	IV	15792475	15792495	-	WBGene00172487	Y105C5A.1086	piRNA	NO
1175	IV	15792476	15792496	-	WBGene00174907	Y105C5A.1263	piRNA	NO
1176	IV	15792478	15792498	-	WBGene00048693	Y105C5A.321	piRNA	NO
1177	IV	15792494	15792514	+	WBGene00049604	Y105C5A.409	piRNA	NO
1178	IV	15793080	15793100	+	WBGene00046544	Y105C5A.130	piRNA	NO
1179	IV	15793319	15793339	+	WBGene00046458	Y105C5A.125	piRNA	NO
1180	IV	15793724	15793744	+	WBGene00174107	Y105C5A.1204	piRNA	NO
1181	IV	15793924	15793944	+	WBGene00048355	Y105C5A.282	piRNA	NO
1182	IV	15794083	15794103	+	WBGene00045694	Y105C5A.53	piRNA	NO
1183	IV	15794503	15794523	-	WBGene00168264	Y105C5A.746	piRNA	NO
1184	IV	15794793	15794813	+	WBGene00167264	Y105C5A.675	piRNA	NO
1185	IV	15794878	15794898	+	WBGene00166563	Y105C5A.628	piRNA	NO
1186	IV	15794879	15794899	+	WBGene00172359	Y105C5A.1079	piRNA	NO
1187	IV	15794991	15795011	+	WBGene00172039	Y105C5A.1049	piRNA	NO
1188	IV	15795112	15795132	-	WBGene00046684	Y105C5A.142	piRNA	NO
1189	IV	15795252	15795272	+	WBGene00168209	Y105C5A.743	piRNA	NO
1190	IV	15795513	15795533	-	WBGene00049679	Y105C5A.419	piRNA	NO
1191	IV	15795674	15795694	+	WBGene00169235	Y105C5A.830	piRNA	NO
1192	IV	15795675	15795695	+	WBGene00166656	Y105C5A.634	piRNA	NO
1193	IV	15796063	15796083	+	WBGene00166237	Y105C5A.606	piRNA	NO
1194	IV	15796235	15796255	+	WBGene00047933	Y105C5A.253	piRNA	NO
1195	IV	15796238	15796258	+	WBGene00170974	Y105C5A.973	piRNA	NO
1196	IV	15796598	15796618	+	WBGene00049445	Y105C5A.392	piRNA	NO
1197	IV	15796803	15796823	+	WBGene00166215	Y105C5A.602	piRNA	NO
1198	IV	15796805	15796825	+	WBGene00173928	Y105C5A.1194	piRNA	NO
1199	IV	15796807	15796827	+	WBGene00170678	Y105C5A.950	piRNA	NO
1200	IV	15796808	15796828	+	WBGene00045907	Y105C5A.74	piRNA	NO
1201	IV	15797020	15797040	-	WBGene00049174	Y105C5A.365	piRNA	NO
1202	IV	15797406	15797426	+	WBGene00168897	Y105C5A.799	piRNA	NO
1203	IV	15797407	15797427	+	WBGene00048605	Y105C5A.310	piRNA	NO
1204	IV	15797761	15797781	+	WBGene00048382	Y105C5A.285	piRNA	NO
1205	IV	15802573	15802593	+	WBGene00173061	Y105C5A.1131	piRNA	NO
1206	IV	15802698	15802718	-	WBGene00050368	Y105C5A.470	piRNA	NO
1207	IV	15802701	15802721	-	WBGene00167864	Y105C5A.709	piRNA	NO
1208	IV	15803197	15803217	+	WBGene00166513	Y105C5A.626	piRNA	NO
1209	IV	15803575	15803595	+	WBGene00049366	Y105C5A.382	piRNA	NO
1210	IV	15803731	15803751	+	WBGene00167395	Y105C5A.680	piRNA	NO
1211	IV	15803999	15804019	-	WBGene00171407	Y105C5A.1004	piRNA	NO
1212	IV	15804256	15804276	+	WBGene00165989	Y105C5A.578	piRNA	NO
1213	IV	15804257	15804277	+	WBGene00168903	Y105C5A.800	piRNA	NO
1214	IV	15804457	15804477	+	WBGene00171107	Y105C5A.983	piRNA	NO
1215	IV	15804695	15804715	+	WBGene00170952	Y105C5A.970	piRNA	NO
1216	IV	15804806	15804826	+	WBGene00049622	Y105C5A.411	piRNA	NO
1217	IV	15804809	15804829	+	WBGene00049883	Y105C5A.433	piRNA	NO
1218	IV	15804810	15804830	+	WBGene00048958	Y105C5A.346	piRNA	NO
1219	IV	15805040	15805060	+	WBGene00173384	Y105C5A.1153	piRNA	NO
1220	IV	15805589	15805609	-	WBGene00169460	Y105C5A.848	piRNA	NO
1221	IV	15805592	15805612	-	WBGene00171785	Y105C5A.1026	piRNA	NO
1222	IV	15805936	15805956	+	WBGene00173644	Y105C5A.1171	piRNA	NO
1223	IV	15805937	15805957	+	WBGene00049231	Y105C5A.371	piRNA	NO
1224	IV	15805940	15805960	+	WBGene00167788	Y105C5A.705	piRNA	NO
1225	IV	15806176	15806196	-	WBGene00048532	Y105C5A.300	piRNA	NO
1226	IV	15806516	15806536	+	WBGene00047255	Y105C5A.191	piRNA	NO
1227	IV	15806517	15806537	+	WBGene00167882	Y105C5A.711	piRNA	NO
1228	IV	15806684	15806704	+	WBGene00172984	Y105C5A.1124	piRNA	NO
1229	IV	15806686	15806706	+	WBGene00173878	Y105C5A.1187	piRNA	NO
1230	IV	15806687	15806707	+	WBGene00169928	Y105C5A.892	piRNA	NO
1231	IV	15806990	15807010	+	WBGene00167895	Y105C5A.713	piRNA	NO
1232	IV	15807335	15807355	+	WBGene00049136	Y105C5A.363	piRNA	NO
1233	IV	15807467	15807487	+	WBGene00169998	Y105C5A.895	piRNA	NO
1234	IV	15807607	15807627	+	WBGene00172677	Y105C5A.1102	piRNA	NO
1235	IV	15808121	15808141	+	WBGene00166885	Y105C5A.647	piRNA	NO
1236	IV	15808202	15808222	+	WBGene00172498	Y105C5A.1089	piRNA	NO
1237	IV	15808205	15808225	+	WBGene00166192	Y105C5A.600	piRNA	NO
1238	IV	15808456	15808476	+	WBGene00050860	Y105C5A.506	piRNA	NO
1239	IV	15808770	15808790	-	WBGene00045843	Y105C5A.66	piRNA	NO
1240	IV	15809087	15809107	+	WBGene00168721	Y105C5A.783	piRNA	NO
1241	IV	15809339	15809359	-	WBGene00046748	Y105C5A.145	piRNA	NO
1242	IV	15809543	15809563	+	WBGene00173545	Y105C5A.1164	piRNA	NO
1243	IV	15809637	15809657	+	WBGene00165835	Y105C5A.567	piRNA	NO
1244	IV	15810242	15810262	-	WBGene00048294	Y105C5A.276	piRNA	NO
1245	IV	15810243	15810263	-	WBGene00048628	Y105C5A.312	piRNA	NO
1246	IV	15810387	15810407	+	WBGene00173669	Y105C5A.1173	piRNA	NO
1247	IV	15810388	15810408	+	WBGene00170282	Y105C5A.924	piRNA	NO
1248	IV	15810667	15810687	-	WBGene00048559	Y105C5A.302	piRNA	NO
1249	IV	15810938	15810958	+	WBGene00046330	Y105C5A.112	piRNA	NO
1250	IV	15811081	15811101	+	WBGene00173897	Y105C5A.1188	piRNA	NO
1251	IV	15811084	15811104	+	WBGene00165753	Y105C5A.563	piRNA	NO
1252	IV	15811322	15811342	+	WBGene00050498	Y105C5A.479	piRNA	NO
1253	IV	15811496	15811516	-	WBGene00046515	Y105C5A.129	piRNA	NO
1254	IV	15811500	15811520	-	WBGene00170503	Y105C5A.933	piRNA	NO
1255	IV	15811660	15811680	-	WBGene00172569	Y105C5A.1095	piRNA	NO
1256	IV	15811661	15811681	-	WBGene00045608	Y105C5A.44	piRNA	NO
1257	IV	15811823	15811843	+	WBGene00166437	Y105C5A.618	piRNA	NO
1258	IV	15811865	15811885	-	WBGene00172787	Y105C5A.1109	piRNA	NO
1259	IV	15812609	15812629	-	WBGene00048603	Y105C5A.308	piRNA	NO
1260	IV	15812613	15812633	-	WBGene00174639	Y105C5A.1240	piRNA	NO
1261	IV	15812760	15812780	+	WBGene00173599	Y105C5A.1166	piRNA	NO
1262	IV	15812761	15812781	+	WBGene00169788	Y105C5A.877	piRNA	NO
1263	IV	15812813	15812833	-	WBGene00167053	Y105C5A.659	piRNA	NO
1264	IV	15813003	15813023	-	WBGene00170111	Y105C5A.901	piRNA	NO
1265	IV	15813213	15813233	-	WBGene00045982	Y105C5A.81	piRNA	NO
1266	IV	15813346	15813366	-	WBGene00172543	Y105C5A.1091	piRNA	NO
1267	IV	15813596	15813616	-	WBGene00048596	Y105C5A.307	piRNA	NO
1268	IV	15813600	15813620	-	WBGene00169144	Y105C5A.821	piRNA	NO
1269	IV	15813760	15813780	-	WBGene00047688	Y105C5A.235	piRNA	NO
1270	IV	15815227	15815247	+	WBGene00046345	Y105C5A.114	piRNA	NO
1271	IV	15815561	15815581	+	WBGene00170978	Y105C5A.974	piRNA	NO
1272	IV	15815881	15815901	+	WBGene00166449	Y105C5A.619	piRNA	NO
1273	IV	15816225	15816245	+	WBGene00165801	Y105C5A.565	piRNA	NO
1274	IV	15816228	15816248	+	WBGene00165733	Y105C5A.561	piRNA	NO
1275	IV	15816530	15816550	-	WBGene00173440	Y105C5A.1158	piRNA	NO
1276	IV	15816827	15816847	+	WBGene00171355	Y105C5A.998	piRNA	NO
1277	IV	15816830	15816850	+	WBGene00047750	Y105C5A.241	piRNA	NO
1278	IV	15817413	15817433	-	WBGene00046854	Y105C5A.156	piRNA	NO
1279	IV	15817624	15817644	-	WBGene00047496	Y105C5A.215	piRNA	NO
1280	IV	15817726	15817746	-	WBGene00165031	Y105C5A.513	piRNA	NO
1281	IV	15817729	15817749	-	WBGene00167108	Y105C5A.666	piRNA	NO
1282	IV	15817910	15817930	+	WBGene00167664	Y105C5A.694	piRNA	NO
1283	IV	15818283	15818303	+	WBGene00046800	Y105C5A.151	piRNA	NO
1284	IV	15818284	15818304	+	WBGene00049261	Y105C5A.375	piRNA	NO
1285	IV	15818446	15818466	-	WBGene00170389	Y105C5A.928	piRNA	NO
1286	IV	15818597	15818617	-	WBGene00047250	Y105C5A.190	piRNA	NO
1287	IV	15818708	15818728	-	WBGene00169293	Y105C5A.834	piRNA	NO
1288	IV	15818709	15818729	-	WBGene00171306	Y105C5A.996	piRNA	NO
1289	IV	15818908	15818928	-	WBGene00049538	Y105C5A.405	piRNA	NO
1290	IV	15819178	15819198	-	WBGene00173147	Y105C5A.1134	piRNA	NO
1291	IV	15819237	15819257	-	WBGene00047635	Y105C5A.230	piRNA	NO
1292	IV	15819830	15819850	+	WBGene00174177	Y105C5A.1209	piRNA	NO
1293	IV	15819833	15819853	+	WBGene00168185	Y105C5A.742	piRNA	NO
1294	IV	15820253	15820273	-	WBGene00050188	Y105C5A.453	piRNA	NO
1295	IV	15820623	15820643	-	WBGene00048604	Y105C5A.309	piRNA	NO
1296	IV	15820813	15820833	-	WBGene00046303	Y105C5A.109	piRNA	NO
1297	IV	15820895	15820915	-	WBGene00050367	Y105C5A.469	piRNA	NO
1298	IV	15821100	15821120	-	WBGene00048799	Y105C5A.334	piRNA	NO
1299	IV	15821329	15821349	-	WBGene00046384	Y105C5A.115	piRNA	NO
1300	IV	15822008	15822028	-	WBGene00171147	Y105C5A.986	piRNA	NO
1301	IV	15822011	15822031	-	WBGene00050659	Y105C5A.494	piRNA	NO
1302	IV	15822012	15822032	-	WBGene00166312	Y105C5A.612	piRNA	NO
1303	IV	15822176	15822196	-	WBGene00050357	Y105C5A.467	piRNA	NO
1304	IV	15822177	15822197	-	WBGene00170526	Y105C5A.938	piRNA	NO
1305	IV	15822278	15822298	-	WBGene00166138	Y105C5A.594	piRNA	NO
1306	IV	15822281	15822301	-	WBGene00048384	Y105C5A.286	piRNA	NO
1307	IV	15822282	15822302	-	WBGene00169090	Y105C5A.815	piRNA	NO
1308	IV	15822284	15822304	-	WBGene00173761	Y105C5A.1179	piRNA	NO
1309	IV	15822476	15822496	-	WBGene00172307	Y105C5A.1073	piRNA	NO
1310	IV	15822477	15822497	-	WBGene00047562	Y105C5A.222	piRNA	NO
1311	IV	15822915	15822935	+	WBGene00048439	Y105C5A.293	piRNA	NO
1312	IV	15822918	15822938	+	WBGene00172552	Y105C5A.1093	piRNA	NO
1313	IV	15823446	15823466	+	WBGene00167165	Y105C5A.669	piRNA	NO
1314	IV	15824925	15824945	+	WBGene00050515	Y105C5A.482	piRNA	NO
1315	IV	15825217	15825237	-	WBGene00047519	Y105C5A.218	piRNA	NO
1316	IV	15825578	15825598	+	WBGene00168018	Y105C5A.726	piRNA	NO
1317	IV	15827779	15827799	-	WBGene00166616	Y105C5A.631	piRNA	NO
1318	IV	15828807	15828827	-	WBGene00170145	Y105C5A.906	piRNA	NO
1319	IV	15828939	15828959	+	WBGene00166129	Y105C5A.593	piRNA	NO
1320	IV	15829422	15829442	+	WBGene00047570	Y105C5A.224	piRNA	NO
1321	IV	15829425	15829445	+	WBGene00174389	Y105C5A.1231	piRNA	NO
1322	IV	15829494	15829514	-	WBGene00173296	Y105C5A.1146	piRNA	NO
1323	IV	15829863	15829883	-	WBGene00168523	Y105C5A.765	piRNA	NO
1324	IV	15829866	15829886	-	WBGene00168418	Y105C5A.752	piRNA	NO
1325	IV	15830113	15830133	+	WBGene00047565	Y105C5A.223	piRNA	NO
1326	IV	15830302	15830322	+	WBGene00170125	Y105C5A.904	piRNA	NO
1327	IV	15830306	15830326	+	WBGene00166819	Y105C5A.641	piRNA	NO
1328	IV	15830483	15830503	+	WBGene00050475	Y105C5A.473	piRNA	NO
1329	IV	15831799	15831819	+	WBGene00166880	Y105C5A.646	piRNA	NO
1330	IV	15831802	15831822	+	WBGene00049746	Y105C5A.426	piRNA	NO
1331	IV	15831957	15831977	-	WBGene00050010	Y105C5A.443	piRNA	NO
1332	IV	15831960	15831980	-	WBGene00173922	Y105C5A.1192	piRNA	NO
1333	IV	15832183	15832203	+	WBGene00049965	Y105C5A.438	piRNA	NO
1334	IV	15832184	15832204	+	WBGene00168617	Y105C5A.772	piRNA	NO
1335	IV	15832686	15832706	-	WBGene00171667	Y105C5A.1019	piRNA	NO
1336	IV	15832687	15832707	-	WBGene00046044	Y105C5A.85	piRNA	NO
1337	IV	15832890	15832910	+	WBGene00173206	Y105C5A.1140	piRNA	NO
1338	IV	15833118	15833138	+	WBGene00168984	Y105C5A.810	piRNA	NO
1339	IV	15833119	15833139	+	WBGene00048904	Y105C5A.342	piRNA	NO
1340	IV	15833273	15833293	+	WBGene00167548	Y105C5A.688	piRNA	NO
1341	IV	15833274	15833294	+	WBGene00166270	Y105C5A.608	piRNA	NO
1342	IV	15833495	15833515	+	WBGene00048856	Y105C5A.338	piRNA	NO
1343	IV	15833496	15833516	+	WBGene00050589	Y105C5A.486	piRNA	NO
1344	IV	15834067	15834087	+	WBGene00168521	Y105C5A.764	piRNA	NO
1345	IV	15834128	15834148	-	WBGene00046659	Y105C5A.138	piRNA	NO
1346	IV	15834131	15834151	-	WBGene00048074	Y105C5A.261	piRNA	NO
1347	IV	15834333	15834353	-	WBGene00174060	Y105C5A.1201	piRNA	NO
1348	IV	15834575	15834595	+	WBGene00049441	Y105C5A.390	piRNA	NO
1349	IV	15834968	15834988	+	WBGene00049161	Y105C5A.364	piRNA	NO
1350	IV	15835124	15835144	+	WBGene00169202	Y105C5A.828	piRNA	NO
1351	IV	15835203	15835223	-	WBGene00166959	Y105C5A.653	piRNA	NO
1352	IV	15835626	15835646	+	WBGene00174822	Y105C5A.1253	piRNA	NO
1353	IV	15835629	15835649	+	WBGene00171843	Y105C5A.1030	piRNA	NO
1354	IV	15835727	15835747	+	WBGene00168468	Y105C5A.757	piRNA	NO
1355	IV	15835918	15835938	-	WBGene00165019	Y105C5A.511	piRNA	NO
1356	IV	15835921	15835941	-	WBGene00174782	Y105C5A.1251	piRNA	NO
1357	IV	15835924	15835944	-	WBGene00046451	Y105C5A.123	piRNA	NO
1358	IV	15836510	15836530	-	WBGene00166864	Y105C5A.644	piRNA	NO
1359	IV	15836712	15836732	+	WBGene00167422	Y105C5A.683	piRNA	NO
1360	IV	15836817	15836837	+	WBGene00045519	Y105C5A.32	piRNA	NO
1361	IV	15837458	15837478	+	WBGene00170961	Y105C5A.972	piRNA	NO
1362	IV	15837622	15837642	+	WBGene00167066	Y105C5A.662	piRNA	NO
1363	IV	15837623	15837643	+	WBGene00048042	Y105C5A.259	piRNA	NO
1364	IV	15837626	15837646	+	WBGene00174330	Y105C5A.1229	piRNA	NO
1365	IV	15838140	15838160	+	WBGene00165935	Y105C5A.573	piRNA	NO
1366	IV	15838174	15838194	+	WBGene00047711	Y105C5A.236	piRNA	NO
1367	IV	15838340	15838360	-	WBGene00170583	Y105C5A.944	piRNA	NO
1368	IV	15838480	15838500	-	WBGene00048079	Y105C5A.263	piRNA	NO
1369	IV	15838484	15838504	-	WBGene00167666	Y105C5A.695	piRNA	NO
1370	IV	15838644	15838664	+	WBGene00170124	Y105C5A.903	piRNA	NO
1371	IV	15838651	15838671	-	WBGene00171039	Y105C5A.979	piRNA	NO
1372	IV	15838652	15838672	-	WBGene00050487	Y105C5A.477	piRNA	NO
1373	IV	15839015	15839035	+	WBGene00048593	Y105C5A.305	piRNA	NO
1374	IV	15839255	15839275	+	WBGene00173793	Y105C5A.1180	piRNA	NO
1375	IV	15839474	15839494	+	WBGene00174603	Y105C5A.1238	piRNA	NO
1376	IV	15839561	15839581	-	WBGene00168480	Y105C5A.759	piRNA	NO
1377	IV	15840132	15840152	+	WBGene00172887	Y105C5A.1117	piRNA	NO
1378	IV	15840428	15840448	+	WBGene00166177	Y105C5A.599	piRNA	NO
1379	IV	15840447	15840467	-	WBGene00173900	Y105C5A.1189	piRNA	NO
1380	IV	15840450	15840470	-	WBGene00168220	Y105C5A.744	piRNA	NO
1381	IV	15840671	15840691	-	WBGene00169063	Y105C5A.813	piRNA	NO
1382	IV	15840672	15840692	-	WBGene00165434	Y105C5A.542	piRNA	NO
1383	IV	15840748	15840768	-	WBGene00049184	Y105C5A.366	piRNA	NO
1384	IV	15840752	15840772	-	WBGene00165022	Y105C5A.512	piRNA	NO
1385	IV	15841020	15841040	-	WBGene00171913	Y105C5A.1038	piRNA	NO
1386	IV	15841021	15841041	-	WBGene00166042	Y105C5A.586	piRNA	NO
1387	IV	15841181	15841201	+	WBGene00171118	Y105C5A.984	piRNA	NO
1388	IV	15841474	15841494	+	WBGene00045613	Y105C5A.45	piRNA	NO
1389	IV	15841642	15841662	-	WBGene00050593	Y105C5A.487	piRNA	NO
1390	IV	15841816	15841836	-	WBGene00046144	Y105C5A.94	piRNA	NO
1391	IV	15841838	15841858	+	WBGene00172247	Y105C5A.1063	piRNA	NO
1392	IV	15841841	15841861	+	WBGene00050055	Y105C5A.445	piRNA	NO
1393	IV	15842189	15842209	-	WBGene00170683	Y105C5A.951	piRNA	NO
1394	IV	15842441	15842461	+	WBGene00172209	Y105C5A.1060	piRNA	NO
1395	IV	15842442	15842462	+	WBGene00169847	Y105C5A.881	piRNA	NO
1396	IV	15842445	15842465	+	WBGene00169632	Y105C5A.864	piRNA	NO
1397	IV	15844026	15844046	-	WBGene00049993	Y105C5A.440	piRNA	NO
1398	IV	15844172	15844192	+	WBGene00169140	Y105C5A.819	piRNA	NO
1399	IV	15844191	15844211	-	WBGene00169174	Y105C5A.823	piRNA	NO
1400	IV	15844265	15844285	+	WBGene00047628	Y105C5A.228	piRNA	NO
1401	IV	15844266	15844286	+	WBGene00170222	Y105C5A.919	piRNA	NO
1402	IV	15844269	15844289	+	WBGene00047100	Y105C5A.179	piRNA	NO
1403	IV	15844576	15844596	+	WBGene00168073	Y105C5A.732	piRNA	NO
1404	IV	15844577	15844597	+	WBGene00168384	Y105C5A.751	piRNA	NO
1405	IV	15844579	15844599	+	WBGene00165846	Y105C5A.568	piRNA	NO
1406	IV	15844580	15844600	+	WBGene00048418	Y105C5A.291	piRNA	NO
1407	IV	15844845	15844865	+	WBGene00168581	Y105C5A.769	piRNA	NO
1408	IV	15844955	15844975	+	WBGene00164994	Y105C5A.509	piRNA	NO
1409	IV	15844956	15844976	+	WBGene00166045	Y105C5A.587	piRNA	NO
1410	IV	15844997	15845017	-	WBGene00167010	Y105C5A.657	piRNA	NO
1411	IV	15844998	15845018	-	WBGene00172010	Y105C5A.1045	piRNA	NO
1412	IV	15845252	15845272	+	WBGene00165389	Y105C5A.540	piRNA	NO
1413	IV	15845457	15845477	-	WBGene00048848	Y105C5A.337	piRNA	NO
1414	IV	15845742	15845762	-	WBGene00168713	Y105C5A.782	piRNA	NO
1415	IV	15845750	15845770	+	WBGene00168069	Y105C5A.730	piRNA	NO
1416	IV	15845751	15845771	+	WBGene00046864	Y105C5A.157	piRNA	NO
1417	IV	15845754	15845774	+	WBGene00046574	Y105C5A.131	piRNA	NO
1418	IV	15845986	15846006	+	WBGene00174714	Y105C5A.1246	piRNA	NO
1419	IV	15847848	15847868	+	WBGene00166870	Y105C5A.645	piRNA	NO
1420	IV	15848326	15848346	-	WBGene00172613	Y105C5A.1098	piRNA	NO
1421	IV	15848478	15848498	+	WBGene00168483	Y105C5A.760	piRNA	NO
1422	IV	15848479	15848499	+	WBGene00046991	Y105C5A.169	piRNA	NO
1423	IV	15848482	15848502	+	WBGene00165335	Y105C5A.533	piRNA	NO
1424	IV	15848501	15848521	+	WBGene00169811	Y105C5A.879	piRNA	NO
1425	IV	15849418	15849438	+	WBGene00165630	Y105C5A.554	piRNA	NO
1426	IV	15849420	15849440	+	WBGene00170210	Y105C5A.915	piRNA	NO
1427	IV	15849421	15849441	+	WBGene00169193	Y105C5A.826	piRNA	NO
1428	IV	15849527	15849547	+	WBGene00166860	Y105C5A.643	piRNA	NO
1429	IV	15849622	15849642	+	WBGene00170271	Y105C5A.923	piRNA	NO
1430	IV	15849760	15849780	+	WBGene00165692	Y105C5A.559	piRNA	NO
1431	IV	15849761	15849781	+	WBGene00173722	Y105C5A.1176	piRNA	NO
1432	IV	15850451	15850471	-	WBGene00167748	Y105C5A.703	piRNA	NO
1433	IV	15850946	15850966	-	WBGene00174864	Y105C5A.1257	piRNA	NO
1434	IV	15851573	15851593	-	WBGene00169012	Y105C5A.811	piRNA	NO
1435	IV	15851808	15851828	+	WBGene00167846	Y105C5A.707	piRNA	NO
1436	IV	15851809	15851829	+	WBGene00171837	Y105C5A.1029	piRNA	NO
1437	IV	15852197	15852217	-	WBGene00170136	Y105C5A.905	piRNA	NO
1438	IV	15852802	15852822	+	WBGene00168119	Y105C5A.736	piRNA	NO
1439	IV	15854682	15854702	+	WBGene00173700	Y105C5A.1174	piRNA	NO
1440	IV	15854844	15854864	-	WBGene00169926	Y105C5A.891	piRNA	NO
1441	IV	15854847	15854867	-	WBGene00168461	Y105C5A.756	piRNA	NO
1442	IV	15855236	15855256	-	WBGene00172455	Y105C5A.1081	piRNA	NO
1443	IV	15855239	15855259	-	WBGene00169182	Y105C5A.824	piRNA	NO
1444	IV	15855240	15855260	-	WBGene00169865	Y105C5A.883	piRNA	NO
1445	IV	15856015	15856035	-	WBGene00166904	Y105C5A.648	piRNA	NO
1446	IV	15856171	15856191	-	WBGene00049480	Y105C5A.399	piRNA	NO
1447	IV	15856365	15856385	-	WBGene00049634	Y105C5A.413	piRNA	NO
1448	IV	15856613	15856633	-	WBGene00165648	Y105C5A.556	piRNA	NO
1449	IV	15856665	15856685	-	WBGene00171554	Y105C5A.1012	piRNA	NO
1450	IV	15856842	15856862	-	WBGene00172337	Y105C5A.1074	piRNA	NO
1451	IV	15857109	15857129	-	WBGene00168834	Y105C5A.791	piRNA	NO
1452	IV	15857279	15857299	-	WBGene00165111	Y105C5A.520	piRNA	NO
1453	IV	15857847	15857867	-	WBGene00050660	Y105C5A.495	piRNA	NO
1454	IV	15857850	15857870	-	WBGene00047910	Y105C5A.249	piRNA	NO
1455	IV	15857851	15857871	-	WBGene00165055	Y105C5A.517	piRNA	NO
1456	IV	15858476	15858496	+	WBGene00172971	Y105C5A.1123	piRNA	NO
1457	IV	15858477	15858497	+	WBGene00168869	Y105C5A.796	piRNA	NO
1458	IV	15858682	15858702	-	WBGene00168709	Y105C5A.781	piRNA	NO
1459	IV	15858683	15858703	-	WBGene00171257	Y105C5A.992	piRNA	NO
1460	IV	15858847	15858867	-	WBGene00049510	Y105C5A.403	piRNA	NO
1461	IV	15858872	15858892	-	WBGene00168564	Y105C5A.767	piRNA	NO
1462	IV	15858875	15858895	-	WBGene00047488	Y105C5A.214	piRNA	NO
1463	IV	15859716	15859736	-	WBGene00047946	Y105C5A.256	piRNA	NO
1464	IV	15859970	15859990	-	WBGene00168862	Y105C5A.795	piRNA	NO
1465	IV	15860072	15860092	-	WBGene00049443	Y105C5A.391	piRNA	NO
1466	IV	15862161	15862181	-	WBGene00165235	Y105C5A.528	piRNA	NO
1467	IV	15863099	15863119	-	WBGene00165850	Y105C5A.569	piRNA	NO
1468	IV	15863178	15863198	-	WBGene00173614	Y105C5A.1168	piRNA	NO
1469	IV	15863697	15863717	-	WBGene00050320	Y105C5A.464	piRNA	NO
1470	IV	15863956	15863976	-	WBGene00169710	Y105C5B.981	piRNA	NO
1471	IV	15863960	15863980	-	WBGene00170630	Y105C5B.1061	piRNA	NO
1472	IV	15864062	15864082	-	WBGene00172292	Y105C5B.1185	piRNA	NO
1473	IV	15864179	15864199	-	WBGene00168878	Y105C5B.915	piRNA	NO
1474	IV	15864180	15864200	-	WBGene00170039	Y105C5B.1010	piRNA	NO
1475	IV	15864182	15864202	-	WBGene00046307	Y105C5B.105	piRNA	NO
1476	IV	15864241	15864261	-	WBGene00172762	Y105C5B.1224	piRNA	NO
1477	IV	15864244	15864264	-	WBGene00045991	Y105C5B.69	piRNA	NO
1478	IV	15864545	15864565	+	WBGene00047201	Y105C5B.205	piRNA	NO
1479	IV	15864621	15864641	-	WBGene00046479	Y105C5B.121	piRNA	NO
1480	IV	15864812	15864832	-	WBGene00168405	Y105C5B.875	piRNA	NO
1481	IV	15864815	15864835	-	WBGene00049120	Y105C5B.412	piRNA	NO
1482	IV	15865196	15865216	-	WBGene00171256	Y105C5B.1107	piRNA	NO
1483	IV	15865201	15865221	-	WBGene00173428	Y105C5B.1277	piRNA	NO
1484	IV	15865370	15865390	-	WBGene00165713	Y105C5B.663	piRNA	NO
1485	IV	15866084	15866104	-	WBGene00170515	Y105C5B.1049	piRNA	NO
1486	IV	15866087	15866107	-	WBGene00050806	Y105C5B.603	piRNA	NO
1487	IV	15866090	15866110	-	WBGene00168767	Y105C5B.906	piRNA	NO
1488	IV	15866505	15866525	+	WBGene00174425	Y105C5B.1362	piRNA	NO
1489	IV	15866574	15866594	+	WBGene00172980	Y105C5B.1246	piRNA	NO
1490	IV	15866626	15866646	+	WBGene00045791	Y105C5B.52	piRNA	NO
1491	IV	15866980	15867000	-	WBGene00048398	Y105C5B.342	piRNA	NO
1492	IV	15866991	15867011	+	WBGene00046534	Y105C5B.130	piRNA	NO
1493	IV	15866992	15867012	+	WBGene00174645	Y105C5B.1386	piRNA	NO
1494	IV	15867089	15867109	-	WBGene00046504	Y105C5B.125	piRNA	NO
1495	IV	15867090	15867110	-	WBGene00170791	Y105C5B.1080	piRNA	NO
1496	IV	15867091	15867111	+	WBGene00167994	Y105C5B.838	piRNA	NO
1497	IV	15867426	15867446	+	WBGene00050248	Y105C5B.530	piRNA	NO
1498	IV	15867721	15867741	-	WBGene00046180	Y105C5B.90	piRNA	NO
1499	IV	15867982	15868002	+	WBGene00167111	Y105C5B.764	piRNA	NO
1500	IV	15868037	15868057	-	WBGene00168951	Y105C5B.923	piRNA	NO
1501	IV	15868040	15868060	-	WBGene00173121	Y105C5B.1258	piRNA	NO
1502	IV	15868226	15868246	+	WBGene00166741	Y105C5B.743	piRNA	NO
1503	IV	15868448	15868468	+	WBGene00047291	Y105C5B.213	piRNA	NO
1504	IV	15868451	15868471	+	WBGene00050369	Y105C5B.544	piRNA	NO
1505	IV	15868781	15868801	+	WBGene00172395	Y105C5B.1194	piRNA	NO
1506	IV	15868810	15868830	-	WBGene00171075	Y105C5B.1098	piRNA	NO
1507	IV	15868981	15869001	+	WBGene00171004	Y105C5B.1090	piRNA	NO
1508	IV	15869031	15869051	+	WBGene00172890	Y105C5B.1239	piRNA	NO
1509	IV	15869032	15869052	+	WBGene00046173	Y105C5B.89	piRNA	NO
1510	IV	15869037	15869057	+	WBGene00171344	Y105C5B.1112	piRNA	NO
1511	IV	15869521	15869541	+	WBGene00046254	Y105C5B.97	piRNA	NO
1512	IV	15869750	15869770	+	WBGene00168986	Y105C5B.925	piRNA	NO
1513	IV	15870065	15870085	+	WBGene00049647	Y105C5B.478	piRNA	NO
1514	IV	15870316	15870336	-	WBGene00170657	Y105C5B.1063	piRNA	NO
1515	IV	15870625	15870645	-	WBGene00165170	Y105C5B.623	piRNA	NO
1516	IV	15871492	15871512	+	WBGene00166109	Y105C5B.690	piRNA	NO
1517	IV	15871493	15871513	+	WBGene00173422	Y105C5B.1276	piRNA	NO
1518	IV	15871536	15871556	-	WBGene00166406	Y105C5B.717	piRNA	NO
1519	IV	15871539	15871559	-	WBGene00170662	Y105C5B.1064	piRNA	NO
1520	IV	15871552	15871572	+	WBGene00171516	Y105C5B.1132	piRNA	NO
1521	IV	15872438	15872458	-	WBGene00049376	Y105C5B.440	piRNA	NO
1522	IV	15872575	15872595	-	WBGene00046508	Y105C5B.127	piRNA	NO
1523	IV	15872576	15872596	-	WBGene00167404	Y105C5B.781	piRNA	NO
1524	IV	15872578	15872598	-	WBGene00173948	Y105C5B.1319	piRNA	NO
1525	IV	15872579	15872599	-	WBGene00171367	Y105C5B.1116	piRNA	NO
1526	IV	15872580	15872600	-	WBGene00174918	Y105C5B.1405	piRNA	NO
1527	IV	15872723	15872743	-	WBGene00165723	Y105C5B.664	piRNA	NO
1528	IV	15873685	15873705	-	WBGene00170444	Y105C5B.1045	piRNA	NO
1529	IV	15874005	15874025	-	WBGene00171520	Y105C5B.1133	piRNA	NO
1530	IV	15874138	15874158	-	WBGene00049486	Y105C5B.450	piRNA	NO
1531	IV	15874141	15874161	-	WBGene00167491	Y105C5B.789	piRNA	NO
1532	IV	15874277	15874297	+	WBGene00173975	Y105C5B.1320	piRNA	NO
1533	IV	15874410	15874430	-	WBGene00172468	Y105C5B.1198	piRNA	NO
1534	IV	15874414	15874434	-	WBGene00170740	Y105C5B.1073	piRNA	NO
1535	IV	15874544	15874564	-	WBGene00172602	Y105C5B.1212	piRNA	NO
1536	IV	15874774	15874794	+	WBGene00049795	Y105C5B.489	piRNA	NO
1537	IV	15874903	15874923	+	WBGene00167721	Y105C5B.809	piRNA	NO
1538	IV	15875293	15875313	+	WBGene00046820	Y105C5B.159	piRNA	NO
1539	IV	15875583	15875603	+	WBGene00167598	Y105C5B.798	piRNA	NO
1540	IV	15876223	15876243	-	WBGene00050039	Y105C5B.509	piRNA	NO
1541	IV	15876227	15876247	-	WBGene00168861	Y105C5B.913	piRNA	NO
1542	IV	15876370	15876390	-	WBGene00170134	Y105C5B.1021	piRNA	NO
1543	IV	15877277	15877297	-	WBGene00045663	Y105C5B.41	piRNA	NO
1544	IV	15877378	15877398	-	WBGene00166568	Y105C5B.730	piRNA	NO
1545	IV	15877516	15877536	-	WBGene00049554	Y105C5B.467	piRNA	NO
1546	IV	15877516	15877536	+	WBGene00168274	Y105C5B.864	piRNA	NO
1547	IV	15877677	15877697	+	WBGene00050857	Y105C5B.608	piRNA	NO
1548	IV	15877832	15877852	-	WBGene00170823	Y105C5B.1083	piRNA	NO
1549	IV	15877930	15877950	-	WBGene00049230	Y105C5B.421	piRNA	NO
1550	IV	15877931	15877951	-	WBGene00174948	Y105C5B.1406	piRNA	NO
1551	IV	15878529	15878549	-	WBGene00169445	Y105C5B.960	piRNA	NO
1552	IV	15878745	15878765	-	WBGene00046001	Y105C5B.71	piRNA	NO
1553	IV	15878746	15878766	-	WBGene00049365	Y105C5B.438	piRNA	NO
1554	IV	15879095	15879115	-	WBGene00047333	Y105C5B.216	piRNA	NO
1555	IV	15879507	15879527	+	WBGene00167563	Y105C5B.794	piRNA	NO
1556	IV	15879508	15879528	+	WBGene00047731	Y105C5B.259	piRNA	NO
1557	IV	15879875	15879895	+	WBGene00047590	Y105C5B.245	piRNA	NO
1558	IV	15880137	15880157	+	WBGene00165307	Y105C5B.633	piRNA	NO
1559	IV	15880204	15880224	+	WBGene00047175	Y105C5B.197	piRNA	NO
1560	IV	15880634	15880654	+	WBGene00172400	Y105C5B.1195	piRNA	NO
1561	IV	15880635	15880655	+	WBGene00168393	Y105C5B.874	piRNA	NO
1562	IV	15880851	15880871	-	WBGene00170004	Y105C5B.1008	piRNA	NO
1563	IV	15881160	15881180	+	WBGene00046779	Y105C5B.157	piRNA	NO
1564	IV	15881680	15881700	-	WBGene00050042	Y105C5B.510	piRNA	NO
1565	IV	15881813	15881833	+	WBGene00166391	Y105C5B.715	piRNA	NO
1566	IV	15882166	15882186	+	WBGene00050180	Y105C5B.522	piRNA	NO
1567	IV	15882436	15882456	+	WBGene00047778	Y105C5B.263	piRNA	NO
1568	IV	15882446	15882466	-	WBGene00169982	Y105C5B.1005	piRNA	NO
1569	IV	15882449	15882469	-	WBGene00168536	Y105C5B.886	piRNA	NO
1570	IV	15882450	15882470	-	WBGene00049843	Y105C5B.492	piRNA	NO
1571	IV	15882625	15882645	+	WBGene00170552	Y105C5B.1053	piRNA	NO
1572	IV	15882626	15882646	+	WBGene00048118	Y105C5B.308	piRNA	NO
1573	IV	15882898	15882918	+	WBGene00048027	Y105C5B.293	piRNA	NO
1574	IV	15883198	15883218	+	WBGene00049311	Y105C5B.430	piRNA	NO
1575	IV	15883332	15883352	-	WBGene00174810	Y105C5B.1398	piRNA	NO
1576	IV	15883427	15883447	+	WBGene00168764	Y105C5B.904	piRNA	NO
1577	IV	15883986	15884006	+	WBGene00165124	Y105C5B.619	piRNA	NO
1578	IV	15883990	15884010	+	WBGene00046206	Y105C5B.91	piRNA	NO
1579	IV	15884374	15884394	-	WBGene00173587	Y105C5B.1287	piRNA	NO
1580	IV	15884377	15884397	-	WBGene00047559	Y105C5B.239	piRNA	NO
1581	IV	15884514	15884534	+	WBGene00047112	Y105C5B.190	piRNA	NO
1582	IV	15884846	15884866	+	WBGene00047274	Y105C5B.210	piRNA	NO
1583	IV	15885071	15885091	-	WBGene00173876	Y105C5B.1313	piRNA	NO
1584	IV	15885072	15885092	-	WBGene00170329	Y105C5B.1032	piRNA	NO
1585	IV	15885074	15885094	-	WBGene00047182	Y105C5B.199	piRNA	NO
1586	IV	15885474	15885494	-	WBGene00171993	Y105C5B.1162	piRNA	NO
1587	IV	15885482	15885502	-	WBGene00047760	Y105C5B.262	piRNA	NO
1588	IV	15885749	15885769	+	WBGene00172865	Y105C5B.1235	piRNA	NO
1589	IV	15885953	15885973	-	WBGene00174045	Y105C5B.1329	piRNA	NO
1590	IV	15886434	15886454	-	WBGene00047584	Y105C5B.242	piRNA	NO
1591	IV	15886580	15886600	+	WBGene00165327	Y105C5B.637	piRNA	NO
1592	IV	15886582	15886602	+	WBGene00172165	Y105C5B.1173	piRNA	NO
1593	IV	15886586	15886606	+	WBGene00166821	Y105C5B.753	piRNA	NO
1594	IV	15886683	15886703	-	WBGene00050790	Y105C5B.602	piRNA	NO
1595	IV	15887052	15887072	+	WBGene00172822	Y105C5B.1232	piRNA	NO
1596	IV	15887391	15887411	+	WBGene00171351	Y105C5B.1114	piRNA	NO
1597	IV	15887836	15887856	-	WBGene00047629	Y105C5B.248	piRNA	NO
1598	IV	15887839	15887859	-	WBGene00050393	Y105C5B.548	piRNA	NO
1599	IV	15888847	15888867	+	WBGene00174495	Y105C5B.1371	piRNA	NO
1600	IV	15889050	15889070	+	WBGene00047271	Y105C5B.209	piRNA	NO
1601	IV	15889417	15889437	+	WBGene00172425	Y105C5B.1196	piRNA	NO
1602	IV	15889421	15889441	+	WBGene00174024	Y105C5B.1327	piRNA	NO
1603	IV	15890189	15890209	+	WBGene00170686	Y105C5B.1068	piRNA	NO
1604	IV	15890587	15890607	+	WBGene00047443	Y105C5B.226	piRNA	NO
1605	IV	15890674	15890694	+	WBGene00173873	Y105C5B.1312	piRNA	NO
1606	IV	15890737	15890757	-	WBGene00045999	Y105C5B.70	piRNA	NO
1607	IV	15890891	15890911	-	WBGene00172008	Y105C5B.1163	piRNA	NO
1608	IV	15891101	15891121	+	WBGene00048272	Y105C5B.325	piRNA	NO
1609	IV	15891191	15891211	-	WBGene00050458	Y105C5B.559	piRNA	NO
1610	IV	15891254	15891274	-	WBGene00169132	Y105C5B.935	piRNA	NO
1611	IV	15891999	15892019	+	WBGene00047037	Y105C5B.181	piRNA	NO
1612	IV	15892066	15892086	-	WBGene00174080	Y105C5B.1332	piRNA	NO
1613	IV	15892377	15892397	-	WBGene00166704	Y105C5B.740	piRNA	NO
1614	IV	15892604	15892624	-	WBGene00048056	Y105C5B.299	piRNA	NO
1615	IV	15892891	15892911	+	WBGene00049522	Y105C5B.459	piRNA	NO
1616	IV	15893213	15893233	-	WBGene00166521	Y105C5B.727	piRNA	NO
1617	IV	15893301	15893321	+	WBGene00174229	Y105C5B.1348	piRNA	NO
1618	IV	15893831	15893851	-	WBGene00047901	Y105C5B.279	piRNA	NO
1619	IV	15894081	15894101	-	WBGene00167896	Y105C5B.827	piRNA	NO
1620	IV	15894782	15894802	+	WBGene00048224	Y105C5B.320	piRNA	NO
1621	IV	15894935	15894955	-	WBGene00168333	Y105C5B.869	piRNA	NO
1622	IV	15895191	15895211	-	WBGene00168301	Y105C5B.867	piRNA	NO
1623	IV	15895309	15895329	-	WBGene00168534	Y105C5B.885	piRNA	NO
1624	IV	15895711	15895731	+	WBGene00173092	Y105C5B.1253	piRNA	NO
1625	IV	15896622	15896642	+	WBGene00046015	Y105C5B.74	piRNA	NO
1626	IV	15896842	15896862	+	WBGene00174053	Y105C5B.1331	piRNA	NO
1627	IV	15896843	15896863	+	WBGene00169636	Y105C5B.972	piRNA	NO
1628	IV	15896846	15896866	+	WBGene00050690	Y105C5B.587	piRNA	NO
1629	IV	15896849	15896869	+	WBGene00174449	Y105C5B.1365	piRNA	NO
1630	IV	15897138	15897158	-	WBGene00050015	Y105C5B.504	piRNA	NO
1631	IV	15897358	15897378	-	WBGene00046043	Y105C5B.77	piRNA	NO
1632	IV	15897362	15897382	-	WBGene00174628	Y105C5B.1384	piRNA	NO
1633	IV	15897704	15897724	+	WBGene00169183	Y105C5B.941	piRNA	NO
1634	IV	15897980	15898000	-	WBGene00172508	Y105C5B.1203	piRNA	NO
1635	IV	15898308	15898328	-	WBGene00050697	Y105C5B.590	piRNA	NO
1636	IV	15898558	15898578	+	WBGene00168549	Y105C5B.888	piRNA	NO
1637	IV	15898597	15898617	-	WBGene00047381	Y105C5B.222	piRNA	NO
1638	IV	15898757	15898777	+	WBGene00168585	Y105C5B.893	piRNA	NO
1639	IV	15898761	15898781	+	WBGene00167724	Y105C5B.810	piRNA	NO
1640	IV	15898909	15898929	-	WBGene00046573	Y105C5B.134	piRNA	NO
1641	IV	15899111	15899131	-	WBGene00170346	Y105C5B.1035	piRNA	NO
1642	IV	15899223	15899243	-	WBGene00173396	Y105C5B.1275	piRNA	NO
1643	IV	15899227	15899247	-	WBGene00165405	Y105C5B.643	piRNA	NO
1644	IV	15899531	15899551	-	WBGene00165513	Y105C5B.646	piRNA	NO
1645	IV	15899535	15899555	-	WBGene00172955	Y105C5B.1245	piRNA	NO
1646	IV	15899893	15899913	+	WBGene00046872	Y105C5B.162	piRNA	NO
1647	IV	15900538	15900558	-	WBGene00048791	Y105C5B.382	piRNA	NO
1648	IV	15900541	15900561	-	WBGene00172874	Y105C5B.1237	piRNA	NO
1649	IV	15900982	15901002	+	WBGene00174999	Y105C5B.1409	piRNA	NO
1650	IV	15900986	15901006	+	WBGene00170685	Y105C5B.1067	piRNA	NO
1651	IV	15901186	15901206	+	WBGene00167875	Y105C5B.825	piRNA	NO
1652	IV	15901550	15901570	+	WBGene00050309	Y105C5B.535	piRNA	NO
1653	IV	15901719	15901739	+	WBGene00166241	Y105C5B.702	piRNA	NO
1654	IV	15901841	15901861	-	WBGene00166306	Y105C5B.706	piRNA	NO
1655	IV	15901992	15902012	+	WBGene00170784	Y105C5B.1079	piRNA	NO
1656	IV	15902148	15902168	-	WBGene00047478	Y105C5B.228	piRNA	NO
1657	IV	15902340	15902360	+	WBGene00168993	Y105C5B.926	piRNA	NO
1658	IV	15902418	15902438	+	WBGene00172045	Y105C5B.1167	piRNA	NO
1659	IV	15903198	15903218	+	WBGene00165072	Y105C5B.615	piRNA	NO
1660	IV	15903200	15903220	+	WBGene00167600	Y105C5B.799	piRNA	NO
1661	IV	15903201	15903221	+	WBGene00050529	Y105C5B.566	piRNA	NO
1662	IV	15903414	15903434	-	WBGene00167691	Y105C5B.805	piRNA	NO
1663	IV	15903595	15903615	+	WBGene00168021	Y105C5B.841	piRNA	NO
1664	IV	15903659	15903679	-	WBGene00166879	Y105C5B.758	piRNA	NO
1665	IV	15903660	15903680	-	WBGene00172894	Y105C5B.1241	piRNA	NO
1666	IV	15903854	15903874	+	WBGene00048592	Y105C5B.368	piRNA	NO
1667	IV	15903857	15903877	+	WBGene00169957	Y105C5B.1002	piRNA	NO
1668	IV	15904054	15904074	+	WBGene00045702	Y105C5B.46	piRNA	NO
1669	IV	15904220	15904240	+	WBGene00171440	Y105C5B.1121	piRNA	NO
1670	IV	15904406	15904426	+	WBGene00172219	Y105C5B.1179	piRNA	NO
1671	IV	15904582	15904602	+	WBGene00046347	Y105C5B.108	piRNA	NO
1672	IV	15904814	15904834	+	WBGene00050026	Y105C5B.506	piRNA	NO
1673	IV	15904913	15904933	+	WBGene00049521	Y105C5B.458	piRNA	NO
1674	IV	15905417	15905437	+	WBGene00174225	Y105C5B.1347	piRNA	NO
1675	IV	15905420	15905440	+	WBGene00048515	Y105C5B.357	piRNA	NO
1676	IV	15905421	15905441	+	WBGene00048100	Y105C5B.306	piRNA	NO
1677	IV	15905422	15905442	+	WBGene00166086	Y105C5B.688	piRNA	NO
1678	IV	15905505	15905525	+	WBGene00049031	Y105C5B.402	piRNA	NO
1679	IV	15905926	15905946	+	WBGene00173200	Y105C5B.1263	piRNA	NO
1680	IV	15905929	15905949	+	WBGene00170607	Y105C5B.1059	piRNA	NO
1681	IV	15906570	15906590	+	WBGene00047851	Y105C5B.271	piRNA	NO
1682	IV	15906576	15906596	+	WBGene00050202	Y105C5B.524	piRNA	NO
1683	IV	15906874	15906894	-	WBGene00050548	Y105C5B.569	piRNA	NO
1684	IV	15907138	15907158	-	WBGene00167715	Y105C5B.808	piRNA	NO
