# Supplementary material for: Discovery of genomic intervals that underlie nematode responses to benzimidazoles
Source: PLoS Negl Trop Dis. 2018 Mar 30;12(3):e0006368. doi: 10.1371/journal.pntd.0006368 (PMC5895046; doi:10.1371/journal.pntd.0006368)
Supplement: S4 Table — Read counts (TPM) and p-values for differentially expressed genes between strains. (CSV) [file pntd.0006368.s015.csv]

	WB_ID	Chr	Strand	Start	End	Rlog2FC	Rpadj	N2_A_R_TPM	N2_B_R_TPM	N2_C_R_TPM	N2_D_R_TPM	CB_A_R_TPM	CB_B_R_TPM	CB_C_R_TPM	CB_D_R_TPM	Annot
20339	WBGene00023193	I	-	3747	3909	-0.040946253	0.960393094	0.594872	0.732699	0.490526	0.311074	0.364666	0.650933	0.67615	0.503377	RNA sequencing studies indicate that Y74C9A.6 is regulated by prg-1 and cep-1; RNA sequencing studies indicate that Y74C9A.6 is regulated by Rotenone.
19475	WBGene00022277	I	-	4116	10230	0.114927211	0.201942102	26.725565	27.983028	28.254345	28.960249	26.851122	25.611567	25.732229	25.815638	homt-1 encodes a putative hydroxyindole-O-methyltransferase orthologous to human C1orf184 and C9orf32; by homology, HOMT-1 is expected to catalyze the conversion of N-acetyl serotonin to melatonin; homt-1 is expressed in the tail neuron PVT, and in uterine cells; since exogenous melatonin slows C. elegans locomotion and enhances slowing by food, Y74C9A.3 may inhibit locomotion.
19474	WBGene00022276	I	+	11495	16837	0.121485353	0.3937702	97.743019	92.490105	100.785507	111.710297	91.034698	99.695099	93.67868	96.904976	nlp-40 encodes a neuropeptide-like protein; NLP-40 is secreted by the intestine and mediates the pacemaker function of the intestine that regulates the rhythmic defecation motor program; NLP-40 likely functions with the AEX-2 G protein-coupled receptor, expressed on GABAergic neurons, to regulate GABA release and effect contraction of the enteric muscles.
19476	WBGene00022278	I	-	17487	26781	0.025339164	0.941947728	27.283798	36.226845	35.595722	42.187962	35.175789	35.25877	30.833368	38.449146	rcor-1 is an ortholog of human RCOR1 (REST corepressor 1), RCOR3 (REST corepressor 3) and RCOR2 (REST corepressor 2); rcor-1 is predicted to have DNA binding activity, based on protein domain information.
46607	WBGene00235381	I	-	22882	23600	0.111129587	0.551635208	5.342835	5.015121	5.271318	5.384689	5.586295	4.635161	4.378338	4.989232	Y74C9A.9 is involved in nematode larval development and reproduction.
19477	WBGene00022279	I	-	27591	32544	0.137383212	0.214791132	27.125055	23.503561	23.423141	25.19957	23.645571	23.450272	22.142733	21.564854	sesn-1 encodes an ortholog of human sestrins (SESN1, OMIM:606103; SESN2, OMIM:607767; and SESN3, OMIM:607768), a family of p53-regulated proteins required to regenerate peroxiredoxins; like its human orthologs, SESN-1 contains a a predicted redox-active domain homologous to bacterial AhpD.
33599	WBGene00170953	I	+	31523	31543	-0.167597634	NA	0.582562	0.11101	0.035355	0.267991	0.903171	0.217217	0.343494	0.326461	NA
36208	WBGene00173569	I	+	32415	32435	NA	NA	0	0	0	0	0	0	0	0	RNA sequencing studies indicate that 21ur-13439 is regulated by emr-1 and lem-2.
19473	WBGene00022275	I	+	43733	44677	1.190868959	0.000170435	0.716972	0.659972	0.391353	0.339136	0.172475	0.197169	0.185154	0.201467	Tiling array and RNA sequencing studies indicate that Y74C9A.1 is regulated by rsr-2, pgl-1, pgl-3, glh-4, and glh-1; microarray studies indicate that Y74C9A.1 is regulated by adsorbable organic bromine compounds and Allantoin.
21005	WBGene00044345	I	+	47467	49857	0.121103646	0.631333151	17.37784	22.356739	23.07099	26.609436	21.532171	21.473711	18.397484	21.202478	Y48G1C.12 encodes a paralog of APC-10 which may be an alternative component of the anaphase promoting complex/cyclosome (APC/C); redundancy of Y48G1C.12 with APC-10 might account for the relative viability of apc-10(RNAi) animals, compared to the immediate lethality of meiotic one-cell embryos seen with RNAi of other APC/C components.
18944	WBGene00021677	I	+	49919	54426	0.015637862	0.95001651	22.560017	27.210485	25.786144	29.0404	27.287992	25.753904	24.080849	27.124811	pgs-1 encodes a phosphatidylglycerophosphate (PGP) synthase; by homology, PGS-1 is predicted to catalyze the formation of phosphatidylglycerophosphate from cytidinediphosphate-diacylglycerol and glycerol 3-phosphate; in C. elegans, pgs-1 activity is required for normal germ cell mitochondrial membrane potential and cristae morphology, as well as for germ cell proliferation.
18945	WBGene00021678	I	-	55293	64066	1.067907509	3.58E-15	5.803287	4.903538	5.672258	5.21774	2.7468	2.563826	2.886045	1.928852	Y48G1C.5 is predicted to have protein tyrosine phosphatase activity, based on protein domain information.
662	WBGene00000812	I	+	71425	81071	0.264028563	0.017419654	28.318512	33.242462	33.344456	34.747036	26.035677	27.826986	26.55072	27.118412	csk-1 encodes an ortholog of C-terminal Src kinase (Csk) that probably inhibits SRC-like tyrosine kinases in pharyngeal muscle cells; the C-terminal tyrosines of the SRC-like kinases SRC-2/KIN-22 and SRC-1 are evolutionarily conserved, and phosphorylated by CSK-1, which inhibits SRC-2/KIN-22 and SRC-1 in vivo; csk-1 is co-expressed with src-2/kin-22 and src-1 in pharyngeal procorpus and metacorpu…
18949	WBGene00021683	I	+	81193	91020	0.074897334	0.681482815	13.495721	16.537252	15.764926	16.443825	14.373833	15.305618	13.839075	15.691317	Y48G1C.10 is an ortholog of members of the human MTM (Myotubularins) family including MTMR11 and PLEKH (Pleckstrin homology domain containing) family including SBF2; microarray and RNA sequencing studies indicate that Y48G1C.10 is regulated by cyc-1, tatn-1, and sir-2.1; RNA sequencing and microarray studies indicate that Y48G1C.10 is regulated by Rotenone and Chlorpyrifos; microarray and RNA seq…
18946	WBGene00021679	I	-	84991	86293	0.124301668	0.533860513	3.884094	3.972201	3.929442	4.056981	3.774176	4.314431	3.274237	3.25082	Y48G1C.6 is predicted to have DNA binding activity, based on protein domain information.
18948	WBGene00021682	I	+	91380	92877	-0.06841982	0.752266366	31.552856	36.341496	39.558384	38.268402	37.30547	40.958569	34.876213	40.848003	Y48G1C.9 is an ortholog of human NAA38 (N(alpha)-acetyltransferase 38, NatC auxiliary subunit); RNA sequencing and microarray studies indicate that Y48G1C.9 is regulated by tatn-1, gld-2, rnp-8, and lin-35; microarray and RNA sequencing studies indicate that Y48G1C.9 is regulated by Hydrogen sulfide, Mianserin, and Hydrolyzable Tannins; tiling array and RNA sequencing studies indicate that Y48G1C…
18943	WBGene00021676	I	+	93024	94884	0.087098386	0.619823556	20.221724	23.90806	23.760199	25.172062	21.529642	22.043367	21.353464	23.132545	Microarray, tiling array, and RNA sequencing studies indicate that Y48G1C.1 is regulated by lin-15B, lin-35, hpl-2, prp-8, gld-2, wrn-1, daf-16, fbf-1, mir-243, glp-1, rnp-8, lin-54, and nuo-6; RNA sequencing and microarray studies indicate that Y48G1C.1 is regulated by Manganese chloride, Progesterone, Resveratrol, Hydrolyzable Tannins, Paraquat, and Sirolimus; tiling array and RNA sequencing st…
37714	WBGene00189949	I	-	94828	95367	-0.115436011	0.816599842	8.669152	11.540752	11.721006	18.433952	13.127647	17.401089	9.174528	16.02293	Y48G1C.13 is predicted to have chitin binding activity, based on protein domain information.
18947	WBGene00021681	I	-	96544	108223	0.069222827	0.814639459	37.307281	50.44812	50.536999	54.39949	42.80228	45.641838	43.313202	52.515366	Y48G1C.8 is involved in axonal fasciculation, collagen and cuticulin-based cuticle development, hermaphrodite genitalia development, locomotion, nematode larval development and receptor-mediated endocytosis.
2967	WBGene00004274	I	-	108670	110107	-0.060813464	0.472821239	424.35614	420.391998	405.497742	398.311676	442.067047	420.190643	441.139954	426.675903	rab-11.1 encodes a small GTPase homologous to the Rab GTPases that function in endocytosis, membrane fusion, and vesicular trafficking events; RAB-11.1 activity is required for completion of the final stages of cytokinesis during early embryogenesis and for efficient uptake of yolk proteins during oocyte development; RAB-11.1 is also required for normal peripheral localization of nuclei in the sy…
42782	WBGene00199899	I	-	110551	110771	0.0506204	NA	0.120671	0	0.051684	0.024723	0.053471	0.081737	0	0.04924	RNA sequencing studies indicate that F53G12.16 is regulated by cep-1.
42480	WBGene00199597	I	+	110576	110724	-0.13226657	NA	0	0	0.076659	0	0.07931	0.057555	0	0.073034	NA
3087	WBGene00004418	I	+	111038	112295	0.05087751	0.720240242	4532.621094	4192.572754	4187.409668	4079.509766	4239.260742	3839.864746	4185.164062	4226.48877	rpl-7 encodes a large ribosomal subunit L7 protein required in mass RNAi assays for embryonic viability and normally rapid growth.
45375	WBGene00202494	I	-	111287	111436	-0.347191777	0.59403863	0.10363	0.065399	0.31018	0.218761	0.355452	0.208358	0.191101	0.523062	RNA sequencing studies indicate that F53G12.17 is regulated by cep-1.
20578	WBGene00023461	I	+	111292	111425	0.448860194	0.450598957	0.596985	0.332568	0.576311	0.384039	0.338887	0.357511	0.271574	0	Tiling array and RNA sequencing studies indicate that F53G12.12 is regulated by daf-12 and cep-1.
16292	WBGene00018774	I	+	112285	113721	-0.016889214	0.953758802	1.931625	1.945969	2.090178	1.84349	2.241884	1.979025	1.954819	1.7585	F53G12.9 is an ortholog of human MTX3 (metaxin 3), MTX1 (metaxin 1) and MTX2 (metaxin 2); microarray and tiling array studies indicate that F53G12.9 is regulated by lin-15B, daf-12, hpl-2, wdr-5.1, daf-2, hcf-1, sir-2.1, his-24, and hpl-1; microarray studies indicate that F53G12.9 is regulated by Progesterone, Chlorpyrifos, and Diazinon; tiling array and RNA sequencing studies indicate that F53G1…
16291	WBGene00018773	I	+	113807	114704	-0.0360755	0.899970448	18.107176	18.388731	17.841402	20.658638	23.316994	20.290701	18.630745	15.498184	F53G12.8 is expressed in the sperm.
34462	WBGene00171818	I	-	115656	115676	-0.165078577	NA	0	0	0.413377	0	0.247598	0.260661	0.350504	0.13473	NA
485	WBGene00000622	I	+	115739	117438	0.368027118	0.2161392	0.784494	0.692151	0.737098	0.876583	0.455488	0.765828	0.447571	0.591891	col-45 encodes a cuticle collagen.
3393	WBGene00004962	I	+	118109	120870	-0.062330975	0.701691577	7.184971	7.825949	7.726168	7.942783	8.304975	8.43555	8.5173	7.038595	spe-8 is predicted to encode a non-receptor tyrosine kinase with a SH2 domain; spe-8 is required for hermaphrodite spermatogenesis or sperm activation but not for male-derived sperm activation (sperm activation is the morphogenesis of a round non-motile spermatid to an amoeboid crawling sperm); however, mutant hermaphrodite spe-8 spermatids can transactivate and form functional sperm during matin…
2060	WBGene00003229	I	+	127297	134065	-0.077477034	0.859819856	83.159492	129.46846	130.489273	166.392593	143.499008	140.751266	104.651398	155.499466	mex-3 encodes two KH domain-containing RNA binding proteins; in the early embryo, maternally provided MEX-3 is required for specifying the identities of the anterior AB blastomere and its descendants, as well as for the identity of the P3 blastomere and proper segregation of the germline P granules; mex-3 mRNA is distributed uniformly in the syncytial core of the adult distal gonad, mature oocyte…
16290	WBGene00018772	I	+	134337	137282	0.140342258	0.634490798	0.839421	0.813942	0.694675	0.738645	0.778167	0.774468	0.690937	0.565102	F53G12.4 is involved in collagen and cuticulin-based cuticle development, the molting cycle and nematode larval development.
16289	WBGene00018771	I	+	137845	144565	-1.508161586	3.01E-09	0.290492	0.592838	0.257735	0.493622	1.572116	1.628202	1.258238	0.986697	duox-2 encodes a large partial homolog of dual oxidase, with an N-terminal peroxidase domain, two central calmodulin-binding EF hands, and a C-terminal superoxide-generating NADPH-oxidase domain; duox-2 may be required for dityrosine cross-linking of collagen, and thus for cuticular integrity; duox-2 may use cytosolic NADPH to generate reactive oxygen, which then may drive the peroxidase ectodoma…
227	WBGene00000253	I	-	146486	154850	-0.210391122	0.114822361	15.035296	14.248215	13.160824	11.277815	15.914486	15.639229	16.681456	14.427861	bli-3 encodes an NADPH oxidases of the dual oxidase (DUOX) variety that contains an N-terminal peroxidase domain, two central calmodulin-binding EF hands, and a C-terminal superoxide-generating NADPH-oxidase domain; BLI-3 is required for dityrosine cross-linking of collagen, and thus for cuticular integrity; BLI-3 is thought to use cytosolic NADPH to generate reactive oxygen, which then drives th…
2927	WBGene00004225	I	-	160172	166819	-0.544508045	0.042031191	27.989969	25.537455	21.918032	12.990392	31.5702	29.345718	44.347618	29.035179	ptr-11 encodes a nematode-specific member of the sterol sensing domain (SSD) proteins, distantly paralogous to Drosophila PATCHED (PTC) and human PTCH (OMIM:601309, mutated in basal cell nevus syndrome); PTR-11 is required for normal growth to full size, locomotion, and vulval morphogenesis.
16457	WBGene00018958	I	+	171340	175989	-0.323951028	0.192232603	13.315629	15.122416	13.368533	8.723782	15.271616	16.010164	20.222027	13.019508	F56C11.6 is involved in embryo development, nematode larval development and reproduction.
43901	WBGene00201018	I	-	178232	178291	-0.089164965	NA	0	0	0.053304	0	0.088629	0.056259	0.027807	0	NA
16456	WBGene00018957	I	+	178538	182161	0.171195968	0.462271661	15.028175	20.04623	19.97003	22.255217	13.397369	19.090071	16.258194	18.232639	F56C11.5 is involved in embryo development.
16455	WBGene00018955	I	-	182079	182772	-0.050038179	0.838840844	12.048992	13.279809	12.708084	14.490806	13.217314	16.078381	12.487491	13.086405	F56C11.3 is an ortholog of human GFER (growth factor, augmenter of liver regeneration); F56C11.3 is involved in reproduction; F56C11.3 is predicted to have thiol oxidase activity, based on protein domain information; F56C11.3 is expressed in the pharynx, reproductive system, and the body wall musculature.
203	WBGene00000227	I	+	183364	208465	0.006609005	0.983309322	10.067674	14.690546	13.938464	13.362525	11.800428	14.281846	13.076828	12.897575	atm-1 encodes an ortholog of human ATM that is required for the checkpoint response to DNA damage; human ATM encodes a phosphatidylinositol-3 kinase homolog that is biochemically activated by cellular irradiation.
20436	WBGene00023295	I	+	185335	185409	0.036808169	NA	0.074913	0.027855	0.031221	0.031569	0.049002	0.034546	0.017142	0.022925	NA
18936	WBGene00021666	I	+	209281	211732	0.746328648	0.017903239	0.497392	1.259483	1.047649	1.068695	0.53555	0.46173	0.671753	0.457321	Y48G1BL.7 is predicted to have sulfotransferase activity, based on protein domain information.
2948	WBGene00004246	I	-	212256	215491	-0.042197199	0.92430721	32.36499	46.265598	49.358727	60.114204	49.419914	52.026878	38.097317	56.097115	puf-10 is involved in hatching and oogenesis.
18934	WBGene00021662	I	+	216028	216996	-0.866569528	5.22E-11	7.451051	6.126526	6.080993	7.02304	14.237173	11.053378	11.444083	13.237263	snpc-3.3 is an ortholog of human SNAPC3 (small nuclear RNA activating complex polypeptide 3); snpc-3.3 is involved in reproduction.
46681	WBGene00255594	I	+	218060	219099	0.279524024	0.272261824	2.316773	2.034423	1.813846	1.85127	2.00028	1.405056	1.485575	1.681069	Microarray studies indicate that Y48G1BL.8 is regulated by Progesterone.
18935	WBGene00021664	I	-	219735	221575	-0.048230925	0.886286404	10.152574	12.350801	13.80015	15.207437	12.713673	14.091551	11.928917	14.985632	Y48G1BL.5 is involved in gamete generation.
18939	WBGene00021671	I	-	231692	238252	-1.067015212	8.86E-17	1.508089	1.330387	1.206918	1.31193	3.509691	2.997731	2.554511	2.524971	Tiling array, microarray, and RNA sequencing studies indicate that Y48G1BM.6 is regulated by hpl-2, nhr-114, csr-1, mut-2, ain-2, alg-1, tdp-1, xpa-1, isp-1, and nuo-6; microarray studies indicate that Y48G1BM.6 is regulated by Cadmium; RNA sequencing and microarray studies indicate that Y48G1BM.6 is enriched in the germ line and in neurons including I5, DA, SAB, and retrovesicular ganglion.
18940	WBGene00021672	I	-	238616	239021	NA	NA	0	0	0	0	0	0	0	0	Microarray and tiling array studies indicate that Y48G1BM.7 is regulated by cyc-1, hpl-2, ain-1, and ain-2.
18938	WBGene00021668	I	+	240491	245414	0.184354402	NA	0.01865	0.015019	0.018586	0	0	0.014008	0	0.009211	NA
18941	WBGene00021673	I	-	248624	251580	0.187747038	0.413994158	3.438951	2.43602	2.961728	2.716629	2.597843	2.889711	2.260882	2.414614	Y48G1BM.8 is involved in gamete generation.
18937	WBGene00021667	I	+	252118	254277	-0.018426404	0.947453471	9.035719	7.211179	7.545691	7.141109	8.961377	7.0734	7.524728	7.993906	snpc-3.2 is an ortholog of human SNAPC3 (small nuclear RNA activating complex polypeptide 3); snpc-3.2 is involved in reproduction.
18942	WBGene00021675	I	-	254277	259157	0.013478227	0.950431898	21.809422	21.803349	22.260984	17.772276	20.037441	21.762781	21.564047	19.922966	Microarray and RNA sequencing studies indicate that Y48G1BR.1 is regulated by cyc-1, daf-16, nhr-114, wdr-5.1, tdp-1, aak-2, crtc-1, daf-2, sir-2.1, and mir-243; microarray studies indicate that Y48G1BR.1 is regulated by Dibromoacetic acid, adsorbable organic bromine compounds, and Sirolimus; tiling array and RNA sequencing studies indicate that Y48G1BR.1 is enriched in the hypodermis and germ li…
46226	WBGene00220069	I	-	263502	263618	0.191400846	NA	0	0.051089	0.091769	0.0934	0	0	0	0.007441	RNA sequencing studies indicate that T13E5.1 is regulated by cep-1.
31873	WBGene00169222	I	-	272603	272623	NA	NA	0	0	0	0	0	0	0	0	NA
29104	WBGene00166448	I	-	272607	272627	NA	NA	0	0	0	0	0	0	0	0	NA
14541	WBGene00016904	I	+	280120	280445	-0.086103705	0.883078606	1.73369	1.847094	1.246673	1.382711	1.639502	1.735861	2.259899	1.0284	Microarray studies indicate that C53D5.3 is regulated by nhr-114, ubc-9, and sir-2.1; RNA sequencing and microarray studies indicate that C53D5.3 is regulated by 1-methylnicotinamide, Atrazine, Colistin, and Sirolimus; tiling array studies indicate that C53D5.3 is enriched in the DA and VA neurons.
14540	WBGene00016903	I	+	283500	286115	-0.224228836	0.319442017	3.439536	3.187271	3.070971	2.394065	3.263469	3.961619	4.02555	3.037993	marc-4 is an ortholog of human MARCH9 (membrane associated ring-CH-type finger 9) and MARCH1 (membrane associated ring-CH-type finger 1); marc-4 is predicted to have zinc ion binding activity, based on protein domain information.
14542	WBGene00016905	I	-	286088	289185	-0.136956563	0.543748725	9.771286	10.959246	11.983349	13.246129	12.532756	14.98003	11.613626	12.376024	ztf-3 is involved in collagen and cuticulin-based cuticle development, embryo development and positive regulation of growth; ztf-3 is predicted to have nucleic acid binding activity, based on protein domain information; ztf-3 is expressed in several tissues including the pharynx, nervous system, and the rectum.
14539	WBGene00016902	I	+	291215	305468	-0.211620882	0.001820146	14.035301	13.3222	13.52491	13.964719	16.024694	16.739735	15.759721	15.439962	C53D5.1 is an ortholog of human FAM69C (family with sequence similarity 69 member C); microarray and RNA sequencing studies indicate that C53D5.1 is regulated by cyc-1, tatn-1, dys-1, ain-2, slr-2, dpy-10, osm-8, fbf-1, lin-54, and daf-2; microarray studies indicate that C53D5.1 is regulated by Chlorpyrifos, Diazinon, Humic substances, and Sirolimus; tiling array and RNA sequencing studies indica…
14543	WBGene00016906	I	-	305811	311130	0.112978559	0.597091895	15.807573	16.505798	14.151348	12.340589	12.780869	13.573246	15.861696	12.490381	The C53D5.5 gene encodes an ortholog of the human gene GAMMA-GLUTAMYLTRANSFERASE 1 (GGT1), which when mutated leads to glutathionuria (OMIM:231950).
1672	WBGene00002077	I	-	310981	314989	0.067715287	0.655549084	235.80304	265.33252	267.160919	263.385712	258.512939	233.27269	238.092148	259.783875	imb-3 encodes an importin-beta-like protein orthologous to Drosophila, vertebrate, and yeast importin/karyopherin-beta3; IMB-3 is predicted to function as a nuclear transport factor that, with the RAN-1 GTPase, regulates nuclear import of ribosomal proteins; in C. elegans, IMB-3 is essential for embryogenesis and germline development, and may also be required for normal postembryonic growth rates.
46610	WBGene00235385	I	-	316637	318258	-0.13816341	0.496804932	3.925225	3.389385	3.649614	3.512208	4.847934	4.053725	3.596047	3.619672	NA
1674	WBGene00002079	I	-	318390	323352	0.113225503	0.641824931	98.937706	129.979004	127.674736	141.717453	109.60463	116.248093	105.838959	128.379364	imb-5 encodes an importin-beta-like protein orthologous to mammalian CAS proteins (cellular apoptosis susceptibility) and Saccharomyces cerevisiae CSE1 (chromosome segregation 1); IMB-5 is predicted to function in nuclear transport of proteins required for mitotic progression or apoptosis as well as in re-export of importin-alpha, a nuclear import protein; in C. elegans, IMB-5 is essential for em…
18932	WBGene00021660	I	+	323855	330978	0.029264392	0.854944653	32.271042	34.580166	34.357117	33.254265	33.07476	31.306761	33.196705	34.867485	Y48G1A.4 is an ortholog of human NOP14 (NOP14 nucleolar protein); Y48G1A.4 is involved in embryo development, nematode larval development and receptor-mediated endocytosis.
749	WBGene00000917	I	+	332611	337839	0.12669773	0.24184484	22.381386	23.497511	23.381493	24.316553	21.961903	21.090729	20.491152	22.63291	daf-25 encodes an MYND domain-containing protein that is the C. elegans ortholog of mammalian Ankmy2; DAF-25 activity is required for proper regulation of dauer formation and recovery, as well as for chemotaxis, response to osmotic stress, and egg-laying; DAF-25 specifically regulates localization of the membrane-bound DAF-11 guanylyl cyclase to cilia and the daf-25 dauer phenotype is rescued by …
18933	WBGene00021661	I	-	343069	348424	0.322493712	0.173458291	8.05083	12.400372	12.150263	11.914829	7.251487	10.025739	7.858116	9.926167	mbtr-1 encodes a protein with four malignant brain tumor (MBT) repeats; MBTR-1 is orthologous to Drosophila L(3)MBT and human L3MBTL (OMIM:608802) and SFMBT1 (RU1; OMIM:607319), and is paralogous to LIN-61; loss of mbtr-1 function via RNAi or mutation results in no obvious abnormalities; unlike lin-61, mbtr-1 does not appear to function as a class B synMuv gene or exhibit other pleiotropies, such…
18931	WBGene00021658	I	+	347469	348357	0.149205446	0.698928769	14.198228	20.341616	21.117434	29.726744	19.936045	20.867611	15.141669	21.035593	Microarray and RNA sequencing studies indicate that Y48G1A.2 is regulated by isp-1, age-1, tatn-1, gld-2, skn-1, glp-1, fog-3, dpy-9, dpy-10, fbf-1, mir-243, rnp-8, gld-1, daf-2, hcf-1, sir-2.1, and tdp-1; microarray and RNA sequencing studies indicate that Y48G1A.2 is regulated by Hydrogen sulfide, Methylmercury hydroxide, Rotenone, Progesterone, Atrazine, Hydrolyzable Tannins, Paraquat, and Sir…
18930	WBGene00021657	I	+	348460	357193	0.11434197	0.243370421	8.467174	9.389363	8.887781	8.631948	8.159618	7.940356	8.652591	8.088672	Microarray, tiling array, and RNA sequencing studies indicate that Y48G1A.1 is regulated by cyc-1, hpl-2, tatn-1, isp-1, and nuo-6; microarray studies indicate that Y48G1A.1 is regulated by Paraquat; RNA sequencing studies indicate that Y48G1A.1 is enriched in the germ line, gon_male_dtc posterior, gon_male_dtc anterior, Z1.p, and Z4.a.
17490	WBGene00020087	I	-	357240	363901	0.227401124	0.194805898	5.944755	7.406572	7.237402	8.271983	5.991276	6.795872	5.603906	6.319843	R119.1 is involved in embryo development.
17494	WBGene00020091	I	+	364510	368319	0.039836396	0.922284736	69.933197	108.411652	109.331383	124.735191	92.160782	113.504974	88.178436	104.873558	rnp-8 is an ortholog of human RP11-212D19.4; rnp-8 is involved in feminization of hermaphroditic germ-line and positive regulation of polynucleotide adenylyltransferase activity; rnp-8 exhibits enzyme binding activity, poly(G) binding activity, and polynucleotide adenylyltransferase activator activity and is predicted to have nucleotide binding activity, based on protein domain information; rnp-8…
17491	WBGene00020088	I	-	368370	373445	-0.212171566	0.002614695	19.138603	19.928078	19.892458	20.21969	23.890625	22.576086	22.5825	23.375076	R119.2 is an ortholog of human XPNPEP3 (X-prolyl aminopeptidase 3); R119.2 is predicted to have aminopeptidase activity and manganese ion binding activity, based on protein domain information.
17492	WBGene00020089	I	-	373571	379073	-0.030286873	0.776288682	67.444221	66.617371	65.479805	61.516937	69.530876	65.89537	66.330193	66.47818	R119.3 is an ortholog of human DHRS4 (dehydrogenase/reductase 4), DHRS4L2 (dehydrogenase/reductase 4 like 2) and DHRS2 (dehydrogenase/reductase 2); R119.3 is involved in embryo development and striated muscle myosin thick filament assembly; R119.3 is localized to the mitochondrion.
2847	WBGene00004143	I	-	379071	381902	-0.08409019	0.72754069	268.331726	337.113129	345.162628	370.075989	333.196198	355.087738	334.587585	387.807922	pqn-59 encodes a protein containing a glutamine/asparagine (Q/N)-rich domain and similarity to the vertebrate ubiquitin-associated proteins UBAP2 and UBAP2L; microarray experiments indicate that pqn-59 is expressed maternally and embryonically and in situ hybridization studies show that pqn-59 mRNA exhibits strong germline expression; loss of pqn-59 activity via RNAi in a wild-type background res…
4736	WBGene00006385	I	+	382648	388564	0.095712035	0.505008133	21.212378	23.478071	23.9555	24.509537	21.662895	21.712229	21.07896	23.174284	taf-4 encodes a TAFII (TBP(TATA-binding protein)-associated factor) that is orthologous to human TAF4 (hTAFII130); TAF-4 is predicted to be a component of the TFIID mRNA transcription complex and is generally required for early embryonic mRNA transcription; consistent with this observation, taf-4(RNAi) results in embryonic lethality at the ~100-cell stage with little cell differentiation, similar…
17493	WBGene00020090	I	-	388470	394415	-0.131244837	0.201768091	4.972388	4.866179	4.623172	4.352793	5.330926	5.558235	5.054949	4.814311	R119.5 is an ortholog of human PCMTD1 (protein-L-isoaspartate (D-aspartate) O-methyltransferase domain containing 1) and PCMTD2 (protein-L-isoaspartate (D-aspartate) O-methyltransferase domain containing 2); R119.5 is involved in embryo development and protein phosphorylation; R119.5 is predicted to have protein-L-isoaspartate (D-aspartate) O-methyltransferase activity, based on protein domain in…
18993	WBGene00021733	I	+	398891	412915	0.086100064	0.213830107	33.301716	34.804462	32.792694	32.43441	32.90292	31.221502	30.746771	31.576172	The Y50C1A.1 gene encodes an A20-like protease homolog that may be involved in apoptosis.
18994	WBGene00021734	I	-	412911	418660	0.042312618	0.945153107	0.577802	0.447883	0.261374	0.329624	0.351399	0.386577	0.485442	0.340453	Microarray studies indicate that Y50C1A.2 is regulated by ubc-9, wdr-5.1, sir-2.1, daf-19, his-24, hpl-1, and hpl-2; microarray studies indicate that Y50C1A.2 is regulated by Dibromoacetic acid; tiling array, RNA sequencing, and microarray studies indicate that Y50C1A.2 is enriched in the germ line and in neurons including the BAG and dopaminergic neurons.
13292	WBGene00015570	I	+	420922	423713	-0.003280178	0.993315177	1.039291	0.679248	0.692316	0.826784	0.889411	0.78107	0.805869	0.795059	Microarray and RNA sequencing studies indicate that C07F11.2 is regulated by set-2, wdr-5.1, wrn-1, daf-19, his-24, hpl-1, and hpl-2; microarray studies indicate that C07F11.2 is regulated by Resveratrol, Paraquat, adsorbable organic bromine compounds, and Allantoin; tiling array studies indicate that C07F11.2 is enriched in the excretory cell and in the dopaminergic and GABAergic neurons.
4911	WBGene00006593	I	+	443999	461605	0.101361742	0.750803975	13.336823	20.630934	20.189995	19.789972	13.977275	18.924109	17.670673	18.410164	tol-1 encodes a predicted transmembrane protein that is the sole C. elegans Toll-like receptor (TLR); TOL-1 is required for proper embryonic development and for pathogen avoidance behavior, and is expressed primarily in the nervous system.
18345	WBGene00021026	I	+	461995	462651	-0.086112375	0.601661567	105.325188	101.576355	107.873795	109.250778	119.966202	101.915886	109.83316	121.669182	W04C9.4 is involved in striated muscle myosin thick filament assembly; W04C9.4 is localized to the nucleolus.
18346	WBGene00021027	I	-	462657	467131	-0.360546904	0.235346727	0.446106	0.756285	0.734009	0.629667	0.725001	1.076283	0.860813	0.741938	W04C9.5 is an ortholog of human RRAD (RRAD, Ras related glycolysis inhibitor and calcium channel regulator) and REM1 (RRAD and GEM like GTPase 1); W04C9.5 is involved in nematode larval development; W04C9.5 is predicted to have GTP binding activity, based on protein domain information.
29288	WBGene00166632	I	+	463304	463324	NA	NA	0	0	0	0	0	0	0	0	NA
46612	WBGene00235387	I	+	471135	473890	-0.545843707	0.113519302	0.334685	0.705707	0.522307	0.391988	0.773103	0.901831	0.613514	0.772096	NA
18344	WBGene00021025	I	+	477582	481954	-0.277286795	0.669585351	0.076564	0.078832	0.079089	0.043278	0.039001	0.069131	0.158762	0.101063	cutl-13 is involved in nematode larval development.
46613	WBGene00235388	I	-	482040	483880	0.102804706	0.892772698	0.253522	0.172209	0.18763	0.147323	0.26662	0.150686	0.194659	0.087332	NA
18347	WBGene00021028	I	-	484126	487990	-0.07569584	0.791157029	1.087917	0.99598	0.940184	1.159217	1.284626	1.011742	1.091927	1.064072	W04C9.6 is an ortholog of members of the human SLC (Solute carriers) family including SLC17A1; microarray and RNA sequencing studies indicate that W04C9.6 is regulated by cyc-1 and csr-1; microarray studies indicate that W04C9.6 is regulated by Progesterone; RNA sequencing studies indicate that W04C9.6 is enriched in the germ line.
18343	WBGene00021024	I	+	488607	489905	0.012710967	0.940257861	135.445053	129.933929	132.169708	134.050217	127.614143	131.190277	133.414413	137.72879	Microarray studies indicate that W04C9.2 is regulated by age-1, sma-2, sir-2.1, and gld-1; RNA sequencing and microarray studies indicate that W04C9.2 is regulated by Rotenone, Estrogen, Progesterone, Testosterone, Cry5B, and Chlorpyrifos; tiling array, RNA sequencing, and microarray studies indicate that W04C9.2 is enriched in the hypodermis, germ line, and intestine and in the NSM neurons.
1432	WBGene00001814	I	+	489969	496150	0.043026897	0.899007754	61.688557	57.183792	52.223713	38.728901	47.342449	50.959026	59.778858	45.881924	haf-4 encodes a half-molecular ATP-binding cassette (ABC) transporters similar to the conserved half-type ATP-binding cassette (ABC) transporter, TAPL/ABCB9; in elegans, haf-4 along with another TAPL gene, haf-9 is required for the formation of intestinal organelles; haf-4 and haf-9 are required for proper growth, normal brood size and for the normal defecation cycle; haf-4 and haf-9 are localize…
19266	WBGene00022035	I	-	496144	502042	0.27878468	0.064044236	12.277002	14.736984	14.919961	16.599117	12.468198	12.70617	10.771029	12.358889	Y65B4BL.3 is involved in locomotion.
19267	WBGene00022036	I	-	502932	506250	0.141415943	0.538781407	20.678535	24.425438	25.510714	28.954166	22.884203	23.893789	19.249401	24.596029	RNA sequencing and microarray studies indicate that Y65B4BL.4 is regulated by tatn-1, csr-1, drh-3, wrn-1, tdp-1, skn-1, glp-1, plep-1, fog-3, fbf-1, mir-243, rnp-8, and gld-1; RNA sequencing and microarray studies indicate that Y65B4BL.4 is regulated by Rotenone, Manganese chloride, Mianserin, Chlorpyrifos, Diazinon, Humic substances, Paraquat, and Sirolimus; tiling array and RNA sequencing stud…
19265	WBGene00022034	I	+	506469	509056	0.010436775	0.976116339	74.073242	96.601349	95.286049	108.663292	88.196877	92.389816	86.265297	107.05175	deps-1 encodes an large (619-residue), unfamiliar P-granule-associated protein required for germline RNAi, PGL-1's localization in P granules, accumulation of GLH-1 and RDE-4 (along with glh-1 mRNA), germline proliferation and fertility at high temperatures, and embryonic viability at low temperatures; unless rescued by maternal DEPS-1, deps-1 mutants show temperature-sensitive sterility at 24+ d…
19270	WBGene00022039	I	-	508850	511051	0.122195137	0.564258802	8.306601	6.571695	8.134901	8.044661	7.662962	6.913023	7.516332	6.394975	Y65B4BL.7 is involved in embryo development, lipid storage, nematode larval development and reproduction.
19268	WBGene00022037	I	-	511052	519800	0.015810566	0.964444834	112.743408	156.505112	153.249893	176.317368	149.542252	157.192856	129.963181	159.514267	acs-13 is an ortholog of human ACSL5 (acyl-CoA synthetase long-chain family member 5), ACSL6 (acyl-CoA synthetase long-chain family member 6) and ACSL1 (acyl-CoA synthetase long-chain family member 1); acs-13 is predicted to have catalytic activity, based on protein domain information; acs-13 is expressed in the pharynx, hypodermis, head, intestine, and the body wall musculature.
39664	WBGene00196781	I	+	512017	512166	-0.032077396	NA	0	0.012752	0	0	0.028755	0.007603	0	0	NA
39272	WBGene00196389	I	+	514364	514492	-0.894274756	0.054389751	0.035726	0.071359	0.042767	0.046591	0.450962	0.294911	0.20926	0.267926	NA
19269	WBGene00022038	I	-	520109	521554	-0.426468752	0.065257159	30.929159	28.924179	27.432476	16.701046	33.173855	32.105679	43.32021	34.430656	Y65B4BL.6 is involved in embryo development, hermaphrodite genitalia development and mitotic spindle organization.
38252	WBGene00195369	I	-	526048	526139	NA	NA	0	0	0	0	0	0	0	0	NA
40844	WBGene00197961	I	+	530215	530326	-0.113041096	NA	0	0	0	0	0	0.071682	0.080616	0	NA
43460	WBGene00200577	I	-	530395	530683	-0.114432763	NA	0	0.020683	0.012648	0	0.015129	0.047352	0.016979	0	RNA sequencing studies indicate that Y65B4BL.12 is regulated by cep-1.
19264	WBGene00022033	I	+	530969	533084	-0.15945441	0.81235007	66.079895	80.050591	54.140957	22.320278	49.577923	63.630302	93.50428	51.165165	Microarray, tiling array, and RNA sequencing studies indicate that Y65B4BL.1 is regulated by cyc-1, lin-15B, daf-12, lem-2, csr-1, gld-2, clk-1, daf-2, aak-2, crtc-1, and tbx-2; RNA sequencing and microarray studies indicate that Y65B4BL.1 is regulated by Methylmercury hydroxide, 1-methylnicotinamide, Rotenone, Manganese chloride, Chlorpyrifos, Colistin, and Sirolimus; microarray, tiling array, a…
46346	WBGene00220190	I	+	532968	533039	0.059312452	NA	0.112943	0.107034	0.10731	0.093416	0.118846	0.074745	0.084457	0.098084	RNA sequencing studies indicate that Y65B4BM.2 is regulated by prg-1, skn-1, and glp-1.
19273	WBGene00022043	I	+	534455	535344	0.050104515	0.891760004	20.381294	28.072338	29.408672	34.179474	26.865705	29.168587	23.285622	29.524324	psf-3 is an ortholog of human GINS3 (GINS complex subunit 3); psf-3 is involved in body morphogenesis, embryo development, hermaphrodite genitalia development, locomotion and receptor-mediated endocytosis.
19272	WBGene00022042	I	+	535791	536670	0.018435073	0.938961383	710.726318	654.179688	695.794556	705.161926	734.819275	614.756531	654.12677	757.539124	icd-2 is an ortholog of human NACAD (NAC alpha domain containing), NACA2 (nascent polypeptide associated complex alpha subunit 2) and NACA (nascent polypeptide-associated complex alpha subunit); icd-2 is involved in body morphogenesis, determination of adult lifespan, embryo development, hermaphrodite genitalia development, inductive cell migration, lipid storage, meiotic chromosome segregation, …
44338	WBGene00201456	I	-	536804	536931	-0.074415759	NA	0.04349	0.08219	0.024986	0.042687	0.087706	0.035637	0.076673	0.066312	NA
5264	WBGene00007009	I	+	537122	542200	-0.036070839	0.807200601	78.818886	89.588661	87.252266	87.9944	88.902496	91.736618	85.292862	89.630402	wwp-1 encodes, by alternative splicing, two isoforms of a putative E3 ubiquitin ligase orthologous to budding yeast Rsp5, Drosophila SU(DX), and human WWP1 (OMIM:602307) and WWP2 (OMIM:602308); WWP-1 is required for proteolysis of the intracellular LIN-12 domain in primary ventral precursor cells, and for protection of germ cells against ionizing radiation or camptothecin, as well as for normal a…
46347	WBGene00220191	I	+	539086	539242	-0.063176879	NA	0.206144	0.024367	0.072753	0	0.150537	0.115056	0.12377	0	NA
2937	WBGene00004235	I	+	550696	556638	-0.653587151	4.11E-09	18.845972	21.612848	19.774897	17.231281	29.435989	33.951855	33.883465	26.503963	ptr-21 encodes a nematode-specific member of the sterol sensing domain (SSD) proteins, distantly paralogous to Drosophila PATCHED (PTC) and human PTCH (OMIM:601309, mutated in basal cell nevus syndrome); PTR-21 is weakly required for normal molting from L4 to adult stages; PTR-21 is also required for normal growth to full size and locomotion.
45325	WBGene00202444	I	+	553658	553785	-0.082965994	NA	0	0.046699	0	0	0	0.035637	0.107535	0	NA
1860	WBGene00002393	I	+	557375	561671	0.079020759	0.895493632	14.595792	12.398664	9.948183	4.837674	9.812824	8.533202	14.072279	7.075166	lpr-1 encodes one of seven C. elegans proteins related to the lipocalin family of structurally related, low molecular weight, secreted proteins that bind and transport lipophilic molecules and participate in intercellular signaling; in C. elegans, LPR-1 activity is required for connectivity between the lumens of two unicellular tubes in the nematode excretory system formed by the excretory duct c…
19271	WBGene00022040	I	+	562736	565181	0.959904841	3.60E-05	0.804441	0.831315	0.754407	0.930814	0.330632	0.552424	0.306771	0.411626	Y65B4BR.1 is an ortholog of human PLB1 (phospholipase B1); Y65B4BR.1 is involved in defense response; Y65B4BR.1 is predicted to have hydrolase activity, acting on ester bonds, based on protein domain information.
333	WBGene00000434	I	-	565436	566414	-0.690707898	0.102439847	0.164915	0.40256	0.660842	0.335954	0.55172	0.802681	0.799923	0.843761	ceh-9 encodes a homeodomain-containing protein that is related to members of the NK family of homeodomain transcription factors; as a mutation in ceh-9 results in no obvious defects, the precise role of ceh-9 in C. elegans development and/or behavior is not yet known.
1354	WBGene00001725	I	-	572177	575120	-0.745582698	0.000494776	473.335693	447.992737	416.276703	236.075943	652.720459	647.063232	822.010742	635.164917	grl-16 encodes, by alternative splicing, two hedgehog-like proteins with an N-terminal signal sequence, a central proline-rich low-complexity region, and a C-terminal Ground-like (Grl) domain; the Grl domain is predicted to form a cysteine-crosslinked protein involved in intercellular signalling, and it has subtle similarity to the N-terminal Hedge domain of HEDGEHOG proteins.
21081	WBGene00044427	I	-	582288	583748	-0.025565524	NA	0.054946	0	0	0	0	0.025237	0	0.052679	F56A6.5 is an ortholog of human RNF224 (ring finger protein 224); F56A6.5 is predicted to have zinc ion binding activity, based on protein domain information.
46615	WBGene00235390	I	+	585119	585376	0.037923123	NA	0.108794	0	0	0	0	0.049685	0	0	NA
1636	WBGene00002040	I	-	585831	607601	-0.278914355	0.005450215	7.553077	7.873628	7.226078	6.422497	8.466095	9.150299	9.535432	8.392842	hum-7 encodes a class IX unconventional myosin heavy chain that contains a myosin motor domain in the head region and zinc-finger and rhoGAP (rho GTPase activating protein) domains in the tail region; HUM-7 is required during embryogenesis for cytokinesis and normal cytoplasmic rearrangements, and by homology, may function in organization of the actin cytoskeleton; the precise expression and loca…
43300	WBGene00200417	I	-	613290	613379	-0.105957063	NA	0	0	0.110959	0	0	0	0.136016	0.202486	NA
44331	WBGene00201449	I	+	613290	613379	-0.105957063	NA	0	0	0.110959	0	0	0	0.136016	0.202486	NA
16425	WBGene00018923	I	-	614651	629444	0.145524927	0.333172696	28.334488	30.503605	31.524132	34.887295	31.268776	28.213749	25.985912	29.276003	eme-1 is an ortholog of human mus81 (MUS81 structure-specific endonuclease subunit); eme-1 is involved in embryo development.
16424	WBGene00018921	I	+	618160	621490	0.838266279	5.00E-25	47.027824	48.546982	46.47678	46.439789	29.997494	23.994371	26.164974	25.288446	sago-2 encodes an Argonaute homolog that is partially required for the amplification phase of RNAi responses; a multiply mutant strain (MAGO), consisting of ppw-1(tm914), sago-1(tm1195), sago-2(tm894), F58G1.1(tm1019), C06A1.4(tm887), and M03D4.6(tm1144) alleles, is completely resistant to both germline and somatic RNAi; sago-2 is genetically redundant with ppw-1 and sago-1, with any one of these…
19259	WBGene00022028	I	+	621708	622187	-0.062693836	0.80568087	4.153363	5.208214	4.232024	4.45621	5.345782	4.695008	4.465684	4.532869	Y65B4A.4 is an ortholog of human CAP2 (CAP, adenylate cyclase-associated protein, 2 (yeast)) and CAP1 (adenylate cyclase associated protein 1); Y65B4A.4 is involved in embryo development; Y65B4A.4 is predicted to have actin binding activity, based on protein domain information.
19260	WBGene00022029	I	-	629492	636350	0.278392217	0.016863923	104.044815	123.889809	122.33268	119.969978	90.011559	95.956001	101.640739	101.554108	Y65B4A.6 is an ortholog of human EIF4A3 (eukaryotic translation initiation factor 4A3); Y65B4A.6 is involved in embryo development, germ cell development, hermaphrodite genitalia development, locomotion, the molting cycle, nematode larval development, oviposition, regulation of cell proliferation and regulation of meiotic nuclear division; Y65B4A.6 is predicted to have ATP binding activity and nu…
46344	WBGene00220188	I	-	630006	630218	0.041847136	NA	0.033779	0.021388	0.019556	0.021553	0.026001	0.019266	0.016549	0.029494	RNA sequencing studies indicate that Y65B4A.10 is enriched in the germ line.
46345	WBGene00220189	I	-	630926	631035	1.526716468	0.000145419	0.074056	1.497036	2.087505	1.201429	0.043886	0.028096	0.034292	0.039809	RNA sequencing studies indicate that Y65B4A.11 is regulated by prg-1.
19258	WBGene00022027	I	+	636804	637852	0.240527061	0.000797521	64.367271	67.267113	66.485519	65.851395	61.522438	55.031334	53.11084	55.071003	vps-20 is an ortholog of human CHMP6 (charged multivesicular body protein 6); vps-20 is involved in body morphogenesis, determination of adult lifespan, locomotion, nematode larval development and secretion by cell.
19257	WBGene00022026	I	+	638129	653986	-0.261444158	0.181202397	11.192434	10.083992	9.87908	7.249452	11.494934	11.998397	14.169518	10.391416	Y65B4A.2 is involved in determination of adult lifespan, locomotion, nematode larval development and secretion by cell; Y65B4A.2 is predicted to have cysteine-type peptidase activity, based on protein domain information.
19261	WBGene00022030	I	-	645626	647242	-0.316878648	0.051424742	6.867433	6.867011	7.261795	8.612006	10.092476	9.155261	9.525292	8.101447	Y65B4A.7 is an ortholog of human Pxn (paxillin) and members of the LIM domain containing family including LMO1; Y65B4A.7 is predicted to have zinc ion binding activity, based on protein domain information.
19256	WBGene00022025	I	+	654090	658810	0.211944884	0.109615123	27.037758	29.8958	31.586767	34.179482	28.496853	26.11561	25.279058	26.574772	Y65B4A.1 is an ortholog of human HTATSF1 (HIV-1 Tat specific factor 1); Y65B4A.1 is involved in body morphogenesis, embryo development, feminization of hermaphroditic germ-line, germ cell development, locomotion, regulation of cell proliferation and regulation of meiotic nuclear division; Y65B4A.1 is predicted to have nucleic acid binding activity and nucleotide binding activity, based on protein…
19262	WBGene00022031	I	-	659557	663686	0.182794235	0.111412515	19.734772	18.970572	17.115112	18.595217	17.179808	16.79425	17.980976	14.597353	Y65B4A.8 is an ortholog of human COASY (Coenzyme A synthase); Y65B4A.8 is involved in embryo development, feminization of hermaphroditic germ-line, germ cell development, nematode larval development, regulation of cell proliferation and regulation of meiotic nuclear division; Y65B4A.8 is predicted to have ATP binding activity and dephospho-CoA kinase activity, based on protein domain information.
19263	WBGene00022032	I	-	664426	666900	1.426348902	3.49E-32	15.479015	14.316171	14.494409	13.822754	5.971424	5.072625	6.656189	4.532766	Y65B4A.9 is an ortholog of human TTBK2 (tau tubulin kinase 2); Y65B4A.9 is involved in reproduction; Y65B4A.9 is predicted to have ATP binding activity and protein kinase activity, based on protein domain information.
21114	WBGene00044461	I	-	667615	674413	-0.096202123	0.90749579	0	0.055347	0.044664	0.096358	0.087535	0.054104	0.066406	0.026818	RNA sequencing and microarray studies indicate that Y18H1A.14 is regulated by wdr-23, clk-1, rsd-2, wrn-1, and csr-1; microarray studies indicate that Y18H1A.14 is regulated by Colistin.
18524	WBGene00021215	I	+	680408	683472	0.012140739	0.969112364	7.750812	8.027571	9.384557	7.502841	7.141968	9.38244	8.530981	7.445369	Y18H1A.11 is an ortholog of human PCYT1B (phosphate cytidylyltransferase 1, choline, beta) and PCYT1A (phosphate cytidylyltransferase 1, choline, alpha); Y18H1A.11 is predicted to have catalytic activity, based on protein domain information.
18523	WBGene00021214	I	-	682876	686599	0.094549029	0.50392841	5.387162	5.158843	5.65673	5.768147	5.390287	5.259953	5.392727	4.680143	hasp-2 encodes a homolog of vertebrate haploid germ cell-specific nuclear protein kinase (haspin); RNAi experiments targeting hasp-2 suggest that hasp-2 may play a role in embryonic and larval development, as well as locomotion, cuticle development, and the molting cycle; HASP-2 is paralogous to HASP-1, encoded by C01H6.9; in addition, there are two pseudogenes, F22H10.5 and Y40A1A.1, in the C. e…
18517	WBGene00021207	I	+	688286	691267	1.381889119	2.73E-20	7.171256	6.762433	7.370483	9.389465	3.260188	3.019302	2.835475	2.298116	Y18H1A.1 is predicted to have protein tyrosine phosphatase activity, based on protein domain information.
18520	WBGene00021210	I	-	692026	694948	0.097108796	0.486411242	33.359909	36.226894	33.973701	32.687771	29.250082	33.381439	34.779701	31.487902	Microarray studies indicate that Y18H1A.4 is regulated by cyc-1, tdp-1, isp-1, and nuo-6; RNA sequencing studies indicate that Y18H1A.4 is regulated by Rotenone; tiling array, RNA sequencing, and microarray studies indicate that Y18H1A.4 is enriched in the coelomocytes and germ line and in neurons including I5, DA, SAB, and retrovesicular ganglion.
18518	WBGene00021208	I	-	694982	698322	0.060751213	0.704110663	20.411739	23.426004	23.979366	24.064772	22.5284	23.574993	21.262838	21.318844	Y18H1A.2 is an ortholog of human LENG1 (leukocyte receptor cluster member 1); microarray and RNA sequencing studies indicate that Y18H1A.2 is regulated by cyc-1, tatn-1, tdp-1, and let-60; RNA sequencing and microarray studies indicate that Y18H1A.2 is regulated by Rotenone, Progesterone, Atrazine, Chlorpyrifos, and single-walled carbon nanotubes; RNA sequencing and microarray studies indicate th…
18519	WBGene00021209	I	-	700274	715874	0.129113802	0.326835032	29.491125	35.467361	34.764523	34.609146	29.040342	32.689091	30.492132	30.313883	hgap-1 is an ortholog of human RALGAPA2 (Ral GTPase activating protein catalytic alpha subunit 2) and RALGAPA1 (Ral GTPase activating protein catalytic alpha subunit 1); hgap-1 is involved in determination of adult lifespan; hgap-1 is predicted to have GTPase activator activity, based on protein domain information.
3010	WBGene00004332	I	-	717893	719816	0.10718705	0.433200883	13.045287	15.606239	15.388664	15.035996	14.420062	13.947599	12.871552	13.819324	rec-1 affects the recombination frequency in the central gene cluster region of autosomes and has been shown to alter the distribution of genes on the genetic map of the X chromosome, also affects X-chromosome nondisjunction; does not appear to act pre-meiotically.
2747	WBGene00004028	I	+	719929	731078	0.066698475	0.834905282	13.178658	18.803898	18.344154	19.579319	14.801598	18.586832	15.353045	18.294546	pif-1 encodes a DNA-dependent ATPase and 5'-3' DNA helicase orthologous to Saccharomyces Pif1p and vertebrate PIF1; by homology, PIF-1 is predicted to function in maintenance of both mitochondrial and nuclear genome integrity; PIF-1 is also predicted to function as a negative regulator of telomerase activity that acts by displacing telomerase from the ends of DNA; loss of pif-1 activity via RNAi …
21088	WBGene00044434	I	-	731068	736552	-0.142788983	0.41740831	5.20167	4.824355	4.64567	3.973819	5.155853	4.992026	5.834987	4.757391	Microarray and RNA sequencing studies indicate that Y18H1A.15 is regulated by nhr-114, wdr-23, eat-2, csr-1, drh-3, rsd-2, pgl-1, pgl-3, glh-4, glh-1, and let-60; RNA sequencing and microarray studies indicate that Y18H1A.15 is regulated by Manganese chloride, Progesterone, and Colistin; RNA sequencing studies indicate that Y18H1A.15 is enriched in the germ line.
46621	WBGene00236789	I	+	740835	741878	-0.199886138	0.702113567	0.879601	0.41989	0.663963	0.519908	0.796029	0.661847	0.780312	0.71601	NA
486	WBGene00000623	I	-	741913	745570	0.102417984	0.871420767	9.672839	9.385872	7.580359	3.24211	5.247236	6.161599	11.036249	4.947945	col-46 encodes a cuticle collagen.
41211	WBGene00198328	I	-	742120	742286	0.380357668	NA	0.07752	0.349381	0.069322	0.08703	0	0.081944	0.109545	0	NA
487	WBGene00000624	I	+	745859	748288	0.408258107	0.362414406	6.97401	4.960179	4.677853	2.052351	2.956266	2.894901	5.461804	2.615522	col-47 encodes a cuticle collagen.
18522	WBGene00021213	I	-	748228	757010	-0.407467153	0.167817529	18.050138	18.285017	16.501436	8.659248	19.250961	19.665831	27.258387	17.942799	Y18H1A.9 is an ortholog of members of the human CP (Carboxypeptidases) family including CPA1; Y18H1A.9 is involved in regulation of cell proliferation and regulation of meiotic nuclear division; Y18H1A.9 is predicted to have metallocarboxypeptidase activity and zinc ion binding activity, based on protein domain information.
20315	WBGene00023169	I	+	754680	754763	NA	NA	0	0	0	0	0	0	0	0	Microarray studies indicate that Y18H1A.t1 is regulated by clk-1; RNA sequencing studies indicate that Y18H1A.t1 is regulated by Ethanol.
40045	WBGene00197162	I	+	757536	757618	-1.233713892	0.001408967	0.385255	0.68705	0.637169	0.593787	3.335865	1.477288	1.92262	1.596904	NA
18521	WBGene00021212	I	+	758756	760429	-1.345054355	8.47E-12	6.388628	4.889253	4.499842	3.180104	15.89793	12.911115	13.80442	11.176998	Microarray studies indicate that Y18H1A.8 is regulated by cyc-1, bar-1, mir-243, nhr-25, oga-1, and pmk-1; microarray studies indicate that Y18H1A.8 is regulated by Methylmercuric chloride, Progesterone, Diazinon, Colistin, and adsorbable organic bromine compounds.
17666	WBGene00020282	I	-	760848	761849	-0.093749799	0.583520156	16.987926	14.883719	15.099194	14.408954	17.421562	15.76442	17.992064	14.842158	mps-3 encodes a single-pass transmembrane protein that is related to the vertebrate KCNE proteins, also known as MinK-related peptides (MiRPs) that associate with, and regulate, pore-forming ion channels; mps-1 is required for the normal function of several neurons and thus for normal body touch sensation, chemotaxis to select molecules, osmotic avoidance, and nose-touch; when coexpressed in tiss…
17667	WBGene00020283	I	+	763597	770720	-0.484264621	0.046995558	40.65044	36.906879	34.438808	20.481724	49.106251	42.721375	59.164001	40.785202	T06A4.3 is an ortholog of members of the human CP (Carboxypeptidases) family including CPA1; T06A4.3 is predicted to have metallocarboxypeptidase activity and zinc ion binding activity, based on protein domain information.
17665	WBGene00020281	I	+	770892	776369	-0.395952859	0.352051703	11.06873	9.805027	7.313306	3.129318	10.022059	9.965053	15.388951	8.234563	T06A4.1 is an ortholog of members of the human CP (Carboxypeptidases) family including CPA1; T06A4.1 is predicted to have metallocarboxypeptidase activity and zinc ion binding activity, based on protein domain information.
39277	WBGene00196394	I	+	774365	774585	0.216880376	NA	0.271218	0.027047	0	0.049447	0.026201	0.081737	0.044408	0	NA
38894	WBGene00196011	I	-	774439	774584	0.285907922	NA	0.390148	0.040942	0	0.074848	0.03966	0	0.06722	0	NA
44455	WBGene00201573	I	-	779157	779241	-0.073039741	NA	0	0	0	0	0	0	0.053112	0	NA
44548	WBGene00201667	I	+	788097	788219	NA	NA	0	0	0	0	0	0	0	0	NA
38397	WBGene00195514	I	-	796997	797295	NA	NA	0	0	0	0	0	0	0	0	RNA sequencing studies indicate that Y73A3A.1 is regulated by cep-1.
42305	WBGene00199422	I	-	801555	801698	NA	NA	0	0	0	0	0	0	0	0	RNA sequencing studies indicate that Y73A3A.2 is regulated by cep-1.
19691	WBGene00022518	I	+	803368	835277	-0.098014125	0.733396733	19.686861	19.527096	17.124475	15.302422	14.509976	19.88957	22.295326	16.585991	zfh-2 is an ortholog of human ZFHX3 (zinc finger homeobox 3) and ZFHX2 (zinc finger homeobox 2); zfh-2 is involved in hermaphrodite genitalia development, locomotion, nematode larval development and receptor-mediated endocytosis; zfh-2 is predicted to have DNA binding activity and zinc ion binding activity, based on protein domain information; zfh-2 is expressed in the anal depressor muscle, anal…
20536	WBGene00023398	I	+	803800	803872	NA	NA	0	0	0	0	0	0	0	0	NA
43291	WBGene00200408	I	-	806419	806659	0.08318415	NA	0.017189	0	0	0	0	0	0	0	NA
44318	WBGene00201436	I	+	806510	806659	0.08318415	NA	0.027618	0	0	0	0	0	0	0	NA
44974	WBGene00202093	I	+	809294	809476	-0.070782223	NA	0	0	0	0	0	0.000997	0	0	NA
40861	WBGene00197978	I	-	812295	812442	NA	NA	0	0	0	0	0	0	0	0	RNA sequencing studies indicate that ZC123.7 is regulated by cep-1.
38493	WBGene00195610	I	+	815976	816026	NA	NA	0	0	0	0	0	0	0	0	NA
43389	WBGene00200506	I	+	816036	816306	0.16348127	NA	0.071656	0.066171	0	0.020162	0.041862	0.016832	0	0.020078	RNA sequencing studies indicate that ZC123.9 is regulated by cep-1.
40147	WBGene00197264	I	+	834416	834465	0.144986445	NA	0.160528	0.24149	0.05692	0	0	0.009123	0.015703	0.102291	NA
19690	WBGene00022517	I	+	837996	841746	-0.17541259	0.734315795	31.562218	34.206669	25.272257	11.557118	24.830688	25.44022	44.596992	23.539642	ZC123.1 is expressed in the hypodermis.
19692	WBGene00022519	I	-	841742	846763	-0.040200157	0.909338571	6.657743	7.550287	6.865942	5.253799	5.321535	7.157214	7.883191	6.783001	ZC123.4 is an ortholog of human CDK14 (cyclin dependent kinase 14) and CDK15 (cyclin dependent kinase 15); ZC123.4 is predicted to have ATP binding activity and protein kinase activity, based on protein domain information.
45240	WBGene00202359	I	+	846171	846491	-0.10707944	NA	0	0	0	0	0	0	0.030879	0	NA
19575	WBGene00022388	I	+	853451	872103	0.221840346	0.065847571	41.375694	48.764946	46.25301	50.026669	38.826557	39.642239	39.232243	42.641708	Y95B8A.8 is an ortholog of human ZFR (zinc finger RNA binding protein) and ZFR2 (zinc finger RNA binding protein 2); Y95B8A.8 is involved in axonal fasciculation; Y95B8A.8 is predicted to have nucleic acid binding activity and zinc ion binding activity, based on protein domain information.
19576	WBGene00022389	I	-	873164	882713	0.104875496	0.521956797	26.088293	26.036091	26.121784	23.118284	21.779968	24.663189	26.904873	23.110895	pde-6 encodes a 3'-5'-cAMP phosphodiesterase most similar to the mammalian PDE8 family of enzymes; in C. elegans, PDE-6 activity is required for negative regulation of oocyte maturation.
19574	WBGene00022386	I	+	882918	890194	-0.335083934	0.001653186	4.325578	4.342918	4.425126	4.649888	5.166182	6.099079	5.131799	5.147845	Microarray and RNA sequencing studies indicate that Y95B8A.6 is regulated by cyc-1, atfs-1, spg-7, tatn-1, blmp-1, clk-1, daf-2, eri-1, dcr-1, ain-1, ain-2, fbf-1, tax-6, hcf-1, sir-2.1, isp-1, and nuo-6; RNA sequencing and microarray studies indicate that Y95B8A.6 is regulated by Rotenone, Tunicamycin, Progesterone, Chlorpyrifos, Diazinon, Quercetin, R24, Sirolimus, and Allantoin; tiling array, …
19577	WBGene00022390	I	-	889771	895105	0.232098216	0.101261332	14.502876	16.507133	16.842375	16.585344	13.124473	13.100851	14.667437	16.374193	him-19 encodes a novel protein conserved amongst nematodes that has some similarity to members of the DDX6 DEAD/H-box RNA helicase family; during meiosis, him-19 is required for proper homologue recognition, recombination, and synaptonemal complex formation with a greater requirement seen in the female versus male germ line as well as in older animals.
1307	WBGene00001678	I	+	897286	906077	-0.01050991	0.971118123	34.671135	40.381386	38.18082	42.521519	38.355427	34.531651	64.826515	63.90279	gpa-16 encodes a G protein alpha subunit; gpa-16 is required for spindle position and orientation in embryos; gpa-16 is expressed in AVM, PDE, PLM, BDU, PVC, and RIP, and weakly expressed in the pharynx, body-wall muscle, and vulval muscle.
46373	WBGene00220217	I	+	906339	906481	-0.287279559	0.65903589	0.157522	0.167202	0.039938	0.038209	0.332204	0.077196	0.164026	0.151435	NA
19573	WBGene00022385	I	+	907448	911189	-0.140235634	0.55475121	10.528486	8.5949	8.552659	8.175127	11.879691	8.983194	10.807794	8.301908	Y95B8A.4 is involved in embryo development, nematode larval development, nucleus organization and reproduction.
19578	WBGene00022391	I	-	912415	926877	-0.026372149	0.944686162	2.562434	3.220642	3.051511	2.827457	2.195828	3.237058	3.395757	3.102034	Y95B8A.12 encodes a predicted Rho guanine nucleotide exchange factor.
44156	WBGene00201274	I	+	916168	916317	NA	NA	0	0	0	0	0	0	0	0	RNA sequencing studies indicate that Y95B8A.16 is regulated by cep-1; RNA sequencing studies indicate that Y95B8A.16 is regulated by Ethanol.
19572	WBGene00022383	I	+	938464	941773	-0.098698699	0.554352337	34.379154	30.851105	32.151974	25.965305	34.184494	35.272358	32.245651	31.352493	RNA sequencing and microarray studies indicate that Y95B8A.2 is regulated by 1-methylnicotinamide, Rotenone, Atrazine, Diazinon, Colistin, Dafa#1, and adsorbable organic bromine compounds; tiling array and RNA sequencing studies indicate that Y95B8A.2 is enriched in the hypodermis, Z4, and Z1.
2327	WBGene00003548	I	+	942257	947710	-0.580449599	5.38E-05	11.851326	9.789778	10.017597	7.432952	15.26558	15.085196	14.650572	14.552021	nas-30 encodes an astacin family zinc metalloprotease with a single EGF domain and a CUB domain; nas-30 is expressed in the intestine and hypodermis.
42294	WBGene00199411	I	-	942547	942652	0.180248384	NA	0.317539	0.024812	0	0	0	0.009467	0.040738	0	NA
43305	WBGene00200422	I	+	942547	942652	0.180248384	NA	0.317539	0.024812	0	0	0	0.009467	0.040738	0	NA
38427	WBGene00195544	I	+	946027	946117	-0.068370195	NA	0.39691	0.172099	0.057722	0.061244	0.328977	0.248774	0.074914	0.168612	RNA sequencing studies indicate that Y95B8A.13 is regulated by emr-1 and lem-2.
20345	WBGene00023199	I	-	946044	946115	0.080420022	NA	0	0	0	0.071334	0	0	0	0	NA
2069	WBGene00003238	I	-	948569	957404	-0.058497149	0.762451543	9.77284	9.809283	9.850554	8.707692	9.006961	11.129389	10.606152	9.183397	mig-1 encodes one of four C. elegans Frizzled-like receptors; mig-1 was initially identified in screens for animals with defective cell migrations, and its activity is required for proper migration of the QL neuroblast and the HSN neurons.
16303	WBGene00018787	I	-	963700	969426	-0.193920368	0.193629405	6.99454	6.378724	6.573585	5.279137	7.448343	7.187393	7.622872	6.790723	Microarray and tiling array studies indicate that cutl-20 is regulated by cyc-1, hpl-2, nhr-114, clk-1, dcr-1, fbf-1, rnp-8, crh-1, tax-6, octr-1, tdp-1, and ain-2; RNA sequencing and microarray studies indicate that cutl-20 is regulated by 1-methylnicotinamide, Progesterone, Cry5B, Chlorpyrifos, Diazinon, Hydrolyzable Tannins, Humic substances, Paraquat, Colistin, Dafa#1, Tyrosol, adsorbable org…
16304	WBGene00018788	I	-	969089	976550	-0.02995868	0.845030227	10.133714	10.552105	7.840254	8.424844	9.522928	8.82181	10.897715	8.592857	shc-1 encodes four proteins by multiple splicing, three of which are rather small (52-81 residues); however, one isoform (F54A5.3A, 316 residues) is a ortholog of vertebrate Shc proteins (e.g., p52/p46SHC and p66SHC); like its orthologs, F54A5.3A has a PTB and an SH2 domain in N- to C-terminal order; shc-1 interacts with both the JNK and insulin signaling pathways to regulate stress response and …
40876	WBGene00197993	I	+	979125	979274	NA	NA	0	0	0	0	0	0	0	0	NA
43743	WBGene00200860	I	-	979125	979274	NA	NA	0	0	0	0	0	0	0	0	NA
16302	WBGene00018786	I	+	989671	992181	0.149697019	0.443393755	4.806868	5.971483	5.348835	5.36114	4.400141	5.533377	4.286238	5.193697	hmbx-1 is an ortholog of human HMBOX1 (homeobox containing 1); hmbx-1 is predicted to have DNA binding activity, based on protein domain information; hmbx-1 is expressed in the anal depressor muscle, intestine, anal sphincter muscle, body wall musculature, vulval muscle, ventral nerve cord, and the dorsal nerve cord.
14568	WBGene00016932	I	+	996045	1005066	-0.170264513	0.630729385	0.900075	1.071436	0.96949	0.591826	0.940554	1.007786	1.172442	0.90378	Tiling array and microarray studies indicate that C54G6.3 is regulated by daf-12, ain-1, and ain-2; microarray studies indicate that C54G6.3 is regulated by Progesterone; tiling array studies indicate that C54G6.3 is enriched in the DA, VA, and NSM neurons.
39817	WBGene00196934	I	+	996207	996655	NA	NA	0	0	0	0	0	0	0	0	NA
42533	WBGene00199650	I	-	996277	996576	NA	NA	0	0	0	0	0	0	0	0	NA
14567	WBGene00016931	I	+	1006102	1010765	0.025831017	0.972280413	0.307893	0.161844	0.112242	0.170807	0.181349	0.195274	0.133598	0.229248	The C54G6.2 gene encodes a homolog of human RP2, which when mutated leads to X-linked retinitis pigmentosa 2 (OMIM:312600).
14566	WBGene00016930	I	-	1011371	1014455	0.495670354	9.81E-05	9.802925	11.44232	11.426158	12.752638	8.538561	8.372744	7.048533	8.47982	Microarray and RNA sequencing studies indicate that madf-6 is regulated by cyc-1, daf-16, nhr-114, tatn-1, drh-3, sir-2.1, fbf-1, tdp-1, isp-1, and nuo-6; RNA sequencing and microarray studies indicate that madf-6 is regulated by Manganese chloride, Progesterone, Atrazine, Chlorpyrifos, Colistin, and Sirolimus; tiling array and RNA sequencing studies indicate that madf-6 is enriched in the germli…
46628	WBGene00236808	I	-	1015204	1015731	-0.03778225	0.916436274	0	0	0	3.705226	3.972926	0	0	2.784142	NA
3427	WBGene00005002	I	+	1016403	1017180	-0.139224391	0.36757586	430.009857	390.651306	405.562653	325.517426	438.135559	473.075012	415.038757	397.167267	Microarray studies indicate that spp-17 is regulated by Fluoranthene, Cry5B, Chlorpyrifos, Diazinon, Ivermectin, Quercetin, Hydrolyzable Tannins, Humic substances, R24, Paraquat, Dafa#1, Multi-walled carbon nanotubes, and Sirolimus; tiling array and RNA sequencing studies indicate that spp-17 is enriched in the pharyngeal muscle cell and germ line and in the DA and VA neurons.
18633	WBGene00021335	I	+	1018835	1019229	0.073881027	0.783159803	82.813904	70.964432	76.554016	98.397194	86.125481	73.745644	71.60067	82.935585	Tiling array, microarray, and RNA sequencing studies indicate that spp-23 is regulated by hpl-2, ubc-9, wrn-1, glp-1, and lin-35; RNA sequencing and microarray studies indicate that spp-23 is regulated by Rotenone, Tunicamycin, Cholestanol, and Progesterone; tiling array, RNA sequencing, and microarray studies indicate that spp-23 is enriched in the pharyngeal muscle cell, germ line, and intestin…
18626	WBGene00021327	I	-	1019827	1029910	-0.052936177	0.650446007	65.774033	69.356117	64.939751	64.409012	71.10862	65.081024	68.850136	70.915512	mrpl-38 is an ortholog of human mRpL38 (mitochondrial ribosomal protein L38); mrpl-38 is involved in embryo development and nematode larval development; mrpl-38 is expressed in the pharynx, nervous system, tail, coelomocyte, rectal epithelium, and the body wall musculature.
3386	WBGene00004952	I	-	1030629	1033436	0.302138154	0.105461288	36.078346	45.134979	49.245441	52.822201	34.578777	36.888714	35.339134	41.517365	spd-1 encodes a homolog of human PRC1, tobacco MAP-65, and S. cerevisiae Ase1p that is required for embryonic viability due to its requirement for mitotic spindle stability during the late stages of cytokinesis; SPD-1 is also required for fertility, gonad development, locomotion, and vulval development.
18628	WBGene00021329	I	+	1034443	1040868	-0.048798725	0.832461519	8.134023	10.22667	11.733479	10.471998	11.890701	10.503272	10.039849	10.080926	Y34D9A.3 is involved in axonal fasciculation and locomotion.
18630	WBGene00021332	I	+	1041474	1048329	-0.092525578	0.722376341	23.623753	33.979546	32.668137	33.75951	32.150818	32.592037	32.059525	36.415634	Y34D9A.7 is an ortholog of human ZCCHC8 (zinc finger CCHC-type containing 8); microarray and RNA sequencing studies indicate that Y34D9A.7 is regulated by sma-2, tatn-1, emr-1, alg-1, and let-60; RNA sequencing and microarray studies indicate that Y34D9A.7 is regulated by Rotenone and Resveratrol; RNA sequencing studies indicate that Y34D9A.7 is enriched in the germ line.
18629	WBGene00021331	I	+	1049596	1050727	-0.00932773	0.944763357	124.728264	124.744705	121.819778	117.924393	123.589546	122.134293	122.824585	126.643051	glrx-10 encodes a glutaredoxin, oxidoreductases of the thioredoxin family; by homology, GLRX-10 is predicted to function in regulation of the thiol redox state of proteins.
18631	WBGene00021333	I	-	1050921	1053826	-0.095442714	0.609579243	8.847816	8.458899	9.224442	8.163098	8.938672	9.983176	9.679132	8.12962	Y34D9A.8 is an ortholog of human LDLRAD2 (low density lipoprotein receptor class A domain containing 2); microarray studies indicate that Y34D9A.8 is regulated by lin-35, ubc-9, and eat-2; RNA sequencing and microarray studies indicate that Y34D9A.8 is enriched in the germ line and in neurons including I5, DA, SAB, and retrovesicular ganglion.
18632	WBGene00021334	I	-	1053894	1066899	-0.051317217	0.765385564	52.797607	61.976131	59.906055	56.982513	55.379932	64.079292	60.564095	61.419308	vps-4 is an ortholog of human VPS4A (vacuolar protein sorting 4 A), VPS4B (vacuolar protein sorting 4 B) and RP11-343C2.11; vps-4 is involved in apoptotic process, embryo development, engulfment of apoptotic cell, locomotion, the molting cycle, nematode larval development and reproduction; vps-4 is predicted to have ATP binding activity, based on protein domain information.
18627	WBGene00021328	I	+	1062293	1065269	-0.147425267	0.394253631	3.195334	2.667338	2.708137	2.414337	3.299854	2.9827	3.130346	2.859716	npr-23 is an ortholog of human OR51F1 (olfactory receptor family 51 subfamily F member 1 (gene/pseudogene)), OR10X1 (olfactory receptor family 10 subfamily X member 1 (gene/pseudogene)) and GPR50 (G protein-coupled receptor 50) and members of the Olfactory receptors,9 family including OR9G1 and Olfactory receptors,11 family including OR11H1; npr-23 is predicted to have G-protein coupled receptor …
1372	WBGene00001745	I	+	1068484	1075010	-0.023694868	0.930682001	26.335148	28.824627	27.241148	23.521631	22.882111	27.677505	29.83728	25.771173	The gsa-1 gene encodes a Gs alpha subunit of heterotrimeric G proteins which affects L1 larval stage viability, movement, and egg laying; it is genetically upstream of sgs-1 with respect to neuronal degeneration, as defined by gain-of-function analysis, and is expressed in excitable cells.
17326	WBGene00019909	I	+	1084630	1088473	0.055831357	0.881051961	1.623239	1.417485	1.572349	1.986493	1.585702	1.674316	1.642942	1.485253	R06A10.1 is involved in the molting cycle.
21419	WBGene00044895	I	+	1088514	1089742	-0.005354225	0.987504587	3.553547	2.891301	3.271827	3.314319	4.177171	3.119031	3.63729	2.816171	R06A10.5 is involved in the molting cycle.
17327	WBGene00019911	I	-	1089666	1095796	-0.072602023	0.688364557	8.477666	8.594033	8.069109	6.794731	7.979641	8.463636	8.896749	8.411386	R06A10.4 is an ortholog of human PSKH2 (protein serine kinase H2) and PSKH1 (protein serine kinase H1); R06A10.4 is predicted to have ATP binding activity and protein kinase activity, based on protein domain information.
37399	WBGene00174760	I	-	1093137	1093157	NA	NA	0	0	0	0	0	0	0	0	NA
19991	WBGene00022838	I	+	1107578	1112251	-0.408273823	0.413320199	0.114091	0.068755	0.111427	0.043064	0.127169	0.103263	0.144977	0.111995	ZK993.2 is an ortholog of human RNF183 (ring finger protein 183) and RNF225 (ring finger protein 225); tiling array, microarray, and RNA sequencing studies indicate that ZK993.2 is regulated by rsr-2, clk-1, and daf-2.
46629	WBGene00236809	I	+	1112418	1115501	0.260112684	NA	0	0.009023	0.062758	0	0	0	0	0	ZK993.5 is an ortholog of human RNF183 (ring finger protein 183) and RNF225 (ring finger protein 225); microarray studies indicate that ZK993.5 is regulated by zip-2.
44936	WBGene00202055	I	+	1126975	1127057	NA	NA	0	0	0	0	0	0	0	0	NA
19990	WBGene00022837	I	+	1128324	1131737	-0.386770292	0.131196753	0.511762	0.616811	0.670309	0.524836	0.768034	0.746449	0.756177	0.71646	ceh-45 encodes a homeodomain-containing protein; loss of ceh-45 activity via large-scale RNAi results in variable embryonic lethality.
18953	WBGene00021689	I	-	1136371	1154386	-0.081317987	0.763819338	18.063881	23.833231	23.261236	26.20051	24.360447	27.038675	22.387934	27.677416	Y48G8AL.10 is an ortholog of members of the human ZNF (Zinc fingers C2H2-type) family including ZNF236; Y48G8AL.10 is involved in reproduction; Y48G8AL.10 is predicted to have metal ion binding activity and nucleic acid binding activity, based on protein domain information.
143	WBGene00000165	I	-	1154511	1156020	0.454844138	4.05E-05	24.624718	30.028055	29.938107	30.48715	20.054979	21.082857	20.647526	22.14167	aps-3 encodes an adaptin orthologous to the sigma3 subunit of the heterotetrameric adaptor protein complex 3 (AP-3); by homology, APS-3 is predicted to play a role in intracellular membrane trafficking and specifically, may be involved in transport of lysosomal membrane proteins from tubular sorting endosomes to lysosomes; loss of aps-3 activity via large-scale RNAi screens in the sensitized rrf-…
41090	WBGene00198207	I	-	1156088	1156264	-0.097878946	NA	0	0	0.032266	0	0.066764	0	0	0.040243	NA
38307	WBGene00195424	I	+	1156163	1156454	0.141216813	NA	0	0.031934	0.019559	0.052019	0.04047	0.011248	0	0	NA
3098	WBGene00004429	I	+	1156579	1157474	0.077351036	0.505938141	3085.737549	2952.707764	2973.643555	2885.028809	2840.776855	2674.991699	2876.624756	2940.391846	rpl-17 encodes a large ribosomal subunit L17 protein; by homology, RPL-17 is predicted to function in protein biosynthesis; in C. elegans, RPL-17 activity is required for embryonic and germline development, as well as normal postembryonic growth rates.
18952	WBGene00021687	I	+	1157571	1162939	-0.084268408	0.638821577	8.270295	10.182539	10.079165	9.810545	10.625232	10.549365	9.400013	10.402102	Y48G8AL.7 is involved in apoptotic process, embryo development and reproduction.
1434	WBGene00001816	I	-	1162880	1175868	-0.082211677	0.429210309	55.884911	58.17514	57.510986	56.332333	57.271694	60.277958	60.931583	60.234383	haf-6 encodes a half-molecule ATP-binding cassette (ABC) transporter; haf-6 activity is required for efficient RNA interference (RNAi) of genes expressed in the germline and intestine; antibody staining reveals that HAF-6 is expressed in germline and intestinal tissues; in the intestine, HAF-6 colocalizes with an endoplasmic reticulum (ER) protein and in the germline, HAF-6 localization additiona…
3325	WBGene00004880	I	+	1176471	1190829	0.16618152	0.176976092	37.45882	41.427788	44.2603	36.41396	36.704334	35.138641	34.90308	42.147949	smg-2 is an ortholog of human Upf1 (UPF1, RNA helicase and ATPase); smg-2 is involved in RNA interference, embryonic genitalia morphogenesis, gene expression, hermaphrodite genitalia development and ncRNA metabolic process; smg-2 exhibits protein phosphatase 2A binding activity and is predicted to have ATP binding activity, DNA binding activity, helicase activity, and zinc ion binding activity, b…
46630	WBGene00249808	I	-	1189970	1190830	NA	NA	0	0	0	0	0	0	0	0	NA
18951	WBGene00021686	I	+	1193158	1211434	0.170395612	0.064057126	96.190926	104.051094	101.155518	100.670479	91.824203	84.846085	89.262764	93.916611	Y48G8AL.5 is an ortholog of human Nsun2 (NOP2/Sun RNA methyltransferase family member 2); Y48G8AL.5 is involved in reproduction; Y48G8AL.5 is predicted to have tRNA (cytosine-5-)-methyltransferase activity, based on protein domain information.
18950	WBGene00021685	I	+	1211485	1254669	0.086502254	0.454960932	64.758896	61.893223	62.090031	71.633217	58.054695	60.657841	60.909374	61.909683	The Y48G8AL.1 gene encodes a homolog of human E6-AP ubiquitin-protein ligase, (UBE3A; OMIM:601623) which when mutated leads to one form of Angelman syndrome (OMIM:105830).
38050	WBGene00195068	I	-	1215045	1217263	-1.372954802	6.81E-18	182.352341	166.316772	149.462952	105.048721	440.623993	365.439484	436.613281	401.767639	RNA sequencing and microarray studies indicate that Y48G8AL.16 is regulated by ahr-1, tdp-1, aak-2, crtc-1, spr-5, and mir-243; microarray studies indicate that Y48G8AL.16 is regulated by Chlorpyrifos and Colistin.
18954	WBGene00021690	I	-	1218435	1219002	-0.86236312	1.81E-07	344.112274	295.331757	285.919342	201.312897	512.080261	474.141205	589.723206	539.886963	Microarray, tiling array, and RNA sequencing studies indicate that Y48G8AL.12 is regulated by cid-1, age-1, rsr-2, emr-1, lem-2, clk-1, wrn-1, tdp-1, aak-2, and crtc-1; microarray and RNA sequencing studies indicate that Y48G8AL.12 is regulated by Aldicarb, 1-methylnicotinamide, and Nicotinic acid.
18955	WBGene00021691	I	-	1223957	1229282	0.039069064	0.856283984	64.344803	70.517578	65.675621	60.472782	63.332054	75.441307	56.884483	60.810501	Y48G8AL.13 is an ortholog of human TLCD1 (TLC domain containing 1); RNA sequencing, proteomic, and microarray studies indicate that Y48G8AL.13 is regulated by wdr-23, gld-1, let-7, ubc-9, aak-2, crtc-1, sir-2.1, tdp-1, nuo-6, hlh-25, and let-60; RNA sequencing and microarray studies indicate that Y48G8AL.13 is regulated by 1-methylnicotinamide, Rotenone, Cholestanol, Estrogen, Progesterone, Testo…
44658	WBGene00201777	I	-	1251252	1251322	-0.070782223	NA	0	0	0	0	0	0.029554	0	0	NA
18956	WBGene00021692	I	+	1254770	1258258	-0.159791356	0.285722759	8.764907	11.206303	10.024231	9.280987	10.676378	11.999951	10.589978	10.94385	Y48G8AL.15 is involved in embryo development, hermaphrodite genitalia development and mitotic spindle organization; Y48G8AL.15 is predicted to have nucleoside diphosphate kinase activity, based on protein domain information.
1336	WBGene00001707	I	-	1259374	1268155	-0.154321229	0.723374746	11.456819	17.490078	12.919641	7.690914	11.714238	14.253919	19.640537	12.411969	grh-1 encodes a LSF/GRH transcription factor homolog required for normal cuticular synthesis and embryonic development; both GRH-1 and its Drosophila homolog GRAINYHEAD bind to DNA sites upstream of dbl-1, mab-5, and tdc-1; all three of these target genes are homologs of genes regulated by GRAINYHEAD in Drosophila; grh-1(RNAi) animals die as embryos with soft, defective cuticles, which resembles …
44416	WBGene00201534	I	+	1278808	1279042	-0.03768285	NA	0	0.025436	0	0.01488	0.025143	0.013976	0.020881	0	RNA sequencing studies indicate that Y48G8AR.7 is regulated by cep-1.
43190	WBGene00200307	I	-	1278912	1279042	-0.088568962	NA	0	0.04563	0	0	0.045104	0.025071	0.037458	0	RNA sequencing studies indicate that Y48G8AR.6 is regulated by cep-1.
40596	WBGene00197713	I	-	1279436	1279484	-0.085008569	NA	0.116248	0	0	0	0.135054	0.13033	0	0	NA
42369	WBGene00199486	I	+	1279436	1279484	-0.085008569	NA	0.116248	0	0	0	0.135054	0.13033	0	0	NA
18957	WBGene00021693	I	+	1282101	1285435	-0.155825974	0.624141185	0.863789	0.999637	0.855551	0.716119	0.7563	1.07125	1.096007	0.93039	RNA sequencing and microarray studies indicate that Y48G8AR.2 is regulated by prg-1, sir-2.1, and ain-2; microarray studies indicate that Y48G8AR.2 is regulated by Aldicarb, Atrazine, Fluoranthene, Quercetin, Dibromoacetic acid, and Tetrabromobisphenol A; tiling array and microarray studies indicate that Y48G8AR.2 is enriched in neurons including the AFD and AWB neurons.
18958	WBGene00021694	I	+	1287304	1287959	-0.183764707	0.798796763	0.125552	0.179324	0.105607	0.082429	0.113078	0.134881	0.211088	0.140247	Tiling array studies indicate that Y48G8AR.3 is regulated by hpl-2 and rsr-2; microarray studies indicate that Y48G8AR.3 is regulated by Progesterone, Cadmium, and Sirolimus.
2215	WBGene00003400	I	+	1305562	1328348	-0.170208333	0.369622488	32.581146	37.769264	34.875717	27.93644	32.590858	40.818535	42.339268	35.371288	dapk-1 encodes the C. elegans ortholog of the tumor suppressor death-associated protein (DAP) kinase; dapk-1 functions in epidermal cells to regulate epithelial damage responses; specifically dapk-1 acts as a negative regulator of barrier repair and the TIR-1-mediated innate immune response to wounding; dapk-1 also functions downstream of, or in parallel to, muscarinic signaling in the regulation…
40244	WBGene00197361	I	-	1307480	1307624	NA	NA	0	0	0	0	0	0	0	0	NA
21420	WBGene00044896	I	+	1332698	1334074	-0.022436767	0.94294576	5.890817	4.939351	5.19609	4.352046	5.727041	5.076776	5.581198	4.452922	Tiling array, microarray, and RNA sequencing studies indicate that K12C11.5 is regulated by hpl-2, nhr-114, eat-2, csr-1, pgl-1, pgl-3, glh-4, and glh-1; microarray studies indicate that K12C11.5 is regulated by Colistin; RNA sequencing studies indicate that K12C11.5 is enriched in the germ line.
17108	WBGene00019674	I	+	1335321	1336867	-0.476585689	0.00805117	6.750359	6.048909	5.145661	4.269591	7.916295	7.44057	8.717392	7.484982	K12C11.3 is an ortholog of human SLC31A2 (solute carrier family 31 member 2) and SLC31A1 (solute carrier family 31 member 1); K12C11.3 is predicted to have copper ion transmembrane transporter activity, based on protein domain information.
21540	WBGene00045052	I	+	1337012	1338216	-0.247714669	0.110016076	12.692563	10.583341	11.460865	9.373573	12.298572	14.117642	13.183692	13.270439	K12C11.6 is an ortholog of human SLC31A2 (solute carrier family 31 member 2) and SLC31A1 (solute carrier family 31 member 1); K12C11.6 is involved in inductive cell migration; K12C11.6 is predicted to have copper ion transmembrane transporter activity, based on protein domain information.
21541	WBGene00045053	I	+	1338749	1339773	-0.310642592	0.031427686	10.984897	9.850796	9.960193	9.284832	12.506529	13.091098	14.024843	10.394595	K12C11.7 is an ortholog of human SLC31A2 (solute carrier family 31 member 2) and SLC31A1 (solute carrier family 31 member 1); K12C11.7 is predicted to have copper ion transmembrane transporter activity, based on protein domain information.
3333	WBGene00004888	I	+	1340678	1341258	0.012971489	0.958982069	340.909668	372.208344	378.553467	407.918823	392.644714	345.875061	348.417633	408.311371	smo-1 encodes the C. elegans ortholog of SUMO, a small ubiquitin-like moiety that, when attached to protein substrates, regulates their subcellular localization and activity; smo-1 is an essential gene: loss of its activity results in embryonic and larval lethality; in addition, smo-1 mutants have defects in synaptonemal complex disassembly and bivalent formation, enhance meiotic defects of zhp-3…
17107	WBGene00019673	I	-	1341218	1344692	-0.048909732	0.800336884	118.778778	122.742111	117.526337	103.671478	117.097855	128.640274	131.722702	104.226631	The K12C11.1 gene encodes an ortholog of the human gene PEPTIDASE D (PEPD), which when mutated leads to prolidase deficiency (OMIM:170100).
19553	WBGene00022363	I	+	1348503	1359595	0.078169152	0.569743512	28.934452	33.633492	32.750565	30.639977	30.287582	28.375908	30.244699	30.959648	Y92H12BL.1 is an ortholog of human CDKAL1 (CDK5 regulatory subunit associated protein 1 like 1); Y92H12BL.1 is involved in determination of adult lifespan; Y92H12BL.1 is predicted to have catalytic activity and iron-sulfur cluster binding activity, based on protein domain information.
19555	WBGene00022366	I	+	1365309	1376409	-0.131455391	0.43236998	11.908748	15.17006	14.252257	15.205732	14.763165	16.32283	15.696996	15.646599	The Y92H12BL.5 gene encodes a NUDIX hydrolase.
19554	WBGene00022365	I	-	1376942	1385057	0.051484038	0.841103915	12.310798	15.84688	15.985842	15.292163	12.872642	14.731191	14.749885	15.229654	Y92H12BL.4 is an ortholog of human ARHGAP39 (Rho GTPase activating protein 39); Y92H12BL.4 is predicted to have 4 iron, 4 sulfur cluster binding activity and catalytic activity, based on protein domain information.
19556	WBGene00022367	I	-	1385818	1392759	-0.018334302	0.951730083	5.223611	6.596425	6.677346	6.304436	5.482171	6.864068	6.268732	6.676655	Y92H12BM.1 is an ortholog of human ARHGAP39 (Rho GTPase activating protein 39); microarray and RNA sequencing studies indicate that Y92H12BM.1 is regulated by cyc-1, eat-2, emr-1, and lem-2; RNA sequencing and microarray studies indicate that Y92H12BM.1 is regulated by Rotenone, Chlorpyrifos, and Diazinon; RNA sequencing studies indicate that Y92H12BM.1 is enriched in the germ line.
19561	WBGene00022372	I	+	1394569	1402975	0.247164949	0.092942922	13.082933	15.918443	15.540123	17.014357	13.168439	12.890656	11.893611	14.028709	Y92H12BR.7 is an ortholog of human PHYHIP (phytanoyl-CoA 2-hydroxylase interacting protein) and PHYHIPL (phytanoyl-CoA 2-hydroxylase interacting protein like); RNA sequencing and microarray studies indicate that Y92H12BR.7 is regulated by tatn-1, clk-1, and htz-1; RNA sequencing and microarray studies indicate that Y92H12BR.7 is regulated by Rotenone and Atrazine; RNA sequencing studies indicate …
19560	WBGene00022371	I	+	1405935	1413100	0.191695527	0.001718621	19.163845	19.880627	19.702108	19.166059	17.953934	16.843666	17.385439	16.444572	set-29 encodes a SET domain-containing protein; SET-29 is orthologous to human SETD4 and fission yeast Mug76p, and is paralogous to SET-27 and human SETD3; SET-29 has no obvious function in mass RNAi assays.
19557	WBGene00022368	I	-	1413915	1415807	0.136675462	0.200822952	45.595871	49.513451	48.555527	51.941631	44.951687	43.746468	44.534798	45.658684	Microarray, tiling array, and RNA sequencing studies indicate that Y92H12BR.2 is regulated by cyc-1, hpl-2, tatn-1, emr-1, lem-2, fbf-1, and daf-2; microarray studies indicate that Y92H12BR.2 is regulated by Atrazine, Chlorpyrifos, Diazinon, Humic substances, and Sirolimus; RNA sequencing studies indicate that Y92H12BR.2 is enriched in the germ line.
19558	WBGene00022369	I	+	1416586	1425201	0.410847723	0.000129976	69.069321	83.383057	83.631119	86.806473	57.147289	61.767174	57.560223	61.260628	Microarray, proteomic, and RNA sequencing studies indicate that Y92H12BR.3 is regulated by cyc-1, gld-1, let-7, tatn-1, and ain-1; RNA sequencing and microarray studies indicate that Y92H12BR.3 is regulated by Rotenone, Fluoranthene, and adsorbable organic bromine compounds; RNA sequencing studies indicate that Y92H12BR.3 is enriched in the germ line.
19559	WBGene00022370	I	-	1427227	1433695	-0.174066411	0.478641437	1.252682	1.249962	1.110471	1.065574	1.345002	1.198878	1.611307	1.182934	Microarray, tiling array, and RNA sequencing studies indicate that Y92H12BR.4 is regulated by isp-1, hpl-2, rsr-2, prg-1, clk-1, and csr-1.
19562	WBGene00022373	I	+	1436279	1441331	0.203057061	0.028725631	77.252113	76.731796	76.56385	70.910652	65.500496	61.167191	68.010475	68.13829	mrpl-15 is an ortholog of human mRpL15 (mitochondrial ribosomal protein L15); mrpl-15 is involved in embryo development and nematode larval development; mrpl-15 is a structural constituent of ribosome, based on protein domain information.
15715	WBGene00018159	I	-	1442048	1443942	-0.170362514	0.041205432	74.902855	76.804382	73.201843	71.395813	83.140755	79.929695	86.699318	85.766426	F37F2.2 is an ortholog of human Srp19 (signal recognition particle 19); F37F2.2 is involved in reproduction; F37F2.2 is predicted to have 7S RNA binding activity, based on protein domain information.
46094	WBGene00219937	I	+	1444507	1444641	0.080420022	NA	0	0	0	0.027522	0	0	0	0	RNA sequencing studies indicate that F37F2.4 is regulated by cep-1.
3398	WBGene00004969	I	+	1446497	1465358	-0.106445509	0.356422051	53.204525	52.992279	52.908894	54.876476	62.957253	59.011639	58.913509	50.597252	spe-15 encodes an unconventional myosin, and is homologous to Drosophila and mouse myosin VI as well as the human gene MYOSIN VI (MYO6; OMIM:600970), which when mutated leads to a disease that affects hearing; spe-15 is required during spermiogenesis or sperm activation for the asymmetric partitioning of organelles like the mitochondria and specialized structures called the fibrous-body membranou…
39449	WBGene00196566	I	-	1447135	1447234	NA	NA	0	0	0	0	0	0	0	0	NA
20202	WBGene00023055	I	+	1447138	1447210	NA	NA	0	0	0	0	0	0	0	0	NA
1400	WBGene00001773	I	-	1451122	1453077	-0.175709281	0.815533655	0.10971	0.046051	0.120911	0.107426	0.13638	0.200034	0.061785	0.07277	gst-25 is an ortholog of human GSTP1 (glutathione S-transferase pi 1); gst-25 is involved in embryo development and reproduction; gst-25 is predicted to have glutathione transferase activity, based on protein domain information.
16116	WBGene00018580	I	+	1465597	1469587	0.426528573	0.000722822	7.642397	8.230457	7.645922	6.415401	5.336086	5.619349	6.305936	4.95774	F47G6.3 is involved in locomotion.
16115	WBGene00018579	I	+	1471227	1479920	-0.161029269	0.597600526	8.188506	7.754106	7.289412	4.666592	7.264151	7.699995	9.369583	7.171273	acs-16 is an ortholog of human ACSF2 (acyl-CoA synthetase family member 2); acs-16 is predicted to have catalytic activity, based on protein domain information.
911	WBGene00001115	I	+	1483083	1490494	0.083905279	0.713322043	4.25522	4.284621	3.961968	3.212326	3.771054	3.813114	3.950144	3.258513	dyb-1 encodes a homolog of mammalian alpha-dystrobrevin (DTNA); DYB-1 physically interacts with DYS-1/dystrophin in vitro and CTN-1/alpha-catulinand and DYS-1/dystrophin in vivo.
33435	WBGene00170789	I	-	1487607	1487627	NA	NA	0	0	0	0	0	0	0	0	NA
19552	WBGene00022361	I	-	1490887	1514411	0.302860713	0.00596537	23.138405	28.743191	26.935232	28.362186	21.053694	22.695753	21.84498	21.90649	Y92H12A.5 is an ortholog of human THADA (THADA, armadillo repeat containing); microarray, proteomic, and RNA sequencing studies indicate that Y92H12A.5 is regulated by cyc-1, gld-1, let-7, tatn-1, clk-1, alg-1, and tbx-2; RNA sequencing and microarray studies indicate that Y92H12A.5 is regulated by Rotenone and Atrazine; RNA sequencing studies indicate that Y92H12A.5 is enriched in the germ line.
19551	WBGene00022360	I	+	1514755	1540911	0.494606888	2.90E-05	21.08395	25.647774	24.641529	25.927816	15.989269	16.395994	17.566822	18.612625	Y92H12A.4 is an ortholog of human IntS3 (integrator complex subunit 3); Y92H12A.4 is involved in reproduction.
19550	WBGene00022358	I	+	1543525	1556196	0.070928928	0.418795545	27.023264	26.658138	26.706705	25.194349	24.504047	26.502693	24.759483	25.201571	Y92H12A.2 is an ortholog of human Nedd4 (neural precursor cell expressed, developmentally down-regulated 4, E3 ubiquitin protein ligase) and NEDD4L (neural precursor cell expressed, developmentally down-regulated 4-like, E3 ubiquitin protein ligase); Y92H12A.2 is predicted to have ubiquitin-protein transferase activity, based on protein domain information.
35061	WBGene00172419	I	-	1556641	1556661	-0.097399154	NA	0	0	0	0	0.118172	0	0.02804	0	NA
3502	WBGene00005077	I	+	1566929	1580196	0.064875681	0.674573949	40.860691	48.677708	47.626106	49.226757	43.694195	46.200695	43.825417	44.149349	src-1 encodes a non-receptor tyrosine kinase; during embryonic development, src-1 functions together with a Wnt signaling pathway to specify endodermal cell fate and division orientation of the EMS blastomere; src-1 also functions in an unc-5-mediated pathway to regulate cell and axon migration; SRC-1 physically interacts with UNC-5; src-1 also functions in the engulfing cell during cell corpse e…
38238	WBGene00195355	I	-	1575714	1575803	0.073254828	NA	0.089182	0	0.114223	0.066781	0	0.117182	0	0.093102	NA
20344	WBGene00023198	I	+	1575720	1575792	NA	NA	0	0	0	0	0	0	0	0	NA
19468	WBGene00022270	I	+	1581394	1593668	0.035334956	0.874232784	12.155334	10.575263	11.033077	9.100676	11.071525	9.624619	9.68472	10.410108	Y73E7A.3 is an ortholog of human SLC35F2 (solute carrier family 35 member F2) and SLC35F1 (solute carrier family 35 member F1); Y73E7A.3 is expressed in the nervous system, reproductive system, and the body wall musculature.
19469	WBGene00022271	I	-	1594659	1596184	-0.20699143	0.083241085	13.572041	13.263876	11.921274	10.882623	14.623386	14.794923	15.10871	13.212513	cpx-1 is an ortholog of human CPLX2 (complexin 2) and CPLX1 (complexin 1); cpx-1 is involved in locomotion; cpx-1 is predicted to have syntaxin binding activity, based on protein domain information; cpx-1 is expressed in the nervous system; cpx-1 is localized to the axon and the synapse.
19470	WBGene00022272	I	-	1600624	1601457	0.363586359	0.529741411	0.324126	0.193346	0.193544	0.142669	0.190753	0.216111	0.090417	0.09992	Microarray studies indicate that Y73E7A.5 is regulated by clk-1; microarray studies indicate that Y73E7A.5 is regulated by Dibromoacetic acid and Microcystin-LR.
19467	WBGene00022269	I	+	1601838	1606926	0.245074174	0.014871788	20.270407	22.555391	21.805155	21.752598	18.464209	16.987829	18.099051	19.570623	Y73E7A.2 encodes a protein with similarity to the vertebrate apoptosis antagonizing transcription factor (AATF); in C. elegans, a deletion mutation in Y73E7A.2, tm5125, has been reported to result in lethality and sterility; studies in vertebrates indicate that AATF binds RNA polymerase II and plays a role in transcriptional regulation, cell-cycle progression, checkpoint control, and apoptosis vi…
19471	WBGene00022273	I	-	1607658	1610041	0.119599155	0.536415366	30.36747	30.156782	35.2939	36.28664	30.311777	29.711557	28.778364	33.379589	Y73E7A.6 is an ortholog of human BLCAP (bladder cancer associated protein); microarray and RNA sequencing studies indicate that Y73E7A.6 is regulated by cyc-1, tatn-1, gld-2, clk-1, htz-1, ain-1, ain-2, slr-2, and fbf-1; RNA sequencing and microarray studies indicate that Y73E7A.6 is regulated by Rotenone, Atrazine, Paraquat, and Sirolimus; RNA sequencing studies indicate that Y73E7A.6 is enriche…
21094	WBGene00044440	I	+	1610390	1620080	0.372832986	0.00554919	33.163723	42.100773	37.956432	39.453701	26.423096	32.887028	30.900656	30.908863	adpr-1 is an ortholog of human WDTC1 (WD and tetratricopeptide repeats 1); adpr-1 is involved in lipid storage.
240	WBGene00000269	I	-	1621346	1628476	0.026138425	0.84599583	14.253428	14.795433	14.262087	14.240632	13.983925	14.381217	14.797315	14.206829	bre-4 encodes a beta-1,4-N-acetylgalactosaminyltransferase that is required for the toxicity of Bacillus thuringiensis Cry5B.
19466	WBGene00022268	I	+	1629003	1633498	0.069573677	0.488400983	72.642212	75.913795	74.321671	75.405243	76.403793	69.567825	68.511894	71.564636	Y73E7A.1 is an ortholog of human CCDC124 (coiled-coil domain containing 124); microarray and RNA sequencing studies indicate that Y73E7A.1 is regulated by cyc-1, tatn-1, isp-1, and nuo-6; microarray studies indicate that Y73E7A.1 is regulated by Sirolimus; RNA sequencing studies indicate that Y73E7A.1 is enriched in the germ line.
19472	WBGene00022274	I	+	1634613	1644107	0.137801709	0.846124181	13.111757	11.411077	8.575809	3.704482	7.189777	7.326899	12.307501	5.499739	Y73E7A.8 is involved in hermaphrodite genitalia development and inductive cell migration.
1995	WBGene00003111	I	-	1644588	1651394	-0.080159302	0.750935775	6.334373	7.96986	7.096194	6.98371	6.786476	8.71516	8.512831	7.188056	mab-20 encodes the C. elegans Semaphorin-2A ortholog; during development, mab-20 activity is required for proper epidermal morphogenesis and axon guidance; specifically, MAB-20, which functions to prevent ectopic, adhesive cell contacts, is required for ventral enclosure during embryogenesis, normal body morphology, and proper formation of sensory rays in the male tail; co-immunoprecipitation exp…
19367	WBGene00022156	I	+	1652901	1655399	-2.180003754	1.90E-08	4.471924	0.330387	0.928142	2.704002	69.196854	58.31916	97.660431	53.673901	Microarray, RNA sequencing, and tiling array studies indicate that Y71G12B.18 is regulated by ets-4, let-7, nhr-114, prp-8, rsr-2, bar-1, tdp-1, mir-243, aak-2, crh-1, tax-6, octr-1, ain-2, his-24, hpl-1, hpl-2, and pmk-1; microarray and RNA sequencing studies indicate that Y71G12B.18 is regulated by Heme, Ethanol, Methylmercury hydroxide, Atrazine, Chlorpyrifos, Diazinon, and Allantoin; tiling a…
35783	WBGene00173142	I	+	1653765	1653785	0.080923065	NA	0	0	0.032635	0	0	0	0	0	NA
2871	WBGene00004168	I	-	1655616	1656726	-0.174981084	0.341364693	4.135705	4.82409	3.974947	3.884261	5.03042	5.29523	4.887722	3.956345	The protein product of this gene is predicted to contain a glutamine/asparagine (Q/N)-rich ('prion') domain, by the algorithm of Michelitsch and Weissman (as of the WS77 release of WormBase, i.e., in wormpep77).
21017	WBGene00044358	I	-	1657513	1663331	-0.075174457	0.83628246	3.553176	2.496171	3.169126	2.358681	3.287607	2.800986	3.640072	2.583274	Microarray studies indicate that Y71G12B.33 is regulated by nhr-114 and ubc-9; microarray studies indicate that Y71G12B.33 is regulated by Tunicamycin and Colistin; RNA sequencing studies indicate that Y71G12B.33 is enriched in the germ line.
19368	WBGene00022157	I	-	1663412	1667414	0.294879104	0.02844585	8.263325	8.633986	8.628004	10.487234	7.581726	7.398222	7.504191	6.97786	Microarray, tiling array, and RNA sequencing studies indicate that Y71G12B.22 is regulated by age-1, hpl-2, nhr-114, prg-1, csr-1, pgl-1, pgl-3, glh-4, glh-1, and alg-1; microarray and RNA sequencing studies indicate that Y71G12B.22 is regulated by Methylmercuric chloride, Manganese chloride, Progesterone, and Colistin; RNA sequencing studies indicate that Y71G12B.22 is enriched in the germ line.
19366	WBGene00022155	I	+	1667501	1669792	0.086537308	0.797741175	23.661221	20.935776	19.472017	14.297837	18.534636	16.793022	22.663118	15.878197	Y71G12B.17 is an ortholog of human PITPNA (phosphatidylinositol transfer protein alpha); tiling array, RNA sequencing, and microarray studies indicate that Y71G12B.17 is regulated by hpl-2, nhr-62, eat-2, clk-1, tdp-1, csr-1, pgl-1, pgl-3, glh-4, glh-1, spr-5, mir-243, crh-1, tax-6, alg-1, his-24, hpl-1, and nuo-6; microarray studies indicate that Y71G12B.17 is regulated by Heme, Humic substances…
19369	WBGene00022158	I	-	1670036	1672742	-0.315394676	0.046793822	7.099576	6.647213	6.082719	5.319939	7.526305	8.19414	9.130256	7.36106	Y71G12B.23 is an ortholog of human mmd (monocyte to macrophage differentiation associated) and MMD2 (monocyte to macrophage differentiation associated 2); Y71G12B.23 is predicted to have heme-copper terminal oxidase activity, based on protein domain information.
37696	WBGene00185098	I	-	1672821	1676434	-1.65825473	4.19E-52	2.491366	2.591214	2.067595	2.131217	7.73555	7.735162	8.17905	6.612799	Microarray studies indicate that Y71G12B.35 is regulated by sir-2.1; RNA sequencing studies indicate that Y71G12B.35 is regulated by Rotenone; RNA sequencing studies indicate that Y71G12B.35 is enriched in the germ line.
19365	WBGene00022154	I	+	1680450	1685063	0.004608447	0.988092406	2.972709	3.236011	2.928962	2.41388	2.650191	2.671795	3.383238	2.845052	drag-1 encodes the C. elegans homolog of a putative GPI-anchor protein of the RGM family, a membrane associated protein that functions as co-receptor in the the Sma/Mab pathway; drag-1 mutants exhibit a subset of phenotypes seen in mutants in the Sma/Mab pathway like smaller than wildtype worm phenotype throughout the larval development, the males could mate and have no male tail patterning defec…
21008	WBGene00044348	I	-	1686216	1693457	-0.170642643	0.514730601	1.558403	1.781461	1.571491	1.366756	1.611219	2.061645	1.638334	1.792595	Y71G12B.31 is an ortholog of human PTPRA (protein tyrosine phosphatase, receptor type A); Y71G12B.31 is predicted to have protein tyrosine phosphatase activity, based on protein domain information.
43590	WBGene00200707	I	+	1691497	1691645	-0.053223596	NA	0.101327	0.139794	0	0.030583	0.176789	0	0.145708	0.028483	RNA sequencing studies indicate that Y71G12B.37 is regulated by cep-1.
46622	WBGene00236797	I	+	1692352	1693675	-0.667887559	0.116049867	0.036943	0.079934	0.070218	0.072878	0.175206	0.100917	0.10419	0.114841	NA
46353	WBGene00220197	I	+	1693190	1693457	-0.084832687	NA	0.011454	0.018668	0.017858	0.014173	0.032029	0.015249	0.027132	0.016339	RNA sequencing studies indicate that Y71G12B.41 is regulated by cep-1.
45925	WBGene00219767	I	+	1696199	1697676	NA	NA	0	0	0	0	0	0	0	0	NA
5019	WBGene00006702	I	+	1698094	1701128	-0.036049369	0.874805147	54.503155	65.503456	63.933475	66.48745	59.969532	73.070305	63.8899	61.708744	ubc-3 encodes an E2 ubiquitin-conjugating enzyme orthologous to Saccharomyces cerevisiae and human CDC34 (OMIM:603731) which are involved in regulating protein stability during G1 and G2 cell cycle phase transitions; by homology, UBC-3 is likely required for covalent attachment of ubiquitin to select target proteins to facilitate their degradation; however, as loss of UBC-3 activity via RNA-media…
1970	WBGene00003080	I	+	1701361	1701808	-0.141279046	0.194825728	49.586494	52.48156	51.511497	53.610538	58.050369	54.94722	56.452435	60.684887	lsm-6 is an ortholog of human LSM6 (LSM6 , U6 small nuclear RNA and mRNA degradation associated); lsm-6 is involved in body morphogenesis, collagen and cuticulin-based cuticle development, embryo development, locomotion, nematode larval development and reproduction; lsm-6 is expressed in the muscle cell, gon_herm_dtc_P, gon_herm_dtc_A, and the body wall musculature.
19364	WBGene00022153	I	+	1702105	1708008	0.150700717	0.368957969	27.105488	33.210968	32.7869	33.474937	27.475288	27.870544	27.459787	31.54431	Y71G12B.13 is involved in embryo development.
19363	WBGene00022152	I	+	1709587	1715568	0.160231998	0.338226005	26.500683	32.379128	31.196491	32.723965	24.847916	29.074947	26.795517	29.252972	atg-5 encodes, by alternative splicing, two isoforms of an ortholog of the autophagic budding yeast protein Atg5p, and of human ATG5 (OMIM:604261); ATG-5 has no obvious function in mass RNAi assays.
5087	WBGene00006771	I	+	1721592	1740670	-0.152757203	0.514730601	101.178078	111.031334	99.288826	91.791397	97.340538	131.020767	145.405518	116.381622	tln-1 is an ortholog of human TLN2 (talin 2) and TLN1 (talin 1); tln-1 is involved in body morphogenesis, embryo development, germ cell development, hermaphrodite genitalia development, inductive cell migration, nematode larval development, ovulation, protein catabolic process and receptor-mediated endocytosis; tln-1 is predicted to have actin filament binding activity, insulin receptor binding a…
41900	WBGene00199017	I	-	1738614	1738724	NA	NA	0	0	0	0	0	0	0	0	RNA sequencing studies indicate that Y71G12B.36 is regulated by emr-1 and lem-2.
2100	WBGene00003278	I	+	1738635	1738733	-0.115347188	NA	0	0	0	0	0.009011	0	0.079802	0	mir-50 encodes a microRNA, a small non-protein coding RNA and has a potential ortholog in C. briggsae; mir-50 is expressed constitutively throughout development; many of the known microRNAs are involved in post-transcriptional regulation of genes; the precise function of mir-50 is not known.
19370	WBGene00022159	I	-	1740647	1751055	0.152975559	0.083877502	57.612339	54.674973	55.589954	52.345337	50.28973	47.519508	50.107357	51.007141	mppa-1 is an ortholog of human PMPCA (peptidase, mitochondrial processing alpha subunit); mppa-1 is involved in embryo development and proteolysis; mppa-1 exhibits metalloendopeptidase activity and is predicted to have metal ion binding activity, based on protein domain information; mppa-1 is localized to the mitochondrial processing peptidase complex.
19362	WBGene00022150	I	+	1751481	1754410	0.097609573	0.554604847	48.311745	55.751869	56.10112	55.885818	46.181122	53.84441	50.032887	52.761429	Y71G12B.10 encodes a putative 3-hydroxymethyl-3-methylglutaryl-coenzyme A lyase orthologous to human HMG-CoA Lyase (HMGCL).
19361	WBGene00022149	I	+	1755329	1766400	0.098193205	0.761272518	17.258638	27.120665	25.353811	27.502726	19.821281	23.356752	22.03861	26.536444	lin-65 is a encodes, by alternative splicing, two isoforms of a large (~600-residue), acid-rich, but unfamiliar protein that acts with the B class of synMuv genes (such as lin-35/Rb) to repress vulval induction, and that is required for fertility; LIN-65 isoforms share a ~400-residue N-terminal domain of low-complexity sequence which is probably nonglobular; in the longer LIN-65 isoform, there fo…
19360	WBGene00022148	I	+	1767887	1790157	0.053919808	0.649228663	53.181969	54.175323	54.194084	52.109383	53.213593	48.643444	51.810795	53.279926	ddx-27 encodes a putative DEAD-box helicase, orthologous to human DDX27 and Drosophila Rs1, that is required for larval development and normally rapid growth.
19371	WBGene00022160	I	-	1771388	1775933	-0.150497719	0.748092697	91.970764	88.967964	73.520332	37.213596	72.645973	69.980164	114.360878	71.26989	Y71G12B.25 is an ortholog of human MFSD10 (major facilitator superfamily domain containing 10); RNA sequencing and microarray studies indicate that Y71G12B.25 is regulated by rsr-2, eat-2, emr-1, lem-2, clk-1, wrn-1, aak-2, crtc-1, sir-2.1, and isp-1; RNA sequencing and microarray studies indicate that Y71G12B.25 is regulated by Methylmercury hydroxide, 1-methylnicotinamide, Progesterone, Paraqua…
19372	WBGene00022161	I	-	1779766	1782594	-0.246934873	0.220570454	5.014872	5.040182	4.972164	3.931658	4.809256	6.449121	5.425493	5.712696	Tiling array and RNA sequencing studies indicate that Y71G12B.26 is regulated by hpl-2 and skn-1; microarray studies indicate that Y71G12B.26 is regulated by Progesterone, Resveratrol, Chlorpyrifos, Diazinon, and Colistin.
46354	WBGene00220198	I	+	1791398	1791491	0.91661392	0.042651398	1.114166	0.95894	0.639161	1.021865	0.468916	0.1252	0.378992	0.25237	RNA sequencing studies indicate that Y71G12B.42 is regulated by prg-1.
19359	WBGene00022147	I	+	1792455	1792898	0.121235093	NA	0.066057	0	0	0	0	0	0	0	Tiling array and microarray studies indicate that Y71G12B.7 is regulated by hpl-2, rsr-2, and clk-1.
19358	WBGene00022146	I	+	1793254	1796424	0.320750542	0.084062968	36.201389	29.754818	27.200615	24.008863	22.927668	21.715014	27.38538	21.324591	Y71G12B.6 is involved in embryo development.
19373	WBGene00022162	I	-	1797435	1798722	-0.022180854	0.93918101	29.323456	24.872026	28.348593	30.589096	34.029739	29.385239	28.347326	24.35038	Y71G12B.27 is an ortholog of human CKS1B (CDC28 protein kinase regulatory subunit 1B) and CKS2 (CDC28 protein kinase regulatory subunit 2); Y71G12B.27 is involved in embryo development, meiotic nuclear division and mitotic nuclear division; Y71G12B.27 is predicted to have cyclin-dependent protein serine/threonine kinase regulator activity, based on protein domain information.
19357	WBGene00022145	I	+	1799717	1806986	-0.03083858	0.961689455	0.141673	0.13142	0.154789	0.12736	0.192305	0.178054	0.129731	0.07222	Tiling array, RNA sequencing, and microarray studies indicate that Y71G12B.5 is regulated by rsr-2, csr-1, and set-2.
19356	WBGene00022144	I	+	1808091	1811835	-0.206161575	0.167158293	26.795183	28.623566	26.087214	22.716915	26.87385	33.805466	32.370293	28.144871	pghm-1 is an ortholog of human PAM (peptidylglycine alpha-amidating monooxygenase); pghm-1 is involved in determination of adult lifespan; pghm-1 is predicted to have copper ion binding activity and oxidoreductase activity, acting on paired donors, with incorporation or reduction of molecular oxygen, reduced ascorbate as one donor, and incorporation of one atom of oxygen, based on protein domain …
19355	WBGene00022143	I	+	1812892	1813581	-0.221989664	0.029659515	15.268978	15.582489	14.614244	13.430056	18.982645	16.873493	17.685593	15.741147	Microarray and RNA sequencing studies indicate that Y71G12B.3 is regulated by spe-44, nhr-114, wdr-23, nhr-62, eat-2, emr-1, lem-2, csr-1, pgl-1, pgl-3, glh-4, glh-1, aak-2, alg-1, isp-1, and nuo-6; RNA sequencing and microarray studies indicate that Y71G12B.3 is regulated by Ethanol, Methylmercuric chloride, Manganese chloride, Chlorpyrifos, Hydrolyzable Tannins, Paraquat, Colistin, adsorbable o…
21009	WBGene00044349	I	-	1813909	1816061	0.373343568	0.188168748	0.462929	0.630717	0.600761	0.57792	0.456256	0.434367	0.482063	0.349536	Microarray, RNA sequencing, and tiling array studies indicate that Y71G12B.32 is regulated by nhr-114, wdr-23, rsr-2, emr-1, lem-2, clk-1, bar-1, daf-2, and nuo-6; microarray studies indicate that Y71G12B.32 is regulated by Dafa#1.
19354	WBGene00022142	I	+	1816150	1818496	0.334316337	0.306397638	0.677578	0.801081	0.561999	0.44223	0.529998	0.51701	0.485829	0.388869	RNA sequencing and microarray studies indicate that Y71G12B.2 is regulated by wdr-23, eat-2, emr-1, lem-2, bar-1, prg-1, clk-1, daf-2, glp-1, and sir-2.1; microarray studies indicate that Y71G12B.2 is regulated by Progesterone and Resveratrol; tiling array studies indicate that Y71G12B.2 is enriched in the intestine.
21007	WBGene00044347	I	-	1818581	1822948	0.096079352	0.57728143	16.99428	15.646266	16.000202	16.364359	17.370481	14.126375	15.961793	13.500983	Y71G12B.30 is involved in reproduction; Y71G12B.30 is predicted to have hydrolase activity, based on protein domain information.
45924	WBGene00219766	I	+	1822401	1823043	-0.115721575	0.887213762	0.177907	0.063937	0.063437	0.045923	0.089918	0.080105	0.079411	0.152742	RNA sequencing studies indicate that anr-42 is enriched in the germ line.
19353	WBGene00022141	I	+	1823447	1825967	0.173791091	0.286709972	41.197441	50.689754	48.88364	53.039192	41.702038	44.606052	39.601292	46.442757	chaf-2 is an ortholog of human CHAF1B (chromatin assembly factor 1 subunit B); chaf-2 is involved in embryo development and reproduction.
19374	WBGene00022163	I	+	1828079	1831929	-0.00504827	NA	3.585305	0	0	0	0	0.054113	3.789716	0	Y71G12B.28 is involved in embryo development.
21353	WBGene00044746	I	-	1832115	1832641	-0.005541383	0.981040921	52.580986	55.412495	59.252003	55.646656	55.765362	51.039394	56.642117	61.514595	Tiling array, microarray, and RNA sequencing studies indicate that C53H9.3 is regulated by daf-12, wdr-5.1, and htz-1; microarray studies indicate that C53H9.3 is regulated by Hydrogen sulfide; RNA sequencing studies indicate that C53H9.3 is enriched in the germ line.
14544	WBGene00016907	I	+	1832897	1834764	0.174015057	0.259222141	159.877243	152.09462	160.306519	166.811401	149.940308	122.706451	139.450897	155.589584	C53H9.2 encodes at least three protein isoforms orthologous to the GTP-binding proteins human GNL1 (HSR1; OMIM:143024) and murine MMR1, as well as LSG1 in S. cerevisiae and many other eukaryotic and bacterial proteins; one alternative transcription unit of the C53H9.2 locus, C53H9.2a, has a natural nonsense transcript that is up-regulated in vivo by smg[-] mutations, indicating that C53H9.2 is a …
3110	WBGene00004441	I	+	1834881	1835439	0.069852631	0.655090608	4106.348633	3617.86377	3722.139404	3563.838379	3707.020752	3303.896729	3647.663818	3713.03418	rpl-27 encodes a large ribosomal subunit L27 protein.
972	WBGene00001196	I	+	1835631	1841936	-0.195211654	0.15695966	92.03244	95.48053	87.217659	73.028938	95.378098	100.97361	109.364464	95.115471	egl-30 encodes an ortholog of the heterotrimeric G protein alpha subunit Gq (Gq/G11 class) that affects viability, locomotion, egg laying, synaptic transmission, and pharyngeal pumping; it genetically interacts with the goa-1 pathway, and is probably expressed ubiquitously, with highest expression in excitable cells.
44991	WBGene00202110	I	-	1840679	1840745	-0.031951984	NA	0.013526	0.082079	0.083536	0	0.040567	0	0	0.220889	NA
46184	WBGene00220027	I	+	1841238	1841334	0.035155563	NA	0.189734	0.158798	0.160104	0.16128	0.174228	0.147642	0.145899	0.159304	RNA sequencing studies indicate that M01D7.11 is regulated by prg-1.
1019	WBGene00001309	I	+	1842445	1843227	0.126554256	0.52968107	59.793709	73.371368	72.405006	78.486198	65.65287	61.672806	61.130581	72.635742	emr-1 gene encodes a homolog of the human integral nuclear membrane protein emerin ; EMR-1 belongs to a family of proteins sharing the LEM-domain (LAP2-Emerin-MAN1 domain) that are generally conserved in metazoa and bind to lamin; EMR-1, along with another LEM-domain protein, LEM-2 is required for larval development, normal life-span, nuclear envelope and chromatin organization, chromosome segreg…
2524	WBGene00003750	I	+	1843384	1843899	-0.101028101	0.707170544	15.267887	15.995722	17.201925	17.100279	13.676223	19.241652	19.57012	18.370281	nlp-12 encodes two predicted neuropeptide-like proteins; nlp-12 is part of a LQFamide neuropeptide family that has members in at least one other nematode species; nlp-12 is expressed in one tail neuron.
4794	WBGene00006461	I	+	1845221	1850523	-0.014539509	0.949474242	16.563868	15.976053	13.925517	13.467071	15.677463	14.550773	16.413067	14.237157	tag-96 encodes a galactokinase that is a member of the GHMP family of kinases and closely related to the vertebrate galactokinase 2 (GALK2) carbohydrate kinases.
21421	WBGene00044897	I	-	1851681	1852280	NA	NA	0	0	0	0	0	0	0	0	M01D7.9 is an ortholog of human RP11-212D19.4; RNA sequencing studies indicate that M01D7.9 is regulated by csr-1.
17136	WBGene00019706	I	-	1856459	1860578	-0.500294768	NA	0	0	0	0	0.051729	0.031061	0.017814	0	This gene encodes a protein containing an F-box, a motif predicted to mediate protein-protein interactions either with homologs of yeast Skp-1p or with other proteins; its encoded protein also contains a Pfam-B45 motif of presently unknown function.
3216	WBGene00004743	I	-	1862607	1872306	-0.134848747	0.341364693	54.126598	61.997105	58.430428	54.013535	56.570858	67.593819	67.87162	60.671188	scm-1 is an ortholog of human SCAMP3 (secretory carrier membrane protein 3), SCAMP2 (secretory carrier membrane protein 2) and SCAMP1 (secretory carrier membrane protein 1); scm-1 is expressed in the spermatheca, all amphid neurons, and the coelomocyte.
19351	WBGene00022139	I	+	1874033	1883639	0.017395643	0.946257003	31.576319	37.357372	33.459888	30.566013	28.818213	37.439373	35.28611	30.934078	tub-2 is an ortholog of human TULP4 (tubby like protein 4); tub-2 is involved in defense response; tub-2 is predicted to have electron carrier activity, heme binding activity, and iron ion binding activity, based on protein domain information.
19352	WBGene00022140	I	-	1885205	1894905	-0.008255963	0.971356828	8.063963	7.00415	7.477598	6.82873	7.628268	7.52506	7.994876	6.59675	Y71G12A.4 is an ortholog of human ABHD17A (abhydrolase domain containing 17A) and ABHD17C (abhydrolase domain containing 17C); microarray and RNA sequencing studies indicate that Y71G12A.4 is regulated by lin-35, nhr-114, eat-2, emr-1, clk-1, csr-1, bar-1, aak-2, lin-54, tdp-1, his-24, hpl-1, hpl-2, isp-1, and nuo-6; microarray and RNA sequencing studies indicate that Y71G12A.4 is regulated by Me…
19350	WBGene00022138	I	+	1895161	1923088	0.009591138	0.976988632	14.900374	21.441895	20.786873	22.289207	18.133308	21.35331	19.719196	20.792408	trpp-10 is an ortholog of human TRAPPC10 (trafficking protein particle complex 10); microarray and RNA sequencing studies indicate that trpp-10 is regulated by cyc-1, emr-1, lem-2, clk-1, dcr-1, and tdp-1; RNA sequencing and microarray studies indicate that trpp-10 is regulated by Rotenone, Chlorpyrifos, and Colistin; tiling array and RNA sequencing studies indicate that trpp-10 is enriched in th…
19023	WBGene00021768	I	-	1911684	1913966	0.116474953	0.693064017	120.361603	110.824043	119.313728	120.497726	128.43782	100.798996	130.994629	76.649124	Microarray and RNA sequencing studies indicate that Y51F10.7 is regulated by Cholesterol, Lathosterol, Diallyl trisulfide, Rotenone, Diazinon, Cry5B, Quercetin, Hydrolyzable Tannins, Humic substances, and Sirolimus; microarray, tiling array, and RNA sequencing studies indicate that Y51F10.7 is enriched in the intestine, pharyngeal muscle cell, and germ line and in the PVD and OLL neurons.
45918	WBGene00219760	I	-	1916942	1917064	-0.098698839	NA	0.105251	0.263398	0.015787	0.07374	0.047077	0.248476	0.146015	0.167211	NA
19022	WBGene00021766	I	+	1924300	1932260	0.127961868	0.270680234	17.091576	19.554111	18.589939	20.129961	18.177406	17.869919	16.475229	16.872713	hex-4 encodes a beta-N-acetylhexosaminidase.
19021	WBGene00021765	I	+	1932352	1945212	-0.073170444	0.303083861	46.927349	46.559124	48.42165	46.423061	50.96574	49.526539	49.715809	48.968224	Y51F10.4 is an ortholog of members of the human SLC (Solute carriers) family including SLC38A10; microarray studies indicate that Y51F10.4 is regulated by cyc-1 and clk-1; RNA sequencing and microarray studies indicate that Y51F10.4 is regulated by Rotenone and Sirolimus; RNA sequencing studies indicate that Y51F10.4 is enriched in the germ line and in the NSM neurons.
46640	WBGene00255420	I	-	1945814	1949520	-0.1279781	NA	0	0	0	0	0	0	0	0.107477	NA
19024	WBGene00021771	I	-	1950594	1958527	0.182384195	0.088109526	19.718544	24.636333	21.860735	22.958839	19.750393	20.762272	18.338436	18.523947	RNA sequencing and microarray studies indicate that spe-48 is regulated by prg-1, ain-1, fbf-1, tdp-1, and isp-1; microarray studies indicate that spe-48 is regulated by Hydrolyzable Tannins and Dafa#1; tiling array and RNA sequencing studies indicate that spe-48 is enriched in the hypodermis and germ line.
21092	WBGene00044438	I	+	1958707	1965267	0.386390688	0.002529279	12.347043	13.227207	13.493687	14.922849	10.510585	10.028026	9.31051	11.46497	RNA sequencing studies indicate that Y51F10.11 is regulated by gld-2; RNA sequencing studies indicate that Y51F10.11 is regulated by Rotenone; tiling array and RNA sequencing studies indicate that Y51F10.11 is enriched in the coelomocytes and germ line.
19020	WBGene00021764	I	+	1967772	1973882	0.012986974	0.956359615	34.639793	39.730122	39.130753	42.286377	36.47958	40.21645	37.803341	40.801453	RNA sequencing studies indicate that Y51F10.3 is regulated by tatn-1; tiling array and RNA sequencing studies indicate that Y51F10.3 is enriched in the coelomocytes and germ line.
44233	WBGene00201351	I	-	1974779	1974991	0.242911197	0.594867697	1.351713	1.023748	0.978668	0.831128	0.949259	0.860487	0.805863	0.855235	NA
39348	WBGene00196465	I	+	1974820	1974991	-0.156092765	NA	0	0	0	0	0	0	0.652753	0	NA
19019	WBGene00021763	I	+	1977993	1983436	0.087233011	0.84989838	33.973404	59.7789	61.954266	74.040924	55.352909	60.749977	39.616436	62.78817	Y51F10.2 is an ortholog of human RNF224 (ring finger protein 224); Y51F10.2 is predicted to have zinc ion binding activity, based on protein domain information.
18545	WBGene00021238	I	-	1988246	2010525	0.046349158	0.832724944	10.831511	13.92559	12.648455	12.433247	10.950295	12.845865	12.521669	12.201616	gap-3 is an ortholog of human RASA1 (RAS p21 protein activator 1), CRKL (CRK like proto-oncogene, adaptor protein) and Crk (CRK proto-oncogene, adaptor protein); gap-3 is involved in associative learning, chemosensory behavior, long-term memory, negative regulation of MAPK cascade and short-term memory; gap-3 is expressed in the spermatheca, uterine muscle, hypodermis, body wall musculature, vulv…
46292	WBGene00220136	I	+	2019432	2019523	NA	NA	0	0	0	0	0	0	0	0	NA
18544	WBGene00021237	I	+	2026277	2033966	0.060129738	0.824907439	7.861158	9.122275	8.305461	7.735385	6.586198	9.507847	8.532823	7.133053	crtc-1 encodes a CREB-regulated transcriptional coactivator orthologous to mammalian CRTCs (OMIM: 608972); CRTC-1 is a central node linking the upstream lifespan modifiers AMPK and calcineurin to CREB activity via a shared signal-transduction pathway; posttranslational modification of CRTC-1 is required for their effects on longevity; CRTC-1 is both a critical and direct target of aak-2-mediated …
18546	WBGene00021239	I	-	2034383	2043805	0.046227933	0.818374567	8.092676	5.773574	5.336221	7.899989	4.781306	10.015939	5.397196	4.85038	Tiling array, RNA sequencing, and microarray studies indicate that Y20F4.4 is regulated by hpl-2, daf-2, fbf-1, isp-1, and nuo-6; microarray studies indicate that Y20F4.4 is regulated by Paraquat and Sirolimus; microarray and RNA sequencing studies indicate that Y20F4.4 is enriched in the germ line and in the PVD, OLL, and NSM neurons.
45907	WBGene00219749	I	+	2046539	2048913	0.870726395	3.44E-07	0.419143	0.381345	0.417502	0.385709	0.192599	0.235692	0.228414	0.19332	RNA sequencing studies indicate that linc-30 is enriched in the germ line.
21089	WBGene00044435	I	-	2049140	2050177	-0.28612531	0.239190948	0.945681	0.751734	0.913506	0.677039	1.104816	0.991606	1.116048	0.874965	NA
18643	WBGene00021346	I	-	2061667	2064077	0.15476784	0.366878188	15.414774	19.855284	18.280626	19.696018	15.696794	18.163044	15.393714	16.789579	Y37E3.1 is an ortholog of human TTC5 (tetratricopeptide repeat domain 5); tiling array, RNA sequencing, and microarray studies indicate that Y37E3.1 is regulated by hpl-2, tatn-1, and dpy-9; RNA sequencing and microarray studies indicate that Y37E3.1 is regulated by Rotenone, Atrazine, Cadmium, and Sirolimus; RNA sequencing and microarray studies indicate that Y37E3.1 is enriched in the germ line…
18644	WBGene00021347	I	+	2064293	2064686	0.137981072	0.353713509	78.812469	81.109978	84.847084	87.147118	75.053978	72.324371	71.353195	84.157661	Y37E3.3 encodes the C. elegans ortholog of the RNA polymerase II Rbp10 subunit; loss of Y37E3.3 activity via large-scale RNAi results in early embryonic lethality.
18645	WBGene00021348	I	+	2064909	2065481	-0.127733489	0.3175046	199.211121	196.364838	192.706635	167.45314	210.355927	192.980392	220.655685	206.86142	moag-4 encodes a small protein that is evolutionarily highly conserved, containing a 4F5 domain predicted to have a helix-loop-helix secondary structure, moag-4 is orthologous to human SERF1A and SERF2 (OMIM: 603011, 605054); MOAG-4 is a general regulator of protein aggregation and proteotoxicity but it does not act on all disease-associated aggregation-prone proteins; MOAG-4 and human SERF prote…
18646	WBGene00021349	I	+	2065727	2069049	-0.216302654	0.458671462	1.000595	0.750128	0.997026	0.726619	0.812339	0.952334	1.211383	0.682302	arl-13 encodes the ortholog of human Arl13b which encodes the small ciliary G protein, adenosine diphosphate ribosylation factor-like protein; arl-13 is required for normal ciliary morphology and function and intraflagellar transport (IFT), arl-13 functions with the small GTPase, arl-3 for the stability of the IFT complex; arl-13 also interacts genetically with IFT-related genes like nphp-4, klp-…
38555	WBGene00195672	I	-	2068818	2068951	-0.029707209	NA	0	0	0.086582	0.285556	0	0	0.518568	0	NA
3078	WBGene00004409	I	-	2069086	2069587	0.049780848	0.741755513	3666.903809	3464.662354	3468.442871	3284.516357	3377.057373	3132.968262	3435.671631	3532.009033	rla-1 encodes an acidic ribosomal subunit protein P1.
18647	WBGene00021350	I	-	2069681	2070607	0.107649642	0.390765993	4777.90625	4310.947266	4373.165527	4273.222656	4069.558594	3920.684814	4202.487305	4343.963379	Y37E3.8 is an ortholog of human RPL27A (ribosomal protein L27a); Y37E3.8 is involved in embryo development.
21449	WBGene00044932	I	-	2069884	2070023	0.127573717	0.874805147	2.447684	0.701072	1.31356	0.808657	2.423368	0.442472	0.921826	0.758632	RNA sequencing studies indicate that Y37E3.22 is regulated by cep-1.
40160	WBGene00197277	I	+	2070216	2070358	-0.085507148	0.920130187	0.453018	0.085521	0.237513	0.405667	0.211347	0.443977	0.297108	0.376407	RNA sequencing studies indicate that Y37E3.28 is regulated by prg-1 and cep-1.
21448	WBGene00044931	I	-	2070256	2070394	0.219882775	0.759454855	0.632055	0.552488	0.56521	0.079904	0.757468	0.034398	0.326777	0.149701	NA
39311	WBGene00196428	I	-	2070673	2070891	0.037649203	NA	0.059113	0	0	0.024949	0.05396	0	0	0	NA
2737	WBGene00004014	I	+	2071352	2072547	-0.015988095	0.896674527	322.536102	315.649323	316.833832	301.433807	321.965302	311.91156	323.518158	320.56604	phb-1 encodes the C. elegans ortholog of prohibitin PHB1; loss of phb-1 activity via RNAi indicates that phb-1 function is required for mitochondrial organization and morphology and for embryonic, germline, and somatic gonad development; PHB-1, along with prohibitin subunit PHB-2, forms a macromolecular complex that localizes to mitochondrial membranes; PHB-1 and PHB-2 are dependent upon one anot…
18648	WBGene00021351	I	+	2072680	2076906	0.045339693	0.712536276	193.616013	195.166519	196.059021	193.180969	204.173798	178.777161	184.629288	191.032623	Y37E3.10 is an ortholog of human EIF2S1 (eukaryotic translation initiation factor 2 subunit alpha); Y37E3.10 is involved in embryo development, growth, nematode larval development and reproduction; Y37E3.10 is predicted to have translation initiation factor activity, based on protein domain information.
18649	WBGene00021352	I	+	2078959	2085662	0.16155649	0.09186606	49.481976	57.687653	50.757381	50.13496	44.453854	47.34153	44.376926	46.257164	Y37E3.11 is an ortholog of human PCYT2 (phosphate cytidylyltransferase 2, ethanolamine); Y37E3.11 is involved in embryo development and gene expression; Y37E3.11 is predicted to have catalytic activity, based on protein domain information.
43489	WBGene00200606	I	-	2084806	2085027	0.10654079	0.890432257	0.18544	0.080238	0.112165	0.134382	0.289042	0.115067	0.043324	0	NA
21442	WBGene00044925	I	+	2085037	2085155	-0.178026628	0.815533655	0.592497	0.401847	0.086631	0.118461	0.611587	0.404228	0.342257	0.167741	NA
18650	WBGene00021353	I	-	2085673	2093822	-0.017685089	0.942367009	2.001194	2.28144	1.997743	2.142602	2.035789	2.43013	2.015699	2.085462	iglr-3 is an ortholog of human LRTM1 (leucine rich repeats and transmembrane domains 1), LRTM2 (leucine rich repeats and transmembrane domains 2), LRRC26 (leucine rich repeat containing 26), TPBGL (trophoblast glycoprotein-like) and TPBG (trophoblast glycoprotein) and members of the I-set domain containing family including ISLR and Immunoglobulin like domain containing family including ISLR2; mic…
2570	WBGene00003799	I	+	2097346	2123443	0.053621137	0.741227982	55.812057	64.592247	62.705311	63.628563	58.003616	59.15041	58.941357	63.059933	npp-13 is an ortholog of human NUP93 (nucleoporin 93); npp-13 is involved in embryo development, establishment of mitotic spindle orientation, hermaphrodite genitalia development, locomotion and nucleus organization.
21413	WBGene00044810	I	-	2107457	2108896	0.117010572	0.684463734	12.307156	9.738734	9.083792	8.461322	9.136401	8.894177	10.911659	7.610613	Microarray and RNA sequencing studies indicate that Y37E3.19 is regulated by nhr-114, eat-2, emr-1, lem-2, clk-1, csr-1, pgl-1, pgl-3, glh-4, and glh-1; microarray studies indicate that Y37E3.19 is regulated by Colistin; RNA sequencing studies indicate that Y37E3.19 is enriched in the germ line.
18651	WBGene00021354	I	-	2113614	2118550	-0.065290924	0.77977085	25.691469	24.497946	22.307894	18.353027	22.599903	24.700333	25.952347	22.379745	fpn-1.1 is an ortholog of human SLC40A1 (solute carrier family 40 member 1); fpn-1.1 is predicted to have iron ion transmembrane transporter activity, based on protein domain information.
18652	WBGene00021355	I	+	2128590	2145971	0.06678462	0.357606848	132.850906	135.16925	132.12146	130.711655	128.955994	125.447433	127.582016	127.785675	Y37E3.17 encodes a putative mitochondrial dimethylglycine dehydrogenase orthologous to human DMGDH; studies indicate that the elegans dehydrogenase is a phosphorylcholine (PCho)-modified protein; P-Cho modification of proteins seems to play a developmental role in nematodes, as interfering with it, causes viability and fertility defects.
46458	WBGene00235158	I	-	2149823	2151826	0.073327934	0.845030227	1.335242	1.219952	1.375482	1.040442	1.077057	1.023087	1.309257	1.318021	NA
38025	WBGene00195033	I	+	2149891	2149910	NA	NA	0	0	0	0	0	0	0	0	NA
38024	WBGene00195032	I	+	2149987	2150003	NA	NA	0	0	0	0	0	0	0	0	NA
38023	WBGene00195031	I	+	2150219	2150239	NA	NA	0	0	0	0	0	0	0	0	NA
18328	WBGene00021009	I	+	2160042	2209629	-0.029705513	0.914348349	25.516626	34.380238	30.594425	27.13936	25.539795	32.887573	32.460773	29.390387	afd-1 is an ortholog of human MLLT4; afd-1 is localized to the catenin complex.
18327	WBGene00021008	I	+	2216100	2219479	-0.095880412	0.811182963	3.734725	3.305111	2.710779	2.114236	3.227346	2.969853	4.021625	2.572176	Tiling array, RNA sequencing, and microarray studies indicate that W03F11.5 is regulated by hpl-2, prp-8, clk-1, tdp-1, crh-1, and ain-2; microarray studies indicate that W03F11.5 is regulated by Heme, Methylmercuric chloride, Dafa#1, Sirolimus, and Allantoin; RNA sequencing and microarray studies indicate that W03F11.5 is enriched in the germ line and body wall musculature.
18324	WBGene00021005	I	-	2219471	2222313	0.311694519	0.50036964	37.202209	52.599396	54.629841	81.787422	33.543163	64.618042	22.289282	55.471462	W03F11.1 encodes a protein with three chitin-binding peritrophin-A domains; like CEJ-1 and CPG-2, W03F11.1 may participate in eggshell synthesis and early embryonic development; W03F11.1 is required for fertility in mass RNAi assays; W03F11.1's multiple peritrophin-A domains might enable mechanical cross-linking of chitin.
1184	WBGene00001542	I	-	2223307	2233099	-0.48249436	0.381700313	0.038959	0.09245	0.08602	0.065705	0.024968	0.136715	0.176092	0.139182	gcy-17 encodes a predicted guanylate cyclase.
18325	WBGene00021006	I	-	2233744	2234957	-0.01539263	0.946797239	13.434302	11.810873	12.667402	12.100535	14.0472	12.27029	13.477301	11.168354	dct-9 is involved in embryo development.
18326	WBGene00021007	I	-	2235617	2241210	-0.09299235	0.672143343	25.051884	21.251755	20.19059	19.132193	26.202105	22.242702	24.406834	19.319277	W03F11.4 is an ortholog of human PTPN9 (protein tyrosine phosphatase, non-receptor type 9); W03F11.4 is predicted to have protein tyrosine phosphatase activity, based on protein domain information.
15009	WBGene00017399	I	+	2242230	2247223	-0.049386006	NA	0	0	0.029548	0	0.013101	0.013486	0.012461	0	lgc-51 is predicted to have extracellular ligand-gated ion channel activity, based on protein domain information.
32900	WBGene00170253	I	-	2243149	2243169	NA	NA	0	0	0	0	0	0	0	0	NA
15008	WBGene00017398	I	+	2250131	2254901	0.185253015	0.148741587	28.683399	30.106695	31.675205	32.776039	27.041098	29.292831	22.474321	26.988813	slc-17.6 is an ortholog of members of the human SLC (Solute carriers) family including SLC17A3; microarray and RNA sequencing studies indicate that slc-17.6 is regulated by cyc-1, wdr-23, csr-1, prg-1, clk-1, wdr-5.1, wrn-1, sir-2.1, dpy-10, aak-2, crh-1, daf-2, and hcf-1; microarray studies indicate that slc-17.6 is regulated by Progesterone, Atrazine, Fluoranthene, Humic substances, Paraquat, a…
19	WBGene00000020	I	-	2255923	2272866	0.132595289	0.238371101	7.323422	7.222533	6.824588	6.30577	6.808786	6.601579	6.406809	5.577145	abt-2 encodes a predicted ATP-binding cassette (ABC) transporter that is a member of the ABCA subfamily of transport proteins; ABT-2 is predicted to function as a transmembrane protein that couples energy to transport of various molecules across membranes.
40942	WBGene00198059	I	+	2269391	2269442	NA	NA	0	0	0	0	0	0	0	0	NA
44771	WBGene00201890	I	-	2269391	2269442	NA	NA	0	0	0	0	0	0	0	0	NA
43491	WBGene00200608	I	+	2272359	2272439	NA	NA	0	0	0	0	0	0	0	0	NA
20322	WBGene00023176	I	-	2272368	2272438	-0.097144591	NA	0	0	0	0	0	0	0.011148	0.015542	NA
18743	WBGene00021458	I	+	2279835	2281516	-0.403851931	0.214739489	1.142384	1.14177	0.820804	0.69094	0.452608	1.715203	1.068758	0.430774	Microarray, tiling array, and RNA sequencing studies indicate that Y39G10AL.1 is regulated by cyc-1, hpl-2, rsr-2, gld-2, clk-1, and dnj-14; microarray and RNA sequencing studies indicate that Y39G10AL.1 is regulated by Methylmercuric chloride, Mercuric Chloride, Rotenone, and Paraquat; RNA sequencing studies indicate that Y39G10AL.1 is enriched in the gon_male_dtc posterior, gon_male_dtc anterio…
307	WBGene00000408	I	-	2281504	2291183	0.065621476	0.749704176	33.918266	41.766506	40.867195	43.644917	40.32671	39.698753	34.723064	39.266953	The cdk-7 gene encodes a cyclin-dependent kinase orthologous to human CDK7 (OMIM:601955) that is a component of the general transcription factor IIH (TFIIH) complex; CDK-7 is required during embryogenesis for mRNA transcription and phosphorylation of RNA polymerase II on serine 2 and serine 5, as well as for cell cycle progression, maintenance of ploidy, and completion of meiosis following fertil…
18752	WBGene00021469	I	+	2293132	2297312	-0.13936991	0.433200883	23.265106	28.215847	23.755701	21.975475	25.356384	31.400181	27.722733	23.699696	Y39G10AR.11 is involved in embryo development and gene expression.
18753	WBGene00021470	I	-	2297280	2304393	0.149684865	0.592813803	65.913162	91.59716	92.257034	106.142113	81.279961	83.803658	69.887939	88.930618	tpxl-1 encodes the C. elegans ortholog of Xenopus laevis TPX2; during mitosis, TPXL-1 activity is required for activation and localization of the AIR-1 Aurora A kinase to mitotic spindles, and thus for proper mitotic spindle assembly; like TPX2, TPXL-1 physically interacts with the Aurora A kinase AIR-1 in vitro, and colocalizes with AIR-1 at the centrosome, particularly the outer centrosomal lay…
18751	WBGene00021468	I	+	2300086	2302823	-0.320051986	0.158847596	7.108219	7.865817	6.314804	4.547786	8.449531	8.81495	9.066543	6.482487	epg-2 is involved in embryo development, growth, macroautophagy, mitotic spindle organization, nematode larval development, protein catabolic process and receptor-mediated endocytosis; epg-2 is localized to the cytoplasm.
1643	WBGene00002047	I	-	2304512	2306816	0.039909011	0.913618653	26.804211	41.11409	39.940968	44.066788	34.376106	39.827003	34.131458	40.140171	icp-1 gene encodes a 'chromosomal passenger protein'; inactivation of icp-1 by RNAi leads to a complete failure of chromosome segregation during the first mitotic division of embryonic development; ICP-1 forms a protein complex with CSC-1, BIR-1, and AIR-2; in vitro, ICP-1 stimulates AIR-2 protein kinase activity; ICP-1 localizes to meiotic and mitotic chromosomes and to the spindle midzone.
18750	WBGene00021467	I	+	2306985	2308975	0.266670971	0.163445442	32.050816	42.340164	42.987896	48.373409	36.300964	35.597084	30.096106	35.851963	Y39G10AR.9 is an ortholog of human PAAF1 (proteasomal ATPase associated factor 1); Y39G10AR.9 is involved in cytokinesis, embryo development, gonad development and receptor-mediated endocytosis.
18759	WBGene00021476	I	+	2308976	2312129	0.023943514	0.855735814	27.742306	29.716555	28.869238	26.811811	27.505381	28.128292	27.631824	28.288382	Y39G10AR.21 is orthologous to human NSUN4, a putative S-adenosyl-L-methionine-dependent methyl-transferase.
18758	WBGene00021475	I	+	2312496	2313008	-0.000252368	0.998871983	62.270218	69.551163	66.25975	67.618462	71.89225	67.663254	62.132687	65.92572	tbca-1 is an ortholog of human TBCA (tubulin folding cofactor A); tbca-1 is predicted to have beta-tubulin binding activity, based on protein domain information.
18749	WBGene00021466	I	+	2313271	2316003	0.124872156	0.322310637	199.379242	206.680191	203.691864	203.661942	189.113998	170.356155	187.314926	202.190048	Y39G10AR.8 is an ortholog of human EIF2S3 (eukaryotic translation initiation factor 2 subunit gamma) and EIF2S3L; Y39G10AR.8 is involved in body morphogenesis, embryo development, locomotion, nematode larval development, positive regulation of growth and reproduction; Y39G10AR.8 is predicted to have GTP binding activity and GTPase activity, based on protein domain information; Y39G10AR.8 is expre…
41971	WBGene00199088	I	-	2315821	2315987	NA	NA	0	0	0	0	0	0	0	0	RNA sequencing studies indicate that Y39G10AR.30 is regulated by cep-1; RNA sequencing studies indicate that Y39G10AR.30 is enriched in the germ line.
18748	WBGene00021465	I	+	2316307	2318305	0.144564251	0.521275092	21.374655	26.865305	26.978704	31.076839	25.139891	24.352379	21.174192	25.838903	ekl-7 is involved in body morphogenesis, embryo development, locomotion, nematode larval development, positive regulation of growth and reproduction.
2017	WBGene00003156	I	-	2318291	2321847	-0.100958281	0.737080356	88.004166	130.42688	128.253159	139.328369	121.607758	138.972412	110.978554	140.193054	mcm-4 encodes a member of the MCM2/3/5 family with similarity to human MCM4 minichromosome maintenance deficient 4 protein, and affects embryonic viability, nuclear morphology in early embryos, and larval viability.
45581	WBGene00219275	I	-	2322025	2322596	-0.227233228	0.270877078	21.922728	27.867706	28.905914	31.666933	34.81271	35.626007	27.272387	33.322216	RNA sequencing and microarray studies indicate that Y39G10AR.32 is regulated by eat-2, tatn-1, daf-2, and mir-243; RNA sequencing studies indicate that Y39G10AR.32 is enriched in the germ line.
18754	WBGene00021471	I	-	2323916	2327329	0.020969035	0.906533803	6.644481	6.486069	6.237774	6.16541	6.421033	6.232852	6.892783	5.768184	Microarray, tiling array, and RNA sequencing studies indicate that Y39G10AR.15 is regulated by cyc-1, cid-1, sma-2, hpl-2, eat-2, csr-1, pgl-1, pgl-3, glh-4, glh-1, sir-2.1, lin-54, tdp-1, isp-1, and nuo-6; microarray and RNA sequencing studies indicate that Y39G10AR.15 is regulated by Hydrogen sulfide, Rotenone, Manganese chloride, Cholestanol, Progesterone, and Testosterone; RNA sequencing stud…
18760	WBGene00021477	I	+	2327989	2330162	NA	NA	0	0	0	0	0	0	0	0	srbc-64 encodes a G protein-coupled receptor; SRBC-64, along with SRBC-66, mediate the effects of a subset of dauer pheromone components; SRBC-64 and SRBC-66 are expressed in the ASK chemosensory neurons.
18755	WBGene00021472	I	-	2330895	2332652	2.74005424	2.00E-122	19.593727	21.417671	23.256109	24.884212	3.201237	3.100047	3.544448	2.904808	Microarray, tiling array, and RNA sequencing studies indicate that Y39G10AR.16 is regulated by atx-3, cyc-1, age-1, nhr-114, rsr-2, eat-2, gld-2, pgl-1, pgl-3, glh-4, glh-1, daf-2, sir-2.1, tdp-1, alg-1, his-24, hpl-1, hpl-2, isp-1, and nuo-6; RNA sequencing and microarray studies indicate that Y39G10AR.16 is regulated by Ethanol, Methylmercuric chloride, Manganese chloride, Progesterone, Testost…
18747	WBGene00021464	I	+	2333312	2338693	1.533186907	1.45E-24	3.218657	2.529333	2.713077	3.587035	1.034799	1.024812	1.052275	0.887473	ugt-31 is an ortholog of human UGT3A2 (UDP glycosyltransferase family 3 member A2) and UGT3A1 (UDP glycosyltransferase family 3 member A1); ugt-31 is predicted to have transferase activity, transferring hexosyl groups, based on protein domain information.
18746	WBGene00021463	I	+	2342216	2350468	1.816857521	3.71E-06	0.039223	0.032701	0.027373	0.014964	0	0	0	0	zeel-1 encodes a large (917-residue) putative membrane protein, probably enriched in male soma, that is required for compatibility between the Bristol N2 and Hawaiian CB4856 strains of C. elegans; ZEEL-1 has a ~200-residue N-terminal region with six predicted transmembrane sequences, followed by a ~700-residue C-terminal region with normal (globular) amino acid composition but with no known prote…
20943	WBGene00044277	I	+	2350841	2350945	-1.512063125	9.78E-18	6.706646	7.828632	9.481897	10.842511	30.449268	28.712778	24.705332	23.913654	Microarray studies indicate that nspa-12 is regulated by fog-3.
27430	WBGene00077563	I	+	2352835	2356238	7.389638417	2.34E-157	8.852437	7.363388	8.796085	9.157962	0	0	0	0	peel-1 is expressed in the spermatocyte.
18745	WBGene00021461	I	+	2357883	2372964	0.098263383	0.713689242	0.330365	0.342989	0.327975	0.342167	0.32667	0.323227	0.271671	0.339915	nekl-1 is an ortholog of human NEK8 (NIMA related kinase 8) and NEK9 (NIMA related kinase 9); nekl-1 is predicted to have ATP binding activity and protein kinase activity, based on protein domain information; nekl-1 is expressed in all amphid neurons and certain sensory neurons.
42518	WBGene00199635	I	+	2368687	2368744	-0.073039741	NA	0	0	0	0	0	0	0.003384	0	NA
39362	WBGene00196479	I	-	2368783	2368861	NA	NA	0	0	0	0	0	0	0	0	NA
39967	WBGene00197084	I	+	2368783	2368861	NA	NA	0	0	0	0	0	0	0	0	NA
39179	WBGene00196296	I	-	2370805	2370858	0.08318415	NA	0.103087	0	0	0	0	0	0	0	NA
18756	WBGene00021473	I	-	2377089	2381851	0.125536798	0.582763227	4.300142	5.494115	5.310317	5.460249	3.971379	5.104806	4.930843	4.881497	sydn-1 is involved in neuron development; sydn-1 is localized to the nuclear speck.
18757	WBGene00021474	I	-	2382953	2401492	0.112684228	0.617592067	24.373718	30.21604	31.922117	27.492613	22.060001	26.47245	30.198097	27.894373	dot-1.1 is an ortholog of human DOT1L (DOT1 like histone lysine methyltransferase); dot-1.1 is predicted to have histone methyltransferase activity (H3-K79 specific), based on protein domain information.
18744	WBGene00021460	I	+	2402232	2409987	0.027353691	0.92904338	32.285896	43.030098	40.657619	46.289619	39.278358	41.618889	36.442886	42.529823	zwl-1 is involved in embryo development.
21443	WBGene00044926	I	+	2410190	2410254	NA	NA	0	0	0	0	0	0	0	0	NA
38172	WBGene00195289	I	-	2410190	2410261	0.080923065	NA	0	0	0.055525	0	0	0	0	0	NA
15327	WBGene00017741	I	+	2415133	2418521	0.124971768	0.647077538	2.80191	2.753343	2.929669	2.31734	2.086775	2.786682	2.502111	2.542412	F23C8.13 is an ortholog of human dlg1 (discs large MAGUK scaffold protein 1); RNA sequencing and microarray studies indicate that F23C8.13 is regulated by glp-1 and sir-2.1; microarray and RNA sequencing studies indicate that F23C8.13 is regulated by Lithium Chloride, Rotenone, Cholestanol, Estrogen, Progesterone, and Testosterone; tiling array, RNA sequencing, and microarray studies indicate tha…
15321	WBGene00017734	I	-	2418450	2420801	0.08327661	0.504658463	230.928513	224.362137	219.45314	200.699722	202.19838	206.756973	222.505234	200.592667	The F23C8.5 gene encodes an ortholog of the human gene ELECTRON TRANSFER FLAVOPROTEIN BETA SUBUNIT (ETFB), which when mutated leads to glutaricaciduria type IIB (OMIM:130410).
15322	WBGene00017735	I	-	2420803	2421816	0.067012052	0.640175148	68.057716	80.806923	76.428574	71.166794	68.161064	76.65184	71.218475	68.45652	did-2 is an ortholog of human CHMP1B (charged multivesicular body protein 1B); did-2 is involved in embryo development, locomotion and nematode larval development; did-2 is expressed in the pharynx, anal depressor muscle, hypodermis, nervous system, reproductive system, intestine, and the body wall musculature; did-2 is localized to the endosome membrane.
15323	WBGene00017736	I	-	2422334	2425185	-0.01408372	0.949278198	9.627651	8.717088	8.600994	8.651856	10.245019	8.929307	9.186441	7.877272	F23C8.7 is an ortholog of human FER (FER tyrosine kinase); F23C8.7 is predicted to have protein tyrosine kinase activity, based on protein domain information.
15324	WBGene00017737	I	-	2429675	2432601	0.047418473	0.855184917	12.349055	10.336529	10.02792	9.629817	10.224461	9.916784	11.805965	9.229526	F23C8.8 is predicted to have ATP binding activity and protein kinase activity, based on protein domain information.
15325	WBGene00017738	I	-	2432570	2433755	-0.156104602	0.324738681	25.012377	26.289762	27.821032	29.361475	31.88287	31.051239	26.454853	32.656689	F23C8.9 is an ortholog of human TIPIN (TIMELESS interacting protein); microarray and RNA sequencing studies indicate that F23C8.9 is regulated by lin-35, cyc-1, tatn-1, drh-3, clk-1, skn-1, glp-1, sir-2.1, dpy-10, mir-243, tax-6, lin-54, cdk-4, cyd-1, cye-1, cdk-2, and tbx-2; RNA sequencing and microarray studies indicate that F23C8.9 is regulated by Rotenone, Manganese chloride, Progesterone, Hy…
15320	WBGene00017733	I	+	2434004	2435708	0.216460729	0.256491816	56.478073	77.170723	75.95237	77.877541	57.562889	64.810394	57.604652	67.558289	ubxn-1 encodes one of six C. elegans UBX (ubiquitin regulatory X) domain-containing proteins.
46644	WBGene00255457	I	-	2436550	2437084	0.215057005	0.579575168	6.55684	5.669083	5.577774	4.248126	5.336332	5.13711	3.827504	4.793559	NA
15319	WBGene00017732	I	+	2438767	2442948	0.064271511	0.834037183	3.322813	3.259876	2.761349	2.348458	3.248072	2.685448	2.969541	2.49358	Microarray and RNA sequencing studies indicate that F23C8.3 is regulated by lin-35, cyc-1, prg-1, glp-1, and sir-2.1; microarray studies indicate that F23C8.3 is regulated by Progesterone; RNA sequencing studies indicate that F23C8.3 is enriched in the Z4 and Z1.
20418	WBGene00023274	I	-	2440205	2441169	-0.142896679	0.855715082	0	0.119595	0.042651	0.036333	0.07792	0.036313	0.046544	0.097952	Microarray studies indicate that F23C8.10 is regulated by clk-1 and sir-2.1; microarray studies indicate that F23C8.10 is regulated by Progesterone.
20417	WBGene00023273	I	+	2445420	2445983	NA	NA	0	0	0	0	0	0	0	0	NA
15318	WBGene00017731	I	+	2446740	2448369	-0.399087819	0.012183191	1.570361	1.576838	1.399794	1.535967	2.405469	2.096292	2.046621	1.626166	Microarray and tiling array studies indicate that F23C8.1 is regulated by cyc-1, hpl-2, rsr-2, and nuo-6; RNA sequencing and microarray studies indicate that F23C8.1 is regulated by Rotenone, Progesterone, Paraquat, Dafa#1, and Sirolimus; tiling array and RNA sequencing studies indicate that F23C8.1 is enriched in the germ line, gon_male_dtc posterior, gon_male_dtc anterior, Z1.p, Z4.a, Z4, and Z…
15326	WBGene00017739	I	-	2449414	2451366	-0.480737909	0.344790234	0.175936	0.135578	0.096102	0.04971	0.229179	0.182214	0.242527	0.089987	Microarray studies indicate that F23C8.11 is regulated by eri-1, mut-2, mir-243, and pmk-1; RNA sequencing and microarray studies indicate that F23C8.11 is regulated by Mianserin and Progesterone; tiling array studies indicate that F23C8.11 is enriched in the AVE neurons.
1733	WBGene00002141	I	-	2451908	2464637	-0.125390389	0.778117934	0.800543	0.714304	0.660429	0.416307	0.526992	0.811706	0.748536	0.759949	inx-19 encodes an innexin, proteins that form gap junction channels; inx-19 functions in parallel with the NSY-4 claudin to specify the AWC chemosensory neuron ON fate; in specifying the AWC on fate, inx-19 appears to function cell autonomously; inx-19 also regulates body size and growth.
19478	WBGene00022280	I	-	2468787	2471972	-0.027175396	0.841713789	41.789513	42.42667	42.286434	40.876728	40.897152	43.905346	43.854183	42.897903	Y74C10AL.2 is an ortholog of human TMEM50A (transmembrane protein 50A) and TMEM50B (transmembrane protein 50B); microarray studies indicate that Y74C10AL.2 is regulated by cyc-1, fbf-1, spg-7, isp-1, and nuo-6; RNA sequencing and microarray studies indicate that Y74C10AL.2 is regulated by Rotenone and Progesterone; RNA sequencing and microarray studies indicate that Y74C10AL.2 is enriched in the …
19479	WBGene00022281	I	-	2472066	2485391	-0.007514129	0.962976963	21.093634	20.427452	20.15608	18.798605	21.460752	19.393761	19.877468	19.871655	abtm-1 encodes a protein orthologous to the highly conserved ABCB7 protein and has the typical ABC superfamily structure with six transmembrane domains and an ATP binding domain; ABCB7 is involved in the transport of iron-sulphur clusters into the cytoplasm and thus in iron homeostasis; abtm-1 is an essential gene and knock-down of abtm-1 via RNA interference results in pleiotropic phenotypes tha…
19480	WBGene00022282	I	+	2483203	2483705	-2.184182256	4.95E-11	0.577028	0.13072	0.529103	0.374	4.82226	3.713279	2.287879	1.993162	Microarray and RNA sequencing studies indicate that Y74C10AR.2 is regulated by ets-4, nhr-114, tatn-1, daf-2, mir-243, cye-1, cdk-2, his-24, hpl-1, hpl-2, and eat-2; microarray studies indicate that Y74C10AR.2 is regulated by adsorbable organic bromine compounds, Allantoin, and Sirolimus; microarray studies indicate that Y74C10AR.2 is enriched in the male-specific tissues.
991	WBGene00001232	I	+	2485867	2489780	-0.065678772	0.612182158	190.756668	192.307266	189.164246	177.789642	195.496063	185.365616	201.630157	206.741074	eif-3.I is an ortholog of human EIF3I (eukaryotic translation initiation factor 3 subunit I); eif-3.I is involved in apoptotic process, embryo development and reproduction.
18580	WBGene00021277	I	+	2489976	2497371	0.175111666	0.171801333	77.225975	87.266037	86.42099	87.361572	77.694328	71.407921	70.736382	82.073639	Y23H5B.6 encodes a DEAD-box helicase; loss of Y23H5B.6 activity via RNAi indicates that Y23H5B.6 activity is required for positive regulation of growth rate, reproduction, and embryonic and larval development.
18579	WBGene00021276	I	+	2498134	2506259	0.078888406	0.63035163	42.52681	45.892864	44.321602	47.126743	45.396896	38.886909	41.04427	45.840252	Y23H5B.5 is an ortholog of human UTP15 (UTP15, small subunit processome component); Y23H5B.5 is involved in hermaphrodite genitalia development.
18581	WBGene00021278	I	-	2506891	2513710	-0.020366782	0.979195953	0.05215	0.183017	0.187442	0.181685	0.157657	0.143213	0.144744	0.164981	Microarray studies indicate that Y23H5B.7 is regulated by cyc-1, isp-1, lin-15B, lin-35, tdp-1, and nuo-6; microarray studies indicate that Y23H5B.7 is regulated by Chlorpyrifos, Diazinon, Humic substances, and Paraquat.
45289	WBGene00202408	I	+	2514167	2514255	0.009878776	NA	0	0.335813	0.51336	0	0.063733	0.358775	0.384846	0	RNA sequencing studies indicate that Y23H5B.13 is regulated by cep-1.
21574	WBGene00045093	I	-	2514168	2514311	-0.017372221	0.984441136	0.224754	0.207551	0.317285	0.113831	0.039391	0.221743	0.237856	0.352154	RNA sequencing studies indicate that Y23H5B.10 is regulated by cep-1; RNA sequencing studies indicate that Y23H5B.10 is enriched in the NSM neurons.
28141	WBGene00165483	I	+	2524532	2524552	NA	NA	0	0	0	0	0	0	0	0	NA
18578	WBGene00021275	I	+	2533268	2542114	0.130532904	0.605344285	1.97336	2.476326	2.362588	2.32575	1.718062	2.467407	2.071537	2.097792	dmsr-2 is an ortholog of human GPR142 (G protein-coupled receptor 142) and GPR139 (G protein-coupled receptor 139); dmsr-2 is predicted to have G-protein coupled peptide receptor activity, based on protein domain information.
46671	WBGene00255578	I	+	2538611	2538670	NA	NA	0	0	0	0	0	0	0	0	NA
18577	WBGene00021274	I	+	2544749	2546163	-0.397682558	0.099471696	1.195572	1.28444	1.143323	0.793271	1.465899	1.525096	1.653011	1.30828	RNA sequencing and microarray studies indicate that Y23H5B.3 is regulated by tatn-1 and bar-1; microarray studies indicate that Y23H5B.3 is regulated by Progesterone, Chlorpyrifos, Diazinon, Dafa#1, and adsorbable organic bromine compounds.
18582	WBGene00021279	I	-	2546897	2548358	0.563280758	0.042384493	2.049375	2.228976	2.031518	1.134218	1.185311	1.208195	1.459241	0.986695	Microarray and RNA sequencing studies indicate that Y23H5B.8 is regulated by fer-1, ubc-9, skn-1, glp-1, mir-243, nuo-6, ogt-1, and pmk-1; RNA sequencing and microarray studies indicate that Y23H5B.8 is regulated by 1-methylnicotinamide, Methylmercuric chloride, Progesterone, Quercetin, Colistin, Dafa#1, and Sirolimus; tiling array studies indicate that Y23H5B.8 is enriched in the hypodermis.
18576	WBGene00021273	I	+	2549296	2550543	-0.427719683	0.001956388	6.265612	5.900887	6.038456	5.098975	8.577271	7.459383	8.980648	6.788263	Microarray and tiling array studies indicate that Y23H5B.2 is regulated by cyc-1, nhr-114, rsr-2, aak-2, isp-1, and nuo-6; microarray studies indicate that Y23H5B.2 is regulated by Humic substances, Paraquat, and adsorbable organic bromine compounds; tiling array and RNA sequencing studies indicate that Y23H5B.2 is enriched in the body wall muscle cell, ventral nerve cord, hypodermis, and germ li…
18583	WBGene00021280	I	-	2551375	2551590	-7.081216492	5.48E-143	0	0.027673	0	0.003879	35.765606	24.718203	28.20331	22.877934	Microarray studies indicate that nspd-8 is regulated by nhr-114, sir-2.1, and spr-5; microarray studies indicate that nspd-8 is regulated by Tunicamycin, Resveratrol, Acrylamide, Chlorpyrifos, and Diazinon.
18575	WBGene00021272	I	+	2552987	2555398	-0.098636012	0.738803109	2.035319	2.21141	2.137967	2.401309	2.542466	2.867736	1.945043	2.167711	RNA sequencing studies indicate that Y23H5B.1 is regulated by prg-1; RNA sequencing studies indicate that Y23H5B.1 is regulated by Rotenone; tiling array studies indicate that Y23H5B.1 is enriched in neurons.
37802	WBGene00194701	I	+	2556252	2557425	0.003725367	0.991626257	1.950473	1.720709	1.558843	1.298083	1.813744	1.593067	1.763718	1.399023	RNA sequencing studies indicate that Y23H5B.12 is regulated by emr-1, lem-2, csr-1, pgl-1, pgl-3, glh-4, and glh-1; microarray studies indicate that Y23H5B.12 is regulated by Progesterone and Colistin; RNA sequencing studies indicate that Y23H5B.12 is enriched in the germ line.
14585	WBGene00016950	I	+	2558300	2560110	-0.244296501	0.263463869	3.049032	2.322941	2.739891	2.395472	3.560513	2.985378	3.481515	2.627102	Microarray, tiling array, and RNA sequencing studies indicate that C55C2.4 is regulated by spe-44, nhr-114, rsr-2, prg-1, csr-1, sir-2.1, tax-6, isp-1, and nuo-6; microarray studies indicate that C55C2.4 is regulated by Methylmercuric chloride, Paraquat, Colistin, and adsorbable organic bromine compounds; RNA sequencing studies indicate that C55C2.4 is enriched in the germ line.
14584	WBGene00016949	I	+	2560396	2561820	0.784522331	0.000877879	2.240766	2.02989	1.99428	1.850212	1.570019	0.97174	1.24245	0.739426	Tiling array, RNA sequencing, and microarray studies indicate that C55C2.3 is regulated by rsr-2, emr-1, lem-2, pal-1, isp-1, and nuo-6; microarray studies indicate that C55C2.3 is regulated by Tunicamycin, Progesterone, Paraquat, and Colistin; RNA sequencing studies indicate that C55C2.3 is enriched in the germ line.
4448	WBGene00006047	I	+	2562616	2563049	-1.984673162	9.90E-29	15.68487	18.253843	21.816151	27.402903	102.197685	103.510033	82.619606	76.874825	ssp-19 encodes a member of the C. elegans sperm-specific protein (ssp) family; loss of ssp-19 function via RNAi has been reported to result in a moderate increase of fat content; in situ hybridization experiments detect ssp-19 mRNA in the spermatheca; the SSP-19 crystal structure has been determined and reveals monomer-monomer interactions between SSP-19 molecules to be strikingly different from …
14583	WBGene00016948	I	+	2568872	2570746	-0.35827256	0.391511807	0	0	0	0.050467	0	0.178215	0.063965	0.111049	scrt-1 is an ortholog of human ZNF853 (zinc finger protein 853) and ZNF32 (zinc finger protein 32); scrt-1 is involved in embryo development; scrt-1 is predicted to have metal ion binding activity and nucleic acid binding activity, based on protein domain information.
6	WBGene00000006	I	-	2571782	2576020	-0.085134187	0.667653828	8.955541	8.761771	8.178307	7.806104	7.91721	9.880262	9.462661	7.93918	aat-5 encodes a predicted amino acid transporter catalytic subunit; unlike catalytic subunits in other organisms, however, AAT-5 does not contain the highly conserved cysteine residue known to facilitate covalent interaction with a glycoprotein subunit, suggesting that AAT-5 does not require this residue for heterodimer formation or alternatively, does not require the glycoprotein subunit for fun…
1067	WBGene00001404	I	-	2580935	2586126	-0.159691769	0.234912309	121.505013	120.856689	122.858788	132.389435	132.148438	132.745163	124.277061	119.288643	fbp-1 encodes fructose 1,6-bisphosphatase, a gluconeogenic enzyme that catalyzes the hydrolysis of fructose 1,6-bisphosphate to fructose 6-phosphate and inorganic phosphate in a reaction that reverses the third enzymatic step of glycolysis; FBP-1 is orthologous to human FBP1 (OMIM:229700, mutated in FBP deficiency).
2928	WBGene00004226	I	-	2587527	2595294	-0.065683275	0.822376713	8.562351	7.733848	7.329766	5.474979	7.552483	8.058812	8.45404	6.735778	ptr-12 encodes a nematode-specific member of the sterol sensing domain (SSD) proteins, distantly paralogous to Drosophila PATCHED (PTC) and human PTCH (OMIM:601309, mutated in basal cell nevus syndrome); PTR-12 is weakly required for normal molting from L4 to adult stages growth to full size; PTR-12 is also required for normal locomotion.
16917	WBGene00019461	I	+	2599979	2602627	-0.101476291	0.474573756	11.643416	10.565086	11.201377	11.395402	13.386408	12.765977	12.628114	10.726209	K07A3.3 is an ortholog of human CLPX (caseinolytic mitochondrial matrix peptidase chaperone subunit); K07A3.3 is predicted to have ATP binding activity, based on protein domain information.
44213	WBGene00201331	I	-	2605283	2605605	NA	NA	0	0	0	0	0	0	0	0	NA
44381	WBGene00201499	I	+	2605283	2605605	NA	NA	0	0	0	0	0	0	0	0	NA
676	WBGene00000832	I	+	2606754	2617360	-0.135450111	0.451443062	12.420999	12.821201	11.472154	10.91214	11.390289	13.685952	15.415708	12.508894	ctn-1 encodes a protein that belongs to the alpha-catulin family of catenin-like proteins; CTN-1 physically interacts in vivo with DYB-1/dystrobrevin; a ctn-1::GFP fusion is expressed in body wall, vulval, and anal muscles; in body wall muscles, CTN-1::GFP localizes to the plasma membranes near dense bodies.
43651	WBGene00200768	I	-	2614667	2614816	-0.014493343	NA	0	0.182512	0.038074	0	0	0.163	0.032714	0.02249	NA
41610	WBGene00198727	I	+	2614878	2615027	-0.449270677	NA	0	0.03985	0	0	0.053571	0.042575	0.136743	0.071096	NA
18574	WBGene00021271	I	+	2617560	2620425	-0.13336461	0.362399802	11.391115	9.80309	9.915353	9.008838	10.928303	11.032088	11.716434	10.390923	spe-47 is involved in spermatogenesis.
38328	WBGene00195445	I	-	2620316	2620418	NA	NA	0	0	0	0	0	0	0	0	RNA sequencing studies indicate that Y23H5A.9 is enriched in the germ line.
18573	WBGene00021270	I	+	2620654	2621859	0.102804597	0.643596369	70.417992	81.480484	82.306816	92.102142	77.624039	72.516273	68.938377	86.031036	Y23H5A.3 is involved in cell division, embryo development and reproduction.
18572	WBGene00021269	I	+	2621957	2623186	0.130318474	0.592929249	13.17542	18.111006	16.255566	18.649136	14.648481	15.970334	14.999771	16.675604	Y23H5A.2 encodes a Caenorhabditis-specific protein, without obvious similarities or motifs; Y23H5A.2 inhibits CEP-1- and HUS-1-dependent germline apoptosis, as do BMK-1, RAD-50, and RAD-51.
657	WBGene00000800	I	-	2623102	2628577	0.039200199	0.68077353	98.165314	107.432404	103.569588	100.866142	103.37886	98.989792	101.648834	97.867676	cars-1 encodes a predicted cytoplasmic cysteinyl-tRNA synthetase (CysRS), a class I aminoacyl-tRNA synthetase that catalyzes the attachment of cysteine to its cognate tRNA and is thus required for protein biosynthesis; CARS-1 is essential for embryonic and larval development, and is required for molting and a normal rate of postembryonic development.
658	WBGene00000801	I	+	2629685	2632320	0.870613436	2.62E-25	7.40728	7.309821	7.134008	6.711163	4.454535	3.84335	3.696329	3.506756	cars-2 is involved in apoptotic process, the molting cycle, positive regulation of growth and reproduction.
20318	WBGene00023172	I	+	2632987	2634561	1.665312807	NA	13.354701	14.565158	0.779501	13.137013	0.180363	0.421269	0.185193	0.302236	Y23H5A.8 is involved in positive regulation of growth.
27601	WBGene00077781	I	+	2636904	2637591	0.553612479	0.023655822	1.559663	1.863081	1.589274	1.311583	0.913354	1.287815	1.177999	0.786602	Tiling array studies indicate that F40E3.7 is regulated by hpl-2.
15782	WBGene00018231	I	+	2638649	2639419	-0.069324026	0.895443326	0.070793	0.049485	0	0	0.176458	0.0212	0	0	Microarray studies indicate that F40E3.3 is regulated by Aldicarb and Progesterone; tiling array studies indicate that F40E3.3 is enriched in the body wall muscle cell and hypodermis.
15781	WBGene00018230	I	+	2642724	2643778	-0.056159176	0.791839926	34.073219	39.520916	39.300209	42.273918	42.568901	40.975605	35.990074	43.043037	mage-1 encodes the single C. elegans homolog of the mammalian type II melanoma antigen (Mage).
45850	WBGene00219692	I	+	2644965	2645309	0.147978109	NA	0.1195	0	0.073234	0	0	0	0	0	RNA sequencing studies indicate that linc-23 is enriched in the germ line.
15783	WBGene00018232	I	-	2645273	2657241	0.031086625	0.902083881	12.009446	10.161612	9.62841	8.690159	10.529962	10.120622	10.309608	8.178765	F40E3.5 is predicted to have hydrolase activity, based on protein domain information.
15784	WBGene00018233	I	-	2650737	2651711	0.176008944	0.650432106	0.09997	0	0.080632	0	0	0.037685	0	0	F40E3.6 is an ortholog of human IZUMO2 (IZUMO family member 2); microarray, RNA sequencing, and tiling array studies indicate that F40E3.6 is regulated by lin-15B, wdr-23, rsr-2, ubc-9, acs-3, and nhr-25; microarray studies indicate that F40E3.6 is regulated by Tunicamycin, Chlorpyrifos, Tetrabromobisphenol A, and adsorbable organic bromine compounds.
43393	WBGene00200510	I	-	2655867	2655923	NA	NA	0	0	0	0	0	0	0	0	NA
40823	WBGene00197940	I	+	2656826	2657013	0.085875413	NA	0	0.057231	0.083844	0.08719	0.031429	0.081526	0.045938	0	NA
46087	WBGene00219930	I	+	2666384	2666468	-0.108497059	NA	0	0	0	0	0.120952	0.053665	0	0	NA
15545	WBGene00017979	I	+	2668160	2672434	-0.108397889	0.721952335	18.816795	26.250919	32.816833	32.384365	27.148661	28.438124	24.346743	33.519722	F32B5.6 is involved in embryo development.
15546	WBGene00017980	I	-	2672940	2682797	-0.165202088	0.415212819	10.211128	11.27448	10.894826	8.729312	9.757901	11.759268	13.40459	11.516109	F32B5.7 is involved in striated muscle myosin thick filament assembly.
41766	WBGene00198883	I	+	2678059	2678205	NA	NA	0	0	0	0	0	0	0	0	NA
42783	WBGene00199900	I	+	2682866	2683011	NA	NA	0	0	0	0	0	0	0	0	RNA sequencing studies indicate that F32B5.13 is regulated by cep-1.
43877	WBGene00200994	I	+	2684865	2684995	NA	NA	0	0	0	0	0	0	0	0	RNA sequencing studies indicate that F32B5.14 is regulated by cep-1.
44451	WBGene00201569	I	-	2684870	2684997	NA	NA	0	0	0	0	0	0	0	0	NA
647	WBGene00000788	I	-	2686639	2689493	-0.302450846	0.060489128	409.955597	406.316254	371.433502	300.7742	433.264648	467.412567	540.394165	413.635773	cpz-1 encodes a homolog of cathepsin z-like cysteine protease cyclically expressed in hypodermal cells throughout development (along with adult gonad and pharynx) and required for normal molting; CPZ-1 protein is present in cuticle regions shortly before their degradation during ecydsis, and this expression pattern is conserved in Onchocerca volvulus; cpz-1(ok497) and cpz-1(RNAi) worms have defec…
21444	WBGene00044927	I	+	2688947	2689069	0.327254345	0.540785642	3.361621	3.050618	1.873833	1.855568	3.115618	1.850999	1.696769	0.947392	Tiling array and RNA sequencing studies indicate that F32B5.9 is regulated by hpl-2 and cep-1.
15544	WBGene00017978	I	+	2692074	2692467	-1.031672506	2.92E-15	44.702168	41.451817	48.288044	55.867668	109.898384	111.419411	90.53022	90.438965	RNA sequencing and microarray studies indicate that F32B5.4 is regulated by Ethanol, Methylmercuric chloride, Manganese chloride, Chlorpyrifos, Diazinon, Hydrolyzable Tannins, Humic substances, Paraquat, Colistin, adsorbable organic bromine compounds, and Allantoin; RNA sequencing studies indicate that F32B5.4 is enriched in the germ line.
15543	WBGene00017977	I	+	2692757	2694084	-2.375844142	1.43E-63	0.963465	0.782701	0.780932	0.703395	4.872983	4.608404	4.922825	3.701795	Tiling array and microarray studies indicate that F32B5.3 is regulated by hpl-2, rsr-2, sir-2.1, and eri-1; microarray studies indicate that F32B5.3 is regulated by Resveratrol, Acrylamide, Cadmium, and Colistin; RNA sequencing studies indicate that F32B5.3 is enriched in the germ line.
15542	WBGene00017976	I	+	2697399	2699955	-0.466117066	0.056873344	0.840285	1.022947	0.761396	0.568195	1.198601	1.010271	1.297815	1.031636	Microarray studies indicate that F32B5.2 is regulated by cyc-1, ubc-9, and eat-2; microarray studies indicate that F32B5.2 is regulated by Tunicamycin, Colistin, and Sirolimus; tiling array and microarray studies indicate that F32B5.2 is enriched in neurons including the DA, VA, ALM, PLM, and FLP neurons.
39143	WBGene00196260	I	-	2698564	2698712	NA	NA	0	0	0	0	0	0	0	0	NA
15541	WBGene00017975	I	+	2700420	2702158	0.064351584	0.683387904	129.608063	119.660683	117.348389	105.520111	118.761879	109.623016	120.650276	104.979141	F32B5.1 is an ortholog of human CKMT2 (creatine kinase, mitochondrial 2), CKM (creatine kinase, M-type), CKB (creatine kinase B) and CKMT1B (creatine kinase, mitochondrial 1B); F32B5.1 is involved in reproduction; F32B5.1 is predicted to have kinase activity, based on protein domain information.
45029	WBGene00202148	I	-	2700617	2700838	-0.098966754	NA	0	0	0	0	0.053231	0	0	0	RNA sequencing studies indicate that F32B5.16 is regulated by lem-2.
40409	WBGene00197526	I	+	2700643	2700792	NA	NA	0	0	0	0	0	0	0	0	NA
43193	WBGene00200310	I	-	2703263	2703458	NA	NA	0	0	0	0	0	0	0	0	NA
1909	WBGene00003006	I	+	2706883	2717549	-0.136654684	0.521745041	7.820851	7.970389	7.221897	6.597751	7.072013	7.818941	9.414376	7.7728	lin-17 encodes one of four C. elegans Frizzled homologs, integral membrane proteins that contain an external cysteine rich domain (CRD) and seven transmembrane domains and that function in a wide variety of species as receptors for Wnt glycoprotein signaling molecules; LIN-17 activity is required for specifying the polarity of a number of asymmetric cell divisions that, in C. elegans, are essenti…
850	WBGene00001048	I	-	2718027	2721475	-0.077066287	0.672392112	38.206554	44.643044	43.387806	57.323711	50.880688	55.137764	53.334064	58.995052	This gene encodes a protein containing a DnaJ ('J') domain.
19344	WBGene00022128	I	-	2721879	2726724	0.219355357	0.085132361	37.012966	48.406033	29.792021	47.153526	41.257446	43.951149	37.442013	42.232643	Y71F9B.6 is an ortholog of human CABLES2 (Cdk5 and Abl enzyme substrate 2); Y71F9B.6 is involved in embryo development.
3365	WBGene00004920	I	+	2727014	2727545	0.191998907	0.160154207	139.245087	128.970932	137.243347	144.809967	119.224854	112.798515	116.901054	134.34137	snr-7 encodes the C. elegans ortholog of the small nuclear ribonucleoprotein G, one of seven subunits of the heptameric Sm complex required for the biogenesis and function of snRNPs that catalyze mRNA splicing; in addition to its predicted role in pre-mRNA processing, SNR-7 activity is essential for embryogenesis and for several aspects of germ cell specification including localization and subcel…
19343	WBGene00022127	I	+	2730004	2731453	0.058376969	0.789843012	204.885986	243.55278	245.156174	258.992767	219.603378	236.44342	214.907227	248.511505	yop-1 is an ortholog of human REEP5 (receptor accessory protein 5) and REEP6 (receptor accessory protein 6); yop-1 is expressed in the pharynx, anal depressor muscle, nervous system, head, tail, reproductive system, rectal gland cell, excretory cell, and the body wall musculature; yop-1 is localized to the cortical endoplasmic reticulum and the plasma membrane.
19342	WBGene00022126	I	+	2731562	2735371	-0.051146912	0.71048132	53.596943	54.965527	57.66238	59.555595	61.590477	59.266415	57.716316	57.258366	Y71F9B.2 is an ortholog of human TAMM41 (TAM41 mitochondrial translocator assembly and maintenance); microarray, tiling array, proteomic, and RNA sequencing studies indicate that Y71F9B.2 is regulated by cyc-1, daf-12, gld-1, let-7, tatn-1, sir-2.1, fbf-1, daf-2, tdp-1, isp-1, and nuo-6; microarray studies indicate that Y71F9B.2 is regulated by Progesterone, Cadmium, Cry5B, Paraquat, Sirolimus, a…
19345	WBGene00022129	I	-	2735345	2742508	0.129692087	0.55826014	10.304193	7.522078	6.823094	6.851729	6.395134	7.201191	7.478035	7.148267	lron-11 is an ortholog of human CPN2 (carboxypeptidase N subunit 2); lron-11 is expressed in the muscle cell, pharynx, and the hypodermis.
38326	WBGene00195443	I	+	2739658	2739796	-0.073039741	NA	0	0	0	0	0	0	0.012709	0	NA
40909	WBGene00198026	I	+	2739991	2740283	-0.170829845	NA	0	0	0.019492	0.018648	0	0.077842	0.004689	0.017827	RNA sequencing studies indicate that Y71F9B.19 is regulated by cep-1.
43902	WBGene00201019	I	+	2742383	2742528	-0.095763885	NA	0	0	0	0	0	0	0.035136	0	RNA sequencing studies indicate that Y71F9B.22 is regulated by cep-1.
39400	WBGene00196517	I	+	2744953	2745118	-0.098966754	NA	0	0	0	0	0.071188	0	0	0	NA
2762	WBGene00004043	I	-	2755540	2758204	0.002754284	0.992196683	43.0284	53.968502	54.860065	60.180038	50.722347	52.303928	50.461452	59.363586	plk-2 encodes one of three C. elegans polo-like kinases; in the developing germ line, PLK-2 activity is required for regulation of chromosome dynamics that result in recruitment and attachment of meiotic chromosomes to the nuclear envelope and cytoskeleton; in the early embryo, PLK-2 activity is required for regulating the function of MEX-5/6, zinc-finger proteins essential for embryonic polarity…
41986	WBGene00199103	I	+	2758298	2758405	-0.096114724	NA	0	0	0	0	0	0.042237	0	0.048364	NA
19346	WBGene00022130	I	-	2759023	2761044	-0.611877266	8.69E-06	5.76717	5.949837	5.002473	4.26123	7.995116	8.575948	9.015623	7.083562	Y71F9B.9 is an ortholog of human CRYL1 (crystallin lambda 1); Y71F9B.9 is predicted to have 3-hydroxyacyl-CoA dehydrogenase activity, based on protein domain information.
46650	WBGene00255549	I	+	2760304	2761184	-0.814476499	0.092619902	0.111377	0	0.233154	0.122131	0.267281	0.445262	0.396946	0.398058	NA
3381	WBGene00004946	I	-	2761158	2776097	0.138806438	0.406362108	25.510656	29.581945	29.978979	25.137417	26.502119	27.797373	27.638653	24.890121	The sop-3 gene encodes a novel protein that regulates Hox gene expression by modulating Wnt signaling.
19341	WBGene00022125	I	+	2774912	2775421	0.326091499	0.044429287	25.909269	24.443901	26.983734	30.727976	19.068474	23.577539	19.96442	23.536072	Microarray, tiling array, and RNA sequencing studies indicate that Y71F9B.1 is regulated by cyc-1, cid-1, age-1, hpl-2, emr-1, lem-2, clk-1, csr-1, mdt-15, crh-1, and nuo-6; RNA sequencing and microarray studies indicate that Y71F9B.1 is regulated by Rotenone, Mianserin, Quercetin, Humic substances, Paraquat, and Colistin; RNA sequencing and microarray studies indicate that Y71F9B.1 is enriched i…
19347	WBGene00022131	I	-	2776370	2778726	0.404817697	0.029672572	14.942363	19.855616	16.252527	19.179235	10.759954	15.695804	11.005723	13.384348	Microarray and RNA sequencing studies indicate that Y71F9B.13 is regulated by cyc-1, isp-1, age-1, wdr-23, ZK1236.1, clk-1, wrn-1, tdp-1, lin-35, csr-1, daf-2, dpy-10, crh-1, tax-6, and mir-35; RNA sequencing and microarray studies indicate that Y71F9B.13 is regulated by Rotenone, Quercetin, and Dafa#1; tiling array and RNA sequencing studies indicate that Y71F9B.13 is enriched in the hypodermis …
19348	WBGene00022133	I	-	2780850	2784276	0.61263001	9.36E-07	2.039395	1.983135	2.031378	2.377308	1.441331	1.535137	1.255973	1.266818	Tiling array, RNA sequencing, and microarray studies indicate that Y71F9B.15 is regulated by rsr-2, prg-1, ubc-9, clk-1, isp-1, and nuo-6; microarray studies indicate that Y71F9B.15 is regulated by Hydrogen sulfide, Tryptophan, Methylmercuric chloride, Tunicamycin, Progesterone, Paraquat, Colistin, and Dafa#1; RNA sequencing studies indicate that Y71F9B.15 is enriched in the germ line.
18311	WBGene00020990	I	-	2784620	2786077	0.42976526	5.79E-07	85.133537	82.788643	86.908379	92.882774	68.714401	68.673424	65.878609	59.071175	RNA sequencing and microarray studies indicate that W03D8.9 is regulated by Ethanol, Methylmercury hydroxide, Nicotinic acid, Rotenone, Manganese chloride, Progesterone, Chlorpyrifos, Diazinon, Quercetin, Humic substances, single-walled carbon nanotubes, Paraquat, Colistin, adsorbable organic bromine compounds, and Allantoin; RNA sequencing studies indicate that W03D8.9 is enriched in the germ li…
18312	WBGene00020991	I	+	2786332	2787514	-0.907165556	5.75E-32	26.702343	25.033239	24.867748	22.928274	47.662086	50.359707	48.741737	42.461094	Microarray, tiling array, and RNA sequencing studies indicate that W03D8.10 is regulated by atx-3, clk-1, isp-1, age-1, hpl-2, wdr-23, nhr-62, eat-2, emr-1, lem-2, hlh-30, prg-1, rsd-2, tdp-1, fog-3, sir-2.1, ain-1, ain-2, spr-5, and alg-1; microarray studies indicate that W03D8.10 is regulated by Methylmercuric chloride, Progesterone, Acrylamide, Chlorpyrifos, and Colistin; RNA sequencing studie…
46651	WBGene00255550	I	-	2787981	2788418	-0.107434681	0.863654328	0.484138	0.616035	0.530431	0.340059	0.67018	0.662156	0.525212	0.326209	NA
18305	WBGene00020984	I	-	2788768	2790343	-0.14293428	0.369614019	4.56686	3.905283	4.056186	3.76307	4.931368	4.394104	4.746663	4.087259	Microarray and RNA sequencing studies indicate that W03D8.1 is regulated by nhr-114 and eat-2; microarray studies indicate that W03D8.1 is regulated by Progesterone; RNA sequencing and microarray studies indicate that W03D8.1 is enriched in the germ line and muscle cell.
18310	WBGene00020989	I	+	2791687	2794976	-0.046751489	0.932440133	6.517034	9.164824	7.542676	4.645902	5.892107	10.698267	7.543173	4.927672	W03D8.8 is an ortholog of human BAAT (bile acid-CoA:amino acid N-acyltransferase) and members of the ACOT (Acyl-CoA thioesterases) family including ACOT4; W03D8.8 is involved in axonal fasciculation and dendrite development; W03D8.8 is predicted to have thiolester hydrolase activity, based on protein domain information.
18309	WBGene00020988	I	+	2796130	2797238	-1.259218692	1.93E-14	0.979679	0.877924	0.829061	0.860111	2.394942	2.727752	1.917938	1.9362	Tiling array, RNA sequencing, and microarray studies indicate that W03D8.7 is regulated by hpl-2, rsr-2, tatn-1, puf-8, clk-1, set-2, and nuo-6; microarray studies indicate that W03D8.7 is regulated by Progesterone, Sirolimus, and Allantoin.
18306	WBGene00020985	I	-	2798175	2800878	-0.280121738	0.124338476	8.985627	7.090627	7.240102	6.780104	10.947007	9.28144	10.935247	8.527764	W03D8.2 is an ortholog of human PPP3CB (protein phosphatase 3 catalytic subunit beta), PPP3CC (protein phosphatase 3 catalytic subunit gamma) and PPP3CA (protein phosphatase 3 catalytic subunit alpha); W03D8.2 is predicted to have hydrolase activity, based on protein domain information.
44072	WBGene00201190	I	+	2799609	2799671	0.177963802	NA	0	0.343468	0	0.260186	0	0	0	0	NA
1749	WBGene00002174	I	+	2802822	2815786	0.415119998	1.16E-05	21.631338	20.173372	18.787901	17.031645	14.73246	15.777864	15.121607	13.327242	itx-1 encodes one of two Caspr orthologues found in the C. elegans genome; Caspr proteins belong to the Neurexin superfamily and are involved in mediating cell-cell contacts and in the formation of specialized membrane-domains in polarized epithelial and nerve cells; RNA interference of itx-1 suggests that itx-1 is involved in the correct positioning and maintenance of apical junctions and in mai…
18308	WBGene00020987	I	+	2816415	2817646	0.004850343	0.986968598	7.658199	8.175653	8.58148	9.462622	9.643804	9.308784	8.248128	6.901295	Microarray, tiling array, and RNA sequencing studies indicate that W03D8.5 is regulated by cyc-1, nhr-114, rsr-2, eat-2, clk-1, csr-1, pgl-1, pgl-3, glh-4, and glh-1; RNA sequencing and microarray studies indicate that W03D8.5 is regulated by Ethanol, Methylmercuric chloride, Rotenone, Manganese chloride, and Colistin; RNA sequencing studies indicate that W03D8.5 is enriched in the germ line.
21399	WBGene00044796	I	+	2818744	2820701	0.158646808	0.783563945	4.536708	4.396217	3.278454	1.442582	2.849071	2.449844	4.425837	2.209358	Microarray and RNA sequencing studies indicate that W03D8.11 is regulated by sma-2, sma-4, bar-1, clk-1, tdp-1, sir-2.1, mir-243, aak-2, crh-1, tax-6, oga-1, and pmk-1; RNA sequencing and microarray studies indicate that W03D8.11 is regulated by Methylmercury hydroxide, Manganese chloride, Colistin, Microcystin-LR, Dafa#1, and Allantoin; tiling array studies indicate that W03D8.11 is enriched in …
18307	WBGene00020986	I	-	2820869	2822300	-0.132491928	0.46466072	8.464684	8.445483	9.121258	8.846504	9.997872	10.281906	10.479449	7.879207	Tiling array, microarray, and RNA sequencing studies indicate that W03D8.3 is regulated by hpl-2, nhr-114, rsr-2, alg-3, alg-4, rsd-2, csr-1, pgl-1, pgl-3, glh-4, glh-1, dpy-9, aak-2, alg-1, isp-1, and nuo-6; microarray and RNA sequencing studies indicate that W03D8.3 is regulated by Methylmercuric chloride, Rotenone, Atrazine, Diazinon, Paraquat, Colistin, and adsorbable organic bromine compound…
46274	WBGene00220118	I	-	2822737	2822836	0.020191837	0.973412889	2.573628	3.445417	4.348455	3.956955	3.000385	3.36005	3.316189	4.58133	RNA sequencing studies indicate that W03D8.13 is regulated by prg-1, skn-1, and glp-1; RNA sequencing studies indicate that W03D8.13 is enriched in the germ line.
2787	WBGene00004077	I	-	2823254	2830311	0.013340792	0.965689588	16.773066	23.118048	22.207045	23.562065	20.161547	22.672846	20.256166	22.2773	pop-1 encodes an HMG box-containing protein that is the sole C. elegans member of the TCF/LEF family of transcription factors; in C. elegans, POP-1 functions as a component of the canonical and noncanonical Wnt signaling pathways that are required for cell migrations and binary cell fate decisions associated with asymmetric cell division, respectively; in yeast two-hybrid assays, the POP-1 N-term…
46282	WBGene00220126	I	-	2826883	2827073	-0.154359215	NA	0.03389	0.010641	0	0	0	0.028181	0.025691	0.068938	RNA sequencing studies indicate that W10C8.17 is regulated by cep-1.
43147	WBGene00200264	I	+	2830335	2830483	NA	NA	0	0	0	0	0	0	0	0	NA
39118	WBGene00196235	I	+	2831305	2831674	0.104254887	NA	0.017494	0.006139	0	0	0	0	0	0	NA
41964	WBGene00199081	I	-	2831450	2831599	NA	NA	0	0	0	0	0	0	0	0	RNA sequencing studies indicate that W10C8.12 is regulated by cep-1.
18437	WBGene00021126	I	-	2832872	2833253	NA	NA	0	0	0	0	0	0	0	0	Tiling array and microarray studies indicate that W10C8.3 is regulated by rsr-2 and ain-1; microarray studies indicate that W10C8.3 is regulated by Sirolimus.
42300	WBGene00199417	I	-	2835345	2835482	NA	NA	0	0	0	0	0	0	0	0	NA
44944	WBGene00202063	I	+	2835483	2835622	0.113310163	NA	0	0.083685	0	0.039028	0	0	0	0	NA
44137	WBGene00201255	I	-	2835767	2835983	0.081166091	NA	0	0.027546	0	0	0	0	0	0	RNA sequencing studies indicate that W10C8.15 is regulated by cep-1.
39679	WBGene00196796	I	+	2835837	2835984	0.081166091	NA	0	0.040388	0	0	0	0	0	0	NA
38461	WBGene00195578	I	+	2837984	2838050	NA	NA	0	0	0	0	0	0	0	0	NA
41272	WBGene00198389	I	-	2837984	2838050	NA	NA	0	0	0	0	0	0	0	0	NA
18436	WBGene00021125	I	+	2845859	2849792	-0.339154901	0.485581552	0.242496	0.195595	0.120291	0.120866	0.171868	0.245044	0.308597	0.167168	ccb-2 encodes a beta subunit of a voltage-gated calcium channel; a ccb-2::gfp promoter fusion is expressed in a few neurons in the head and in the ventral cord neurons.
18438	WBGene00021127	I	-	2851963	2853903	0.357976824	0.060489128	4.701673	2.50085	4.054504	3.71307	2.334248	3.470006	3.033729	2.150555	W10C8.4 is an ortholog of human GSTM2 (glutathione S-transferase mu 2), GSTM4 (glutathione S-transferase mu 4) and GSTM3 (glutathione S-transferase mu 3); W10C8.4 is involved in embryo development.
18439	WBGene00021128	I	-	2853975	2855732	-0.093964044	0.503850466	205.154541	187.865036	180.745987	164.676224	202.684311	193.681824	209.686752	187.321838	W10C8.5 is an ortholog of human CKMT2 (creatine kinase, mitochondrial 2), CKM (creatine kinase, M-type), CKB (creatine kinase B) and CKMT1B (creatine kinase, mitochondrial 1B); W10C8.5 is predicted to have kinase activity, based on protein domain information.
40065	WBGene00197182	I	+	2855295	2855442	NA	NA	0	0	0	0	0	0	0	0	NA
21087	WBGene00044433	I	-	2858524	2859913	-0.037670784	0.934355772	3.345407	3.862325	3.206334	4.312217	3.794072	5.068192	2.873239	3.555051	Tiling array, RNA sequencing, and microarray studies indicate that W10C8.6 is regulated by daf-16, wdr-23, eat-2, clk-1, tdp-1, and daf-2; microarray studies indicate that W10C8.6 is regulated by Colistin.
19333	WBGene00022116	I	+	2862403	2864446	-0.018680343	0.980853333	0.066837	0.062991	0	0.075735	0	0.105803	0.049818	0.080036	Tiling array and microarray studies indicate that Y71F9AL.11 is regulated by daf-16, rsr-2, sir-2.1, ain-1, and ain-2; microarray studies indicate that Y71F9AL.11 is regulated by Progesterone, Chlorpyrifos, Diazinon, and Paraquat; microarray studies indicate that Y71F9AL.11 is enriched in the FLP neurons.
43177	WBGene00200294	I	-	2864011	2864061	NA	NA	0	0	0	0	0	0	0	0	NA
19332	WBGene00022115	I	+	2866508	2870167	0.103337723	0.658726929	13.556279	17.166204	16.780848	18.727537	14.697596	17.698879	14.113796	15.454301	Y71F9AL.10 is an ortholog of human ZNRF1 (zinc and ring finger 1, E3 ubiquitin protein ligase) and ZNRF2 (zinc and ring finger 2, E3 ubiquitin protein ligase); Y71F9AL.10 is predicted to have zinc ion binding activity, based on protein domain information.
19334	WBGene00022117	I	-	2870608	2875289	-0.052040226	0.829225808	39.502445	43.570984	45.227432	48.789722	51.480846	42.689449	41.489109	49.440765	Y71F9AL.12 is involved in embryo development, nematode larval development and reproduction.
3081	WBGene00004412	I	-	2875395	2876324	0.002616099	0.986222809	1521.367432	1514.442017	1493.444336	1460.079224	1478.349976	1450.174683	1511.692993	1579.699585	rpl-1 encodes a large ribosomal subunit L10a protein; by homology, RPL-1 is predicted to function in protein biosynthesis; in C. elegans, RPL-1 activity is essential for embryonic development.
42084	WBGene00199201	I	-	2876337	2876554	0.014260103	NA	0.030618	0	0.052783	0.025064	0.135518	0	0.020411	0	RNA sequencing studies indicate that Y71F9AL.19 is regulated by cep-1.
42981	WBGene00200098	I	-	2876698	2876843	-0.36626735	0.556808159	0.092217	0.058137	0.127522	0.067363	0.318902	0.090606	0.321311	0.087951	NA
19331	WBGene00022114	I	+	2876932	2878523	-0.066339818	0.52040556	290.717438	300.62558	311.567322	302.152679	310.743378	318.848053	326.395325	314.026978	Y71F9AL.9 is an ortholog of human SPATS2 (spermatogenesis associated serine rich 2); Y71F9AL.9 is expressed in the pharynx, mu_int_R, mu_int_L, uterine muscle, hypodermis, nervous system, body wall musculature, and the vulval muscle.
19330	WBGene00022113	I	+	2878578	2880929	0.516429704	8.55E-08	15.135462	16.962578	17.148106	18.635899	11.806944	12.225082	11.740723	11.75026	Microarray, tiling array, and RNA sequencing studies indicate that Y71F9AL.8 is regulated by isp-1, cid-1, daf-12, tatn-1, clk-1, fbf-1, lin-54, and nuo-6; microarray studies indicate that Y71F9AL.8 is regulated by Cadmium, Fluoranthene, and Quercetin; RNA sequencing studies indicate that Y71F9AL.8 is enriched in the germ line and in the NSM neurons.
175	WBGene00000199	I	-	2880884	2893718	0.07553482	0.406290777	49.116112	52.518883	52.058208	50.847385	47.576061	49.738873	48.953976	48.92593	arx-1, also called as Arp-3, encodes a subunit of the actin-related protein of the conserved Arp2/3 complex with 60% amino acid similarity to the homologous genes from human (OMIM: 604222); arx-1 is an essential gene as disruption in the expression by RNAi results in embryonic arrest due to ventral enclosure defects during morphogenesis; in Arp2/3-depleted embryos, the leading edge of the migrati…
19335	WBGene00022118	I	-	2880919	2883454	0.059312452	NA	2.00E-05	3.00E-06	1.00E-06	1.00E-06	2.00E-06	1.00E-06	1.00E-06	1.00E-06	dnc-5 is an ortholog of human DCTN5 (dynactin subunit 5); dnc-5 is involved in embryo development and pronuclear migration; dnc-5 is expressed in the nervous system; dnc-5 is localized to the dynactin complex.
19329	WBGene00022112	I	+	2887800	2889434	-0.1960469	0.738751545	0.183935	0.149796	0.117979	0.166769	0.233307	0.233326	0.110075	0.180676	Y71F9AL.7 is involved in embryo development.
45529	WBGene00219219	I	-	2888448	2888557	0.104254887	NA	0.023538	0.004347	0	0	0	0	0	0	RNA sequencing studies indicate that mir-5546 is regulated by Graphene oxide.
46351	WBGene00220195	I	-	2888585	2888707	0.231907334	NA	0	0.070952	0.019501	0.07374	0	0	0	0	NA
19328	WBGene00022111	I	+	2890446	2891261	0.040603587	0.946137862	0.250825	0.400549	0.39614	0.50059	0.389127	0.343459	0.360212	0.421278	Y71F9AL.6 is involved in embryo development.
19336	WBGene00022119	I	-	2895329	2900860	0.059830321	0.666375466	149.28923	156.577591	145.533417	131.456665	137.813721	138.052017	150.52005	135.373474	Y71F9AL.17 encodes an alpha subunit of the coatomer (COPI) complex; in mass RNAi assays, Y71F9AL.17 is required for embryonic viability, fertility, normal locomotion, and normally rapid growth.
1418	WBGene00001791	I	+	2901325	2903006	0.114493731	0.511751177	16.854036	15.150355	14.726807	13.128496	14.462332	12.838345	15.028906	13.167246	gst-43 is an ortholog of human GstZ1 (glutathione S-transferase zeta 1); gst-43 is predicted to have catalytic activity, based on protein domain information.
19327	WBGene00022110	I	+	2903596	2907751	0.14937801	0.074309025	14.754359	14.325472	14.630386	14.630764	14.205745	13.442844	13.272903	12.04401	Y71F9AL.4 is involved in embryo development and nematode larval development; Y71F9AL.4 is predicted to have protein tyrosine phosphatase activity, based on protein domain information.
2768	WBGene00004049	I	-	2907730	2924713	0.093712195	0.699068226	49.24966	66.921501	69.134056	80.303284	61.540119	67.716553	56.072765	65.934761	parp-1 (formerly known as pme-1) encodes a poly(ADP-ribose) polymerase (PARP) orthologous to human PARP1 (OMIM:173870); PARP-1 has two N-terminal zinc fingers that probably bind DNA, and a C-terminal catalytic domain; PARP-1 exhibits poly(ADP-ribose) activity in vitro, which is blocked by mammalian PARP inhibitors; since these inhibitors also cause embryonic lethality in worms exposed to ionizing…
19326	WBGene00022108	I	+	2915176	2918806	-0.017285312	0.943154407	12.081286	10.883675	10.222551	10.210768	12.29888	10.725473	11.714097	9.517055	Y71F9AL.2 is involved in cellular response to DNA damage stimulus; Y71F9AL.2 is predicted to have ATP binding activity and protein kinase activity, based on protein domain information.
45571	WBGene00219263	I	+	2921186	2921290	-0.098998868	NA	0	0	0.060919	0.052037	0.08272	0	0.118938	0.035237	NA
19325	WBGene00022107	I	+	2925212	2928134	0.143228947	0.353918427	15.411382	18.964338	17.723543	19.271074	16.452803	16.051897	15.260141	17.133806	Y71F9AL.1 is an ortholog of human TRMT11 (tRNA methyltransferase 11); Y71F9AL.1 is involved in determination of adult lifespan.
19338	WBGene00022122	I	+	2928395	2929687	-0.081444925	0.270173624	643.429443	654.466003	637.588074	643.062683	677.50116	701.562683	707.650208	659.598816	trap-1 is an ortholog of human SSR1 (signal sequence receptor subunit 1); trap-1 is involved in embryo development.
2596	WBGene00003836	I	+	2929736	2931361	0.137201452	0.192737422	64.405563	63.54097	61.876518	65.566055	61.358234	53.750996	57.320915	59.822849	nxt-1 is an ortholog of human NXT2 (nuclear transport factor 2 like export factor 2) and NXT1 (nuclear transport factor 2 like export factor 1); nxt-1 is involved in embryo development, engulfment of apoptotic cell, hermaphrodite genitalia development, locomotion, nematode larval development and receptor-mediated endocytosis.
19337	WBGene00022121	I	+	2931461	2947152	0.103929361	0.494119321	23.086439	28.104666	26.554962	26.995941	23.455093	24.566113	24.110546	25.72291	cogc-3 encodes an ortholog of mammalian COG-3/Sec34, a subunit of lobe A of the conserved oligomeric Golgi complex (COGC); COGC-3 is required for normal gonadal distal tip cell migration, a process that also requires COGC-1 and six other orthologs of COGC subunits; COGC-3 is also required for normal vulval morphology, growth rate, ventral nerve cord fasciculation, and adult locomotion; COGC-3 has…
21445	WBGene00044928	I	+	2935785	2935920	0.294759187	NA	0	0.131856	0.068858	0.321406	0.043446	0.067082	0	0.080015	Tiling array and microarray studies indicate that Y71F9AM.7 is regulated by hpl-2 and clk-1.
21821	WBGene00045398	I	-	2940910	2941583	NA	NA	0	0	0	0	0	0	0	0	Y71F9AM.8 is involved in embryo development, inductive cell migration and positive regulation of growth.
212	WBGene00000237	I	-	2949600	2957910	0.017340442	0.941947728	11.962468	11.124393	10.533402	9.370855	10.208926	10.490626	11.715892	10.258405	bam-2 encodes a 1007-residue protein with a predicted N-terminal signal sequence and C-terminal transmembrane sequence, and a central concanavalin A-like lectin/glucanase motif, but no obvious homologs outside of nematodes; BAM-2 is suggested to be related to neurexins on the basis of weak similarities in putatively shared sequence motifs; bam-2 mutants have VC axon branches that overshoot their …
43609	WBGene00200726	I	+	2967616	2967740	0.103185022	NA	0	0.09564	0	0	0	0	0	0	NA
44509	WBGene00201627	I	-	2967616	2967740	0.103185022	NA	0	0.09564	0	0	0	0	0	0	NA
44470	WBGene00201588	I	-	2973510	2973591	NA	NA	0	0	0	0	0	0	0	0	NA
38959	WBGene00196076	I	+	2974917	2974970	NA	NA	0	0	0	0	0	0	0	0	NA
39764	WBGene00196881	I	-	2974917	2974970	NA	NA	0	0	0	0	0	0	0	0	NA
21418	WBGene00044894	I	-	2981531	2983076	0.318932021	2.72E-05	18.668287	19.952726	18.880423	18.509054	16.003368	14.443102	15.59703	15.157125	Microarray, tiling array, and RNA sequencing studies indicate that Y71F9AR.4 is regulated by sma-2, hpl-2, tatn-1, clk-1, daf-2, cdk-4, and cyd-1; RNA sequencing studies indicate that Y71F9AR.4 is regulated by Rotenone; tiling array and RNA sequencing studies indicate that Y71F9AR.4 is enriched in the germline precursor cell and germ line.
19339	WBGene00022123	I	-	2983213	2985167	-0.414284103	0.011313699	3.023549	2.583792	2.493109	2.114703	3.825609	3.371143	3.618721	3.025063	Y71F9AR.2 is an ortholog of human RASL12 (RAS like family 12); Y71F9AR.2 is predicted to have GTP binding activity, based on protein domain information.
19340	WBGene00022124	I	-	2986104	2995914	0.090484664	0.745893956	7.682076	9.723409	10.134174	11.42051	8.845818	10.120636	8.021443	9.78207	supr-1 is localized to the axon, the cytoplasm and the nucleus.
848	WBGene00001046	I	+	2996401	3001382	0.128105906	0.45791063	19.23274	25.450459	21.943592	20.10533	20.530134	22.126175	19.507021	17.550165	This gene encodes a protein containing a DnaJ ('J') domain.
19084	WBGene00021839	I	-	3001360	3002847	-0.039552466	0.623123284	224.32431	221.554199	219.889862	210.849518	228.938736	229.388748	224.977097	223.303528	nduf-5 encodes the C. elegans ortholog of the NDUFS5/15 kDa subunit of the mitochondrial NADH dehydrogenase (ubiquinone) complex (complex I).
19083	WBGene00021838	I	+	3003545	3005941	0.494896646	0.056707147	0.735203	0.702353	0.660708	1.0305	0.579266	0.55986	0.511967	0.520764	Microarray studies indicate that Y54E10BL.3 is regulated by clk-1 and age-1; microarray studies indicate that Y54E10BL.3 is regulated by Atrazine and Diazinon; tiling array, RNA sequencing, and microarray studies indicate that Y54E10BL.3 is enriched in the germ line and in neurons including the AVE neurons.
2047	WBGene00003186	I	-	3005403	3013448	-0.007524835	0.963614044	37.665531	41.725792	40.763477	41.379742	41.532131	41.134689	38.792812	41.948765	mek-2 encodes a MAP kinase kinase; MEK-2 functions as a core component of Ras-mediated signal transduction pathways that regulate several biological processes including larval development, vulval development, cell migration, meiotic cell cycle progression, olfaction, and pathogen defense.
40597	WBGene00197714	I	+	3010493	3010618	0.121766667	0.882110989	0.384265	0.165092	0.177983	0.190803	0.335758	0.257765	0.052186	0.085546	NA
488	WBGene00000625	I	+	3010688	3011648	-0.707878098	0.012113896	438.008423	362.008453	299.116425	160.470398	505.351288	491.751556	708.123108	491.421265	col-48 encodes a cuticle collagen.
19082	WBGene00021837	I	+	3012111	3012440	-0.025628195	0.972280413	1.1867	0.699183	0.393895	0.733156	0.798556	0.960694	0.722378	0.625881	Y54E10BL.1 is involved in embryo development, hermaphrodite genitalia development, nematode larval development and protein catabolic process.
19088	WBGene00021843	I	+	3015742	3021531	0.281338833	5.02E-05	60.115677	63.721664	61.455166	61.231297	52.569466	48.296227	50.54277	52.329212	Y54E10BR.4 is an ortholog of human NOB1 (NIN1/PSMD8 binding protein 1); Y54E10BR.4 is involved in determination of adult lifespan, hermaphrodite genitalia development, nematode larval development, receptor-mediated endocytosis and striated muscle myosin thick filament assembly; Y54E10BR.4 is expressed in the nervous system; Y54E10BR.4 is localized to the cytoplasm.
19087	WBGene00021842	I	+	3021651	3028396	0.10889682	0.557669613	35.012726	43.807926	42.112911	45.843292	38.940937	41.277954	35.729095	39.51786	Y54E10BR.3 is an ortholog of human RNF115 (ring finger protein 115) and RNF126 (ring finger protein 126); Y54E10BR.3 is predicted to have zinc ion binding activity, based on protein domain information.
19089	WBGene00021844	I	-	3028307	3031092	0.022309575	0.847492666	150.821533	151.145355	148.473282	145.746262	152.545013	141.840088	149.980133	146.220261	Y54E10BR.5 is an ortholog of human SEC11A (SEC11 A, signal peptidase complex subunit) and SEC11C (SEC11 C, signal peptidase complex subunit); Y54E10BR.5 is involved in gonad development, the molting cycle and nematode larval development; Y54E10BR.5 is predicted to have peptidase activity, based on protein domain information.
19090	WBGene00021845	I	-	3031212	3032938	0.17936162	0.165278868	75.15564	84.56147	85.796089	83.359993	68.545433	70.206848	73.423553	79.09697	rpb-7 is an ortholog of human POLR2G (RNA polymerase II subunit G); rpb-7 is involved in embryo development, engulfment of apoptotic cell, gonad development, nematode larval development and receptor-mediated endocytosis; rpb-7 is predicted to have DNA-directed RNA polymerase activity and nucleic acid binding activity, based on protein domain information.
19086	WBGene00021841	I	+	3032935	3034761	0.129263369	0.502768516	25.40448	32.151718	31.205128	35.569347	27.728346	30.573544	26.4534	29.046951	Y54E10BR.2 is an ortholog of human Arfrp1 (ADP ribosylation factor related protein 1); Y54E10BR.2 is involved in embryo development, engulfment of apoptotic cell, nematode larval development, receptor-mediated endocytosis and reproduction; Y54E10BR.2 is predicted to have GTP binding activity, based on protein domain information.
2204	WBGene00003387	I	-	3035193	3047794	0.189300589	0.338034448	1.164304	1.365915	1.187394	1.293096	1.044013	1.239657	1.201265	0.918662	mod-5 encodes a Na[+],Cl[-]-dependent serotonin transporter that is required for serotonin uptake by neurosecretory motor neurons and for the experience-dependent enhanced slowing response to food; MOD-5 has serotonin transport activity in cell culture, and is a target of the serotonin uptake inhibitor fluoxetine (Prozac) in vivo; MOD-5 is orthologous to the human serotonin transporter (SLC6A4, O…
19091	WBGene00021846	I	-	3052018	3059185	0.03873355	0.90021023	12.074417	14.842424	14.50504	17.421661	15.42892	14.505846	12.340166	15.400183	ztf-23 is an ortholog of human ZBTB7B (zinc finger and BTB domain containing 7B), ZBTB7A (zinc finger and BTB domain containing 7A) and ZBTB7C (zinc finger and BTB domain containing 7C); ztf-23 is involved in reproduction; ztf-23 is predicted to have metal ion binding activity and nucleic acid binding activity, based on protein domain information.
19085	WBGene00021840	I	+	3059151	3069393	0.15778465	0.043184579	13.422013	14.293018	13.653176	13.796077	13.28245	11.832171	12.240417	12.379594	Y54E10BR.1 is an ortholog of human PIGN (phosphatidylinositol glycan anchor biosynthesis class N); Y54E10BR.1 is involved in embryo development and nematode larval development; Y54E10BR.1 is predicted to have transferase activity, based on protein domain information.
181	WBGene00000205	I	-	3069325	3070150	0.085057196	0.567409214	37.785976	41.958614	42.527985	42.138779	36.921783	38.116318	40.292763	40.406151	arx-7 also called as p16Arc encodes a subunit of the actin related protein of the conserved Arp2/3 complex, with 60% amino acid similarity with the homologous genes from human (OMIM: 604227); arx-7 is an essential gene as disruption in the expression by RNAi results in embryonic arrest due to ventral enclosure during morphogenesis; Arp2/3 depletion results in partial shrinking of the Ea/p apical …
17128	WBGene00019697	I	-	3070973	3084874	0.056503456	0.814803042	32.818733	42.836899	41.398479	43.580349	36.432335	40.987488	36.953835	40.778885	Proteomic, microarray, and RNA sequencing studies indicate that M01B12.4 is regulated by cnb-1, cyc-1, tatn-1, emr-1, lem-2, gld-2, sir-2.1, mut-2, rrf-2, ain-2, dpy-9, dpy-10, fbf-1, mir-243, rnp-8, tdp-1, his-24, hpl-1, and hpl-2; microarray studies indicate that M01B12.4 is regulated by Hydrolyzable Tannins, Paraquat, and Sirolimus; microarray and RNA sequencing studies indicate that M01B12.4 …
17129	WBGene00019698	I	-	3085011	3096285	0.106596988	0.676930358	19.549528	20.901726	21.401152	21.187897	16.498392	25.18211	17.710144	18.165873	riok-1 encodes, by alternative splicing, two isoforms of a putative RIO kinase required for viability, fertility, endocytosis, and fat storage; RIOK-1 is orthologous to human RIOK1; the sterile phenotype of riok-1(RNAi) is specifically enhanced by lin-35(n2239), indicating that RIOK-1 and LIN-35 may interact in vivo.
2430	WBGene00003654	I	+	3094513	3109596	0.053414728	0.793883028	8.175447	7.853392	8.246613	7.894642	7.714612	9.313863	7.489295	6.90928	nhr-64 encodes a conserved nuclear receptor that is a member of the NR2 subfamily of nuclear receptors that contains Drosophila and human HNF4 (OMIM:600281, mutations in human HNF4A are associated with Type I MODY (maturity-onset diabetes of the young)); by homology, NHR-64 is predicted to function as a transcription factor that may activate or repress transcription in response to a hormonal sign…
40386	WBGene00197503	I	+	3099681	3099769	0.723452959	0.134825746	0.42183	0.373424	0.495393	0.318011	0.241655	0.100457	0	0.061135	NA
40076	WBGene00197193	I	-	3103211	3103283	0.192257219	0.782907018	0.250049	0.173592	0.33015	0.624232	0	0.102479	0.455751	0.412921	NA
42098	WBGene00199215	I	+	3103211	3103283	0.192257219	0.782907018	0.250049	0.173592	0.33015	0.624232	0	0.102479	0.455751	0.412921	NA
46014	WBGene00219857	I	+	3105031	3105218	-0.095971204	0.908493048	0.103291	0.362464	0.13245	0.104047	0.062857	0.154317	0.298078	0.309096	NA
38040	WBGene00195056	I	-	3109628	3110672	-0.427586283	0.199396908	0.837969	0.731701	0.767218	0.510183	0.925087	1.095326	0.954807	1.029203	C45E1.5 is involved in lipid storage.
14315	WBGene00016663	I	-	3115036	3117628	-0.102165845	0.73117013	3.896306	5.654719	5.347339	4.283298	4.87014	6.355367	4.960945	4.596411	Microarray and RNA sequencing studies indicate that C45E1.4 is regulated by cyc-1, blmp-1, wdr-5.1, and htz-1; RNA sequencing studies indicate that C45E1.4 is regulated by Rotenone; tiling array studies indicate that C45E1.4 is enriched in neurons.
40879	WBGene00197996	I	-	3116084	3116175	0.073320203	NA	0.025329	0.170228	0.031039	0	0	0	0	0.124197	NA
45870	WBGene00219712	I	+	3122011	3127661	-0.708534401	NA	0	0.004027	0	0	0.00995	0.016839	0.003206	0.016321	NA
45691	WBGene00219460	I	-	3132974	3135233	-0.031926389	0.924644549	3.325256	3.898697	3.623972	3.53001	4.301393	3.88726	3.685835	2.953434	RNA sequencing studies indicate that K09H9.9 is regulated by prg-1; microarray studies indicate that K09H9.9 is regulated by Chlorpyrifos and Diazinon; RNA sequencing studies indicate that K09H9.9 is enriched in the germ line.
489	WBGene00000626	I	+	3137185	3138447	-0.583066865	0.036224173	719.33667	668.237	592.751587	302.601685	863.662598	812.505737	1156.164185	756.304626	col-49 encodes a cuticle collagen.
21810	WBGene00045387	I	-	3138541	3140601	0.251742176	0.020164272	16.33452	15.28888	16.204119	15.662229	15.032899	13.607821	11.878618	13.099252	RNA sequencing and microarray studies indicate that K09H9.8 is regulated by nhr-62, eat-2, emr-1, lem-2, clk-1, wrn-1, bar-1, daf-2, sir-2.1, slr-2, ahr-1, dpy-10, crh-1, tax-6, alg-1, mir-35, tbx-2, and let-60; RNA sequencing and microarray studies indicate that K09H9.8 is regulated by Rotenone, Cholestanol, Progesterone, Chlorpyrifos, Diazinon, and Humic substances; tiling array and RNA sequenc…
17037	WBGene00019597	I	-	3141704	3143197	0.143036436	0.199291656	9.159165	8.394642	8.486544	8.538189	7.875343	8.026314	7.772101	7.797342	Microarray and RNA sequencing studies indicate that K09H9.5 is regulated by cyc-1, sma-2, age-1, clk-1, daf-2, csr-1, and mir-243; RNA sequencing studies indicate that K09H9.5 is regulated by Nicotinic acid and Rotenone; tiling array and RNA sequencing studies indicate that K09H9.5 is enriched in the hypodermis and germ line and in the PVD and OLL neurons.
1954	WBGene00003062	I	-	3144410	3147793	0.233822919	0.041364802	99.584061	99.158043	100.966644	101.74086	91.404594	75.979568	83.049942	92.070625	lpd-6 encodes a predicted rRNA-binding protein that is orthologous to Drosophila Peter Pan and the Saccharomyces cerevisiae SSF1 and SSF2 proteins that are required for ribosomal large subunit maturation; loss of lpd-6 activity via RNAi indicates that, in C. elegans, LPD-6 is required for fat storage and for larval growth and development; based upon its similarity to yeast SSF1 and SSF2, LPD-6 is…
17036	WBGene00019595	I	+	3147996	3150349	0.110109568	0.71403338	13.897108	20.887596	19.19726	22.424461	16.768145	19.740421	15.649084	19.023731	K09H9.2 is an ortholog of human DSCC1 (DNA replication and sister chromatid cohesion 1); K09H9.2 is involved in hermaphrodite genitalia development.
17038	WBGene00019598	I	-	3150409	3152003	0.847100855	9.55E-18	25.464462	22.368908	24.793488	25.024038	15.488877	13.293171	12.291765	13.098787	K09H9.7 is involved in hermaphrodite genitalia development; K09H9.7 is expressed in the intestine.
17035	WBGene00019594	I	+	3152835	3155568	0.451859685	0.308493571	0.068219	0	0.069966	0.033384	0.010504	0	0	0.019346	Microarray studies indicate that K09H9.1 is regulated by Chlorpyrifos and Diazinon; RNA sequencing and microarray studies indicate that K09H9.1 is enriched in the germ line and in the I5, DA, SAB, and retrovesicular ganglion.
5169	WBGene00006888	I	-	3158493	3162387	0.073081568	0.589525303	212.687332	219.351807	216.628006	226.676605	218.938278	200.005844	205.842896	220.802429	vbh-1 encodes a DEAD-box RNA helicase with similarity to Drosophila Vasa and Belle; vbh-1 activity is required for the proper timing of the sperm-oocyte switch during germ line development; vbh-1 also plays a role in embryonic development; in regulating germ line development, vbh-1 appears to function at least partially redundantly with laf-1, which also encodes a DEAD-box RNA helicase; VBH-1 is …
46172	WBGene00220015	I	-	3159283	3159494	0.132008733	0.658220573	108.255013	94.842438	116.042847	123.565163	137.023041	94.970634	82.525162	92.061378	NA
19075	WBGene00021829	I	+	3162803	3163649	0.108968092	0.43904387	53.568096	59.197906	60.993977	58.184521	52.254677	51.317802	54.726566	57.670815	mrpl-17 is an ortholog of human mRpL17 (mitochondrial ribosomal protein L17); mrpl-17 is involved in embryo development, nematode larval development, receptor-mediated endocytosis and reproduction; mrpl-17 is a structural constituent of ribosome, based on protein domain information.
19074	WBGene00021828	I	+	3163688	3167925	0.018182975	0.945351826	27.435324	33.682137	33.564255	35.317123	32.102554	31.629961	30.161787	35.200939	Y54E10A.6 is an ortholog of human LRRC47 (leucine rich repeat containing 47); Y54E10A.6 is predicted to have RNA binding activity and phenylalanine-tRNA ligase activity, based on protein domain information.
19073	WBGene00021827	I	+	3167908	3171230	0.089156686	0.658875958	25.206261	29.925407	30.891222	35.830677	28.885395	29.540989	26.618349	33.062805	dnc-6 is an ortholog of human DCTN6 (dynactin subunit 6); microarray and RNA sequencing studies indicate that dnc-6 is regulated by isp-1, tatn-1, gld-2, and fbf-1; RNA sequencing and microarray studies indicate that dnc-6 is regulated by Rotenone, Humic substances, Paraquat, and Sirolimus; RNA sequencing studies indicate that dnc-6 is enriched in the germ line and in the NSM neurons.
19076	WBGene00021830	I	-	3173243	3176319	0.138365547	0.71378754	98.621964	94.914963	97.704224	94.249664	52.258682	87.916763	98.041389	109.587357	Y54E10A.10 is an ortholog of human RPF2 (ribosome production factor 2); Y54E10A.10 is involved in germ cell development and gonad development.
19077	WBGene00021831	I	-	3176419	3192857	0.118107476	0.239077901	30.29351	34.924683	32.910702	34.390594	31.101818	30.632877	30.262161	30.918415	Y54E10A.11 is an ortholog of human LTN1 (listerin E3 ubiquitin protein ligase 1); Y54E10A.11 is predicted to have zinc ion binding activity, based on protein domain information.
19078	WBGene00021832	I	-	3193528	3198838	0.187113952	0.284173898	22.939449	27.503668	27.289106	31.206623	26.59309	24.18281	21.382158	23.97534	Y54E10A.12 is involved in embryo development.
19079	WBGene00021833	I	-	3199540	3203229	NA	NA	0	0	0	0	0	0	0	0	Microarray studies indicate that Y54E10A.13 is regulated by cyc-1; tiling array studies indicate that Y54E10A.13 is enriched in the body wall muscle cell, germline precursor cell, and hypodermis and in the NSM neurons.
19081	WBGene00021835	I	+	3206730	3209294	0.060783759	0.624899383	108.230301	96.698059	101.111107	99.075661	96.692009	100.160233	100.678497	93.291695	Microarray and RNA sequencing studies indicate that Y54E10A.17 is regulated by clk-1, age-1, emr-1, lem-2, lin-35, daf-2, glp-1, mir-243, cdk-4, cyd-1, and alg-1; RNA sequencing and microarray studies indicate that Y54E10A.17 is regulated by Rotenone, Manganese chloride, and Atrazine; tiling array and RNA sequencing studies indicate that Y54E10A.17 is enriched in the hypodermis and germ line.
1127	WBGene00001481	I	+	3211046	3217366	0.194747919	0.412347469	14.807565	21.336807	19.910973	21.734312	15.429254	20.42605	15.391404	18.138145	fog-1 encodes a cytoplasmic polyadenylation element binding (CPEB) protein; FOG-1 is required for specification of the sperm fate; FOG-1 binds its own 3'-UTR and fog-1 expression is directly regulated by FBF-1 and FBF-2.
3075	WBGene00004404	I	-	3217296	3222950	0.07327316	0.626227097	17.961239	20.559425	20.712616	20.853178	19.886793	19.622526	17.786484	19.312233	rom-5 is an ortholog of human PARL (presenilin associated rhomboid like); rom-5 is predicted to have serine-type endopeptidase activity, based on protein domain information.
312	WBGene00000413	I	-	3223160	3228104	0.118501456	0.680085281	11.00497	16.396049	15.498513	17.252399	12.883324	15.242894	12.372632	15.029378	cdt-1 encodes the C. elegans ortholog of the replication-licensing factor Cdt1; CDT-1 activity is essential for DNA replication; CDT-1 levels are negatively regulated by a CUL-4-containing ubiquitin ligase complex.
19072	WBGene00021826	I	+	3229431	3233294	0.110664552	0.191129928	96.740219	101.395889	98.284805	98.224419	98.656601	87.216995	90.619865	91.18618	txl-1 encodes a C. elegans thioredoxin-like protein orthologous to mammalian TXNL1.
2082	WBGene00003258	I	+	3233391	3255678	0.153824897	0.275922793	22.560339	28.336422	27.14077	26.67897	22.111324	24.488186	23.872721	23.98851	cogc-1 encodes an ortholog of mammalian COG-1/ldlBp (OMIM:606973, mutated in congenital disorder of glycosylation type II), a subunit of lobe A of the conserved oligomeric Golgi complex (COGC); COGC-1 is required for normal gonadal distal tip cell migration, a process that also requires COGC-3 and six other orthologs of COGC subunits; COGC-1 is also required for normal vulval morphology, growth r…
19080	WBGene00021834	I	-	3244151	3246073	0.144675448	0.339712784	40.541805	37.257061	35.260677	31.204395	34.64521	33.2551	34.555965	28.628195	mab-31 encodes a novel protein that is highly conserved amongst nematodes; mab-31 functions in the TGF-beta signaling pathway to regulate the male tail ray patterning process, specifically the positioning of the R7-derived ray cell cluster; a mab-31::gfp reporter is expressed in a wide variety of tissues, including the intestine, hypodermis, pharynx, and neuronal support cells; in males, mab-31::…
40884	WBGene00198001	I	+	3246221	3246370	0.107523257	0.897840413	0.332276	0.347491	0.085286	0.108549	0.181985	0.21409	0.169457	0.161054	RNA sequencing studies indicate that Y54E10A.24 is regulated by cep-1.
42552	WBGene00199669	I	+	3248205	3248416	-0.011111721	NA	0.083049	0	0.036637	0.003093	0.058529	0.018504	0	0.05441	RNA sequencing studies indicate that Y54E10A.25 is regulated by cep-1.
43325	WBGene00200442	I	-	3248249	3248533	0.366884073	0.531024002	0.295255	0.060989	0.040078	0.114646	0	0.079387	0.068871	0.076365	RNA sequencing studies indicate that Y54E10A.26 is regulated by cep-1.
44182	WBGene00201300	I	+	3248489	3248627	0.249399534	NA	0.186271	0.041735	0.101075	0.078617	0.045058	0.069572	0	0	RNA sequencing studies indicate that Y54E10A.27 is regulated by cep-1.
46335	WBGene00220179	I	+	3249391	3249478	0.08823175	NA	0.057374	0.061133	0.076581	0	0.110115	0	0	0	NA
38806	WBGene00195923	I	-	3256689	3256764	NA	NA	0	0	0	0	0	0	0	0	NA
45018	WBGene00202137	I	+	3256689	3256764	NA	NA	0	0	0	0	0	0	0	0	NA
39107	WBGene00196224	I	+	3259000	3259089	NA	NA	0	0	0	0	0	0	0	0	NA
40115	WBGene00197232	I	-	3259000	3259089	NA	NA	0	0	0	0	0	0	0	0	NA
18832	WBGene00021553	I	+	3259871	3264254	-0.764186005	0.001504295	0.375742	0.510093	0.521095	0.497291	0.949569	1.148544	0.733882	0.618441	tyr-5 is an ortholog of human TYR (tyrosinase), TYRP1 (tyrosinase related protein 1) and DCT (dopachrome tautomerase); tyr-5 is predicted to have oxidoreductase activity, based on protein domain information.
39945	WBGene00197062	I	+	3260309	3260458	NA	NA	0	0	0	0	0	0	0	0	NA
40755	WBGene00197872	I	-	3260566	3260714	-0.026165529	NA	0	0	0.017632	0.016868	0	0.044697	0	0.011198	NA
18831	WBGene00021552	I	-	3264237	3266762	0.043944752	0.877506174	18.21487	23.870127	23.7612	25.449974	25.214279	24.098438	20.452768	19.221302	zip-4 encodes, by alternative splicing, two isoforms of a putative C/EBP protein, divergently orthologous to human human CEBPA (OMIM:116897, mutated in acute myeloid leukemia), CEBPB (OMIM:189965), CEBPD (OMIM:116898), CEBPE (OMIM:600749, mutated in specific granule deficiency), and CEBPG (OMIM:138972); ZIP-4 is paralogous to CEBP-1; ZIP-4 is weakly expressed in what may be a ubiquitous, constitu…
18250	WBGene00020915	I	+	3267094	3269116	0.015918921	0.942767159	414.151733	394.478821	404.954803	390.194946	421.131378	349.735321	395.557465	428.129303	nol-5 is an ortholog of human NOP58 (NOP58 ribonucleoprotein); nol-5 is involved in embryo development, hermaphrodite genitalia development, negative regulation of vulval development, nematode larval development and receptor-mediated endocytosis.
2858	WBGene00004154	I	-	3269406	3280883	-0.022305615	0.943261987	25.552431	20.761364	21.522215	20.196352	26.967312	25.08074	18.601057	19.520063	The protein product of this gene is predicted to contain a glutamine/asparagine (Q/N)-rich ('prion') domain, by the algorithm of Michelitsch and Weissman (as of the WS77 release of WormBase, i.e., in wormpep77).
39674	WBGene00196791	I	+	3280163	3280267	-0.298551748	NA	0.135623	0.017078	0	0.016652	0.167692	0.166823	0.137398	0.112966	NA
18249	WBGene00020914	I	+	3287336	3293127	-0.076569168	0.740504059	8.226765	7.040971	6.670214	6.248556	8.209843	6.931218	8.239078	6.576348	sulp-6 encodes one of eight C. elegans members of the sulfate permease family of anion transporters; by homology, SULP-6 is predicted to function as an anion transporter that regulates cellular pH and volume via transmembrane movement of electrolytes and fluids; a sulp-6::GFP transcriptional fusion is expressed in the posterior intestine.
18251	WBGene00020917	I	-	3293142	3294356	-0.270618462	0.221734817	48.127388	63.650654	58.76366	57.796925	64.73494	93.267334	65.486572	56.762783	W01B11.6 is an ortholog of human TXNL1 (thioredoxin like 1); W01B11.6 is predicted to have protein disulfide oxidoreductase activity, based on protein domain information.
18248	WBGene00020913	I	+	3299606	3300490	0.145301546	0.561009149	5.354951	5.17152	5.24391	6.929974	5.73149	5.086796	4.953718	4.888192	Microarray, tiling array, and RNA sequencing studies indicate that W01B11.1 is regulated by spe-44, nhr-114, rsr-2, eat-2, tdp-1, aak-2, alg-1, isp-1, and nuo-6; microarray and RNA sequencing studies indicate that W01B11.1 is regulated by Methylmercuric chloride, Manganese chloride, Progesterone, Chlorpyrifos, Copper Sulfate, Paraquat, Colistin, and adsorbable organic bromine compounds; RNA seque…
35	WBGene00000036	I	-	3302001	3307587	0.073735321	0.53120248	12.400661	12.756331	11.935125	11.890411	11.117044	12.570343	12.039135	11.062844	An acetylcholineesterase involved in the termination of cholinergic nerve transmission; it is predominantly expressed in motoneurons.
18828	WBGene00021548	I	-	3317978	3318584	0.035218107	0.764124965	74.312141	74.340256	69.006622	73.282867	71.489105	71.334236	70.915596	71.859276	trx-4 is an ortholog of human TXNDC2 (thioredoxin domain containing 2), TXNDC8 (thioredoxin domain containing 8) and TXN (thioredoxin); trx-4 is predicted to have protein disulfide oxidoreductase activity, based on protein domain information; trx-4 is expressed in the nervous system and the intestine.
18829	WBGene00021549	I	-	3319540	3330673	0.127784369	0.505745551	30.819836	38.145649	37.534298	38.803146	29.358191	35.324364	33.804092	34.915157	Y44E3A.4 is an ortholog of human CD2AP (CD2 associated protein) and SH3KBP1 (SH3 domain containing kinase binding protein 1); Y44E3A.4 is involved in reproduction.
18827	WBGene00021547	I	+	3338367	3340219	0.296436446	0.566303665	5.052845	9.232198	7.605121	3.495346	4.155025	4.610165	8.111604	3.026761	Microarray, tiling array, and RNA sequencing studies indicate that Y44E3A.1 is regulated by cyc-1, sma-2, sma-4, rsr-2, ubc-9, clk-1, csr-1, ain-1, ain-2, alg-1, and dnj-14; microarray studies indicate that Y44E3A.1 is regulated by Cry5B, Colistin, and Sirolimus; RNA sequencing studies indicate that Y44E3A.1 is enriched in the germ line.
18830	WBGene00021551	I	-	3340231	3349907	0.017411652	0.950431898	28.003725	36.05426	35.58725	36.57243	30.574511	35.427784	33.75552	35.510639	Y44E3A.6 is an ortholog of human EDC4 (enhancer of mRNA decapping 4); microarray studies indicate that Y44E3A.6 is regulated by cyc-1, age-1, sma-2, clk-1, slr-2, fbf-1, and gld-1; RNA sequencing and microarray studies indicate that Y44E3A.6 is regulated by Rotenone, Progesterone, Resveratrol, Hydrolyzable Tannins, and Sirolimus; microarray and RNA sequencing studies indicate that Y44E3A.6 is enr…
18358	WBGene00021039	I	+	3352415	3359487	0.155532958	0.558468591	2.150586	2.471517	2.554251	2.189649	1.540687	2.403426	2.268698	2.185118	Microarray and RNA sequencing studies indicate that W05F2.7 is regulated by lin-35, nhr-114, tatn-1, csr-1, glp-1, sir-2.1, and eat-2; RNA sequencing and microarray studies indicate that W05F2.7 is regulated by Rotenone, Progesterone, Testosterone, Chlorpyrifos, and Diazinon; RNA sequencing and microarray studies indicate that W05F2.7 is enriched in the germ line and in neurons.
38034	WBGene00195045	I	+	3362369	3363362	0.111930399	0.866245133	8.6843	0	8.111829	0.860054	2.645204	2.23218	2.618913	2.588714	W05F2.8 is involved in determination of adult lifespan.
18353	WBGene00021034	I	-	3364027	3365857	0.019505714	0.907557385	9.155261	9.069831	8.624104	8.383784	9.146137	8.630463	8.118797	9.068159	enu-3.4 is involved in axon extension and determination of adult lifespan.
18354	WBGene00021035	I	-	3367640	3368550	0.248208672	0.526850167	101.842468	175.568283	187.596527	245.513977	148.086182	158.643173	105.705276	177.905594	W05F2.3 is involved in hermaphrodite genitalia development and nematode larval development; W05F2.3 is expressed in the germ line.
18357	WBGene00021038	I	+	3368785	3371444	0.159981498	0.434675262	39.127655	47.350838	48.477386	54.762115	42.753632	42.972515	38.029343	46.604488	W05F2.6 is involved in embryo development and nematode larval development.
18356	WBGene00021037	I	+	3371769	3373834	0.534997903	2.67E-05	7.960618	7.1255	6.868016	7.12481	6.017709	5.157753	4.320493	4.548141	This gene encodes a protein containing an F-box, a motif predicted to mediate protein-protein interactions either with homologs of yeast Skp-1p or with other proteins; this gene's encoded protein also contains an FTH/DUF38 motif, which may also mediate protein-protein interaction.
18355	WBGene00021036	I	-	3374776	3407189	-0.143766523	0.49739887	26.736223	26.809746	24.123878	20.688482	24.970955	27.230158	29.94323	28.526731	W05F2.4 is involved in growth, hermaphrodite genitalia development, nematode larval development and positive regulation of growth; W05F2.4 is expressed in the body wall musculature and the vulval muscle.
38654	WBGene00195771	I	+	3377398	3377547	-0.229921984	NA	0.051783	0	0	0.036426	0.133928	0.141105	0.06281	0	RNA sequencing studies indicate that W05F2.9 is regulated by cep-1.
43101	WBGene00200218	I	-	3385013	3385084	NA	NA	0	0	0	0	0	0	0	0	NA
44075	WBGene00201193	I	+	3385013	3385084	NA	NA	0	0	0	0	0	0	0	0	NA
41927	WBGene00199044	I	+	3402254	3402325	NA	NA	0	0	0	0	0	0	0	0	NA
41003	WBGene00198120	I	+	3405747	3405879	0.321379693	NA	0.072029	0.034157	0.10907	0.119959	0.044426	0	0.049439	0	NA
16828	WBGene00019362	I	+	3408033	3415238	0.219237703	0.258831502	19.174049	23.67642	23.816639	27.432392	18.798124	20.97241	18.958828	22.188189	cdk-2 encodes the C. elegans ortholog of cyclin-dependent kinase 2; along with CYE-1 (cyclin E), CDK-2 is required for the G1/S transition in somatic cells, centrosome assembly and polarity establishment in the embryo, proliferation of germ cells, and suppression of terminal differentiation in quiescent cells after asymmetric division; CYE-1 and CDK-2 also regulate the germline mitosis/meiosis de…
45868	WBGene00219710	I	-	3410345	3411465	-0.818851993	0.088784534	0.017396	0.016005	0.005184	0.014564	0.117704	0.039698	0.053978	0.019035	RNA sequencing studies indicate that anr-45 is enriched in the germ line.
46161	WBGene00220004	I	+	3415825	3415924	0.041686543	0.961868645	0.33918	0.090858	0.301548	0.271009	0.236344	0.031931	0.429858	0.276403	RNA sequencing studies indicate that K03E5.9 is enriched in the germ line.
16827	WBGene00019361	I	+	3419600	3424211	-0.062593663	0.644141233	72.564545	65.349281	66.455315	61.947018	76.053902	74.818497	67.165016	69.159279	K03E5.2 is an ortholog of human CNN2 (calponin 2), CNN3 (calponin 3), CNN1 (calponin 1), TAGLN (transgelin), TAGLN2 (transgelin 2) and TAGLN3 (transgelin 3); proteomic, microarray, and RNA sequencing studies indicate that K03E5.2 is regulated by atx-3, nhr-114, eat-2, gld-1, let-7, emr-1, lem-2, hlh-30, csr-1, daf-2, tdp-1, and tbx-2; RNA sequencing and microarray studies indicate that K03E5.2 is…
16826	WBGene00019360	I	+	3427177	3433207	0.026090631	0.944019805	1.408965	1.366064	1.099544	0.938422	1.166256	1.151722	1.243917	1.177998	neto-1 is an ortholog of human NETO2 (neuropilin and tolloid like 2) and NETO1 (neuropilin and tolloid like 1); microarray and RNA sequencing studies indicate that neto-1 is regulated by cyc-1, lin-15B, set-2, wdr-5.1, pgl-1, pgl-3, glh-4, glh-1, rrf-2, ain-1, and mir-35; RNA sequencing and microarray studies indicate that neto-1 is regulated by Rotenone and Progesterone; tiling array, RNA sequen…
3243	WBGene00004775	I	-	3433157	3438543	0.219699811	0.23691793	43.293835	57.884045	55.982468	62.395798	44.302074	48.45969	45.545307	50.421951	sep-1 encodes the C. elegans ortholog of separase, a cysteine protease first discovered in yeast, as Esp1, that cleaves sister chromatids at their centromeres during anaphase by proteolyzing the Scc1 subunit of cohesin; in mitotically dividing C. elegans embryos, SEP-1 activity is required for a number of cell cycle events including sister chromatid separation and membrane trafficking, specifical…
4779	WBGene00006440	I	+	3439108	3449175	0.195068141	0.372854678	20.840099	27.62886	27.728968	31.830162	23.798531	23.885078	21.169155	25.657984	Microarray, tiling array, and RNA sequencing studies indicate that tag-63 is regulated by lin-15B, lin-35, hpl-2, tatn-1, csr-1, drh-3, skn-1, glp-1, ain-2, and mir-243; RNA sequencing and microarray studies indicate that tag-63 is regulated by Manganese chloride, Progesterone, Chlorpyrifos, and Diazinon; tiling array and RNA sequencing studies indicate that tag-63 is enriched in the germline pre…
18914	WBGene00021639	I	-	3439370	3442188	-0.083809109	0.648787216	11.330903	10.02172	9.609655	9.273949	12.128255	10.324924	11.030358	9.51372	Y47G6A.13 is an ortholog of human TTBK2 (tau tubulin kinase 2) and TTBK1 (tau tubulin kinase 1); Y47G6A.13 is predicted to have ATP binding activity and protein kinase activity, based on protein domain information.
2235	WBGene00003422	I	+	3449326	3462177	0.041774672	0.886788384	45.078697	63.141182	60.188087	65.476898	55.029346	58.904011	53.747917	60.672134	msh-6 encodes a gene orthologous to human MSH6 (homolog of MutS), which is involved in post-replicative mismatch DNA repair (MMR); in elegans, msh-6 defective animals show an elevated level of spontaneous mutants in both the male and female germline; in elegans, similar to higher mammals, MMR surveillance is likely carried out by a MSH-2/MSH-6 heterodimer.
18915	WBGene00021640	I	-	3462270	3468187	2.856705315	5.70E-132	12.969877	15.3902	15.351283	16.262178	1.948908	2.331892	1.851515	1.761634	Y47G6A.14 is involved in reproduction; Y47G6A.14 is predicted to have zinc ion binding activity, based on protein domain information.
3405	WBGene00004978	I	+	3467132	3478515	0.0453405	0.66864715	81.086479	84.253029	81.62587	74.142372	83.051689	79.485237	77.792313	72.811569	spg-7 encodes a metalloprotease orthologous to human paraplegin, a nuclear-encoded mitochondrial metalloprotease mutations in which are associated with hereditary spastic paraplegia (spinal cord dysfunction); based upon studies of Saccharomyces cerevisiae SPG7, C. elegans SPG-7 is predicted to function as part of a mt-AAA metalloprotease that regulates proteolytic degradation of mitochondrial pro…
46321	WBGene00220165	I	-	3472658	3472776	0.368948127	0.182956973	16.990568	16.61035	18.080767	23.488337	14.596714	16.018385	9.950191	16.831467	RNA sequencing and microarray studies indicate that Y47G6A.36 is regulated by cep-1, spr-5, and mir-243; microarray studies indicate that Y47G6A.36 is regulated by Chlorpyrifos and Diazinon; RNA sequencing studies indicate that Y47G6A.36 is enriched in the germ line.
18916	WBGene00021641	I	-	3472965	3476311	-0.262544656	0.537463228	817.974365	730.555969	599.465881	283.014374	765.165588	647.497131	990.734192	600.23114	Y47G6A.15 is involved in locomotion, oviposition and receptor-mediated endocytosis.
18913	WBGene00021638	I	+	3479329	3481439	0.030647939	0.768616344	39.747955	42.521301	39.677986	38.848251	41.519844	41.086029	38.272411	37.560196	Y47G6A.9 is an ortholog of human POLR3GL (RNA polymerase III subunit G like) and POLR3G (RNA polymerase III subunit G); Y47G6A.9 is involved in gamete generation, hermaphrodite genitalia development and nematode larval development.
651	WBGene00000794	I	+	3481987	3484499	0.179047257	0.455410911	51.08416	71.599312	70.881569	78.004669	58.259449	60.640278	53.550076	67.550255	crn-1 encodes a cell death-related nuclease and is a 5'-3' exonuclease, a protein homologous to mammalian flap endonuclease 1 (FEN1); crn-1 also has endonuclease activity; crn-1 is essential for embryonic development and promotes cell death; CRN-1 binds the endonuclease CPS-6 in interaction experiments and each of these proteins can enhance the others's endonuclease activity; crn-1 is believed to…
18917	WBGene00021643	I	-	3487812	3499706	0.046836793	0.936843462	0.214097	0.149732	0.147338	0.142996	0.241915	0.161146	0.13014	0.106089	ccep-290 is involved in non-motile cilium assembly, protein localization to ciliary transition zone and reproduction; ccep-290 is expressed in all amphid neurons and the phasmid neurons; ccep-290 is localized to the central cylinder.
18912	WBGene00021637	I	+	3502738	3508421	0.204367207	0.012704868	16.815046	17.690985	16.852629	17.260965	14.568373	15.830146	15.535631	13.757774	Y47G6A.7 is an ortholog of human SLC35C2 (solute carrier family 35 member C2); Y47G6A.7 is expressed in the anal depressor muscle, hypodermis, nervous system, body region, reproductive system, and the excretory cell.
46322	WBGene00220166	I	+	3503718	3503822	0.08318415	NA	0.060414	0	0	0	0	0	0	0	Microarray studies indicate that Y47G6A.37 is regulated by sir-2.1; microarray studies indicate that Y47G6A.37 is regulated by Progesterone.
18918	WBGene00021644	I	-	3508397	3512735	-0.007207058	0.974882803	43.076347	45.973713	43.786186	37.903759	40.342312	42.066711	47.946365	42.04467	Y47G6A.18 is an ortholog of human GOLPH3 (golgi phosphoprotein 3); Y47G6A.18 is involved in body morphogenesis, determination of adult lifespan, embryo development and locomotion; Y47G6A.18 is predicted to have phosphatidylinositol-4-phosphate binding activity, based on protein domain information.
18911	WBGene00021636	I	+	3516450	3523387	0.15527857	0.43289382	13.850288	18.593163	17.170395	19.672285	16.014074	16.233721	14.212059	15.990452	pcaf-1 encodes the sole C. elegans PCAF/GCN5-like histone acetyltransferase.
18919	WBGene00021645	I	-	3523313	3529956	-0.151284261	0.092549907	78.396576	72.237114	73.55661	66.001144	81.788094	81.446465	82.369415	79.249458	Y47G6A.19 encodes, by alternative splicing, two isoforms of a putative metallocarboxypeptidase orthologous to human carboxypeptidase A and B precursors (CPA1-6 and CPB1-2); the larger Y47G6A.19 isoform contains a C-terminal metridin-like ShK toxin domain absent from the smaller one; Y47G6A.19 and its human orthologs, along with other proteins, comprise an M14A peptidase family; Y47G6A.19 is downr…
18926	WBGene00021653	I	-	3523972	3524590	0.102205181	0.818219959	1.314404	1.666404	1.601541	0.999642	1.244624	1.262671	1.474998	1.187843	Y47G6A.30 is involved in hermaphrodite genitalia development and inductive cell migration.
46323	WBGene00220167	I	-	3524904	3525115	0.056084679	0.94779773	0.355399	0.551225	0.484099	0.256442	0.611855	0.573136	0.15215	0.214817	NA
18910	WBGene00021635	I	+	3533885	3539196	0.017049292	0.882312938	13.765451	13.621261	13.40451	14.084192	14.212982	13.501408	13.52503	12.808007	Y47G6A.5 is an ortholog of human ZAP70 (zeta chain of T cell receptor associated protein kinase 70); Y47G6A.5 is predicted to have protein tyrosine kinase activity, based on protein domain information.
3062	WBGene00004389	I	-	3539554	3546904	0.088065483	0.639617396	56.985424	69.954216	68.514465	71.657082	57.7859	58.276615	57.932518	65.913322	rnp-6 encodes an ortholog of HALF-PINT in D. melanogaster and FBP Interacting Repressor (FIR)/PUF60 in mammals, predicted to be involved in mRNA splicing regulation, mRNA localization, or transcriptional regulation via TFIIH.
18909	WBGene00021634	I	+	3547071	3552005	0.212399078	0.189788455	11.311925	14.858672	14.211568	14.806156	11.631241	13.326114	11.006507	11.811514	rde-10 is involved in RNA interference.
18920	WBGene00021646	I	-	3551949	3559807	0.242687246	0.013219994	43.247837	41.60033	42.108913	45.117893	35.905136	38.26759	33.776981	38.133148	Y47G6A.21 is an ortholog of human HSD17B14 (hydroxysteroid 17-beta dehydrogenase 14); proteomic, RNA sequencing, and microarray studies indicate that Y47G6A.21 is regulated by K10D11.2, htz-1, lin-35, fbf-1, and mir-35; microarray studies indicate that Y47G6A.21 is regulated by Progesterone, Cry5B, and Paraquat; RNA sequencing studies indicate that Y47G6A.21 is enriched in the germ line.
42929	WBGene00200046	I	+	3553556	3553607	0.036808169	NA	0.029875	0.010346	0.00615	0.025218	0.007954	0.063716	0.0268	0.025112	NA
18925	WBGene00021651	I	+	3555581	3557402	0.079979451	0.528755917	6.787848	6.69592	6.843393	6.900622	6.338825	6.628654	6.203444	6.731161	miro-3 is involved in nematode larval development.
18921	WBGene00021647	I	-	3559923	3562851	0.245845213	0.005078904	87.45298	84.351112	85.546371	89.099136	68.533615	76.601746	74.057961	74.231766	Y47G6A.22 is an ortholog of human HSD17B14 (hydroxysteroid 17-beta dehydrogenase 14); proteomic and microarray studies indicate that Y47G6A.22 is regulated by daf-2, gld-1, let-7, sir-2.1, ahr-1, fbf-1, and alg-1; RNA sequencing and microarray studies indicate that Y47G6A.22 is regulated by Rotenone, Cholestanol, Estrogen, Progesterone, Testosterone, Cry5B, and Paraquat; RNA sequencing studies in…
21822	WBGene00045399	I	+	3564040	3565068	0.092414933	0.80547287	130.736801	122.386475	145.119049	193.698181	146.320068	152.021317	102.564461	157.131058	Tiling array, RNA sequencing, and microarray studies indicate that Y47G6A.33 is regulated by hpl-2, wdr-23, eat-2, ubc-9, clk-1, wdr-5.1, aak-2, crtc-1, and daf-2; RNA sequencing studies indicate that Y47G6A.33 is regulated by Ethanol, Rotenone, and Manganese chloride; tiling array and RNA sequencing studies indicate that Y47G6A.33 is enriched in the hypodermis and germ line.
1952	WBGene00003060	I	-	3565012	3600729	0.02439859	0.872138863	16.668583	19.442732	18.065119	18.084568	17.632399	18.623341	18.270983	16.951206	lpd-3 encodes a novel protein that is nevertheless conserved amongst humans, mice, and Drosophila; in C. elegans, LPD-3 activity is required for normal lipid metabolism, as animals that have reduced lpd-3 activity as a result of RNA-mediated gene interference (RNAi) lack lipid storage granules in the intestine and are paler and skinnier than wild-type animals; lpd-3 is expressed prominently in th…
43761	WBGene00200878	I	-	3567651	3567707	0.130633623	NA	0.027254	0.234904	0.020039	0	0.070488	0.035212	0	0.023864	NA
18908	WBGene00021633	I	+	3601291	3602908	0.066409932	0.742188438	16.62261	15.915633	16.343098	15.700263	18.015348	15.774472	15.628325	12.737595	Microarray and RNA sequencing studies indicate that Y47G6A.3 is regulated by lin-35, age-1, nhr-114, nhr-62, eat-2, gld-2, clk-1, csr-1, spr-5, dpy-10, aak-2, tax-6, lin-54, isp-1, and nuo-6; microarray studies indicate that Y47G6A.3 is regulated by Methylmercuric chloride, Progesterone, Hydrolyzable Tannins, Paraquat, Colistin, and Dafa#1; RNA sequencing studies indicate that Y47G6A.3 is enriche…
21090	WBGene00044436	I	+	3603343	3604537	-0.391489313	0.302204758	0.681686	1.195016	1.037763	1.388516	1.471706	1.891985	0.935289	1.658745	Y47G6A.31 is involved in embryo development; Y47G6A.31 is predicted to have zinc ion binding activity, based on protein domain information.
18922	WBGene00021648	I	-	3604520	3605763	0.170496156	0.723112878	11.908616	14.910727	28.51289	27.086309	22.904144	12.95461	22.747278	13.387835	mis-12 encodes the C. elegans homolog of human and Schizosaccharomyces pombe Mis12 protein; mis-12 activity is required for proper attachment of chromosomes to the mitotic spindle and thus, for embryonic development; MIS-12 localizes to the kinetochore throughout mitosis, and this localization requires the activity of KNL-3, a novel kinetochore component with which MIS-12 co-purifies as part of a…
18923	WBGene00021649	I	-	3606411	3608345	0.061435189	0.840761482	17.892035	23.464483	22.915316	26.790806	23.48634	22.499075	18.577902	23.223391	Y47G6A.25 encodes a novel protein conserved in C. remanei and C. briggsae.
1736	WBGene00002144	I	+	3608395	3612301	0.089994521	0.816599842	22.19599	31.365202	33.233582	40.839809	31.700924	30.742065	23.525148	34.349224	inx-22 is involved in embryo development, negative regulation of oocyte maturation and oocyte development; inx-22 is predicted to have gap junction channel activity, based on sequence information; inx-22 is expressed in the Z4, Z1, GLRR, GLRL, gonad, and the germ line.
1735	WBGene00002143	I	+	3611909	3618317	-0.123955156	0.355731911	17.685812	21.097519	20.609592	21.109818	22.775459	21.402964	21.597691	22.620102	inx-21 encodes an innexin, an integral transmembrane channel protein that is a structural component of invertebrate gap junctions; as loss of INX-21 activity via RNA-mediated interference (RNAi) does not result in any abnormalities, the precise role of INX-21 in C. elegans development and/or behavior is not yet known; the INX-21 expression pattern has not been determined.
18924	WBGene00021650	I	-	3618889	3619697	-0.340996275	0.005661724	23.81757	20.872908	23.452105	20.242092	32.396057	27.722139	28.947908	24.376492	Microarray and RNA sequencing studies indicate that Y47G6A.26 is regulated by Methylmercuric chloride, Tunicamycin, Manganese chloride, Progesterone, Paraquat, and Colistin; RNA sequencing and tiling array studies indicate that Y47G6A.26 is enriched in the germ line and in the NSM neurons.
21091	WBGene00044437	I	+	3620582	3625087	-0.32377684	0.383215857	0.835266	0.842425	0.726803	0.414753	0.820505	0.874067	1.112742	0.821628	Microarray studies indicate that Y47G6A.32 is regulated by clk-1; RNA sequencing and microarray studies indicate that Y47G6A.32 is regulated by 1-methylnicotinamide and Colistin; tiling array and RNA sequencing studies indicate that Y47G6A.32 is enriched in the BAG, dopaminergic, and NSM neurons.
254	WBGene00000284	I	+	3629471	3631112	-0.2390955	0.144316146	4.911114	4.920861	3.960001	3.722617	4.932577	5.345599	5.671709	4.89729	cah-6 encodes a predicted carbonic anhydrase.
18237	WBGene00020902	I	-	3631086	3636485	-0.336514868	0.225351788	13.436864	11.505001	10.669871	6.664317	13.052955	10.714535	15.605492	11.39703	jmjc-1 is an ortholog of human MINA (MYC induced nuclear antigen) and C14orf169 (chromosome 14 open reading frame 169); microarray, proteomic, and RNA sequencing studies indicate that jmjc-1 is regulated by rde-4, cid-1, spe-44, nhr-8, gld-1, let-7, clk-1, set-2, wrn-1, htz-1, slr-2, fbf-1, tdp-1, and lin-35; microarray studies indicate that jmjc-1 is regulated by Progesterone, Atrazine, Cry5B, C…
18236	WBGene00020901	I	+	3637353	3638819	-0.051251337	0.744837591	7.44418	8.186487	7.865625	8.010592	8.406893	8.30372	8.521012	7.596597	T28F2.2 is an ortholog of human COMMD4 (COMM domain containing 4); quantitative PCR and microarray studies indicate that T28F2.2 is regulated by npr-1, cid-1, sma-2, sir-2.1, lin-54, isp-1, nuo-6, and lin-35; RNA sequencing and microarray studies indicate that T28F2.2 is regulated by Rotenone, Progesterone, Chlorpyrifos, Hydrolyzable Tannins, and Paraquat; RNA sequencing and microarray studies in…
20302	WBGene00023156	I	-	3638852	3638924	0.002016372	NA	0	0	0.026078	0	0.017987	0	0	0	Microarray studies indicate that T28F2.t1 is regulated by clk-1.
18235	WBGene00020900	I	+	3639648	3641347	-0.704690154	0.009085728	0.544163	0.331632	0.438929	0.625621	1.052643	0.796771	0.725339	0.829575	T28F2.1 is predicted to have galactoside 2-alpha-L-fucosyltransferase activity, based on protein domain information.
273	WBGene00000368	I	-	3641668	3647009	-0.026986047	0.915383932	12.428113	12.549287	11.468372	9.466239	11.200263	11.994021	12.949919	10.864762	ccb-1 encodes a beta subunit of a voltage-gated calcium channel; recordings of voltage-dependent calcium currents indicate that CCB-1 regulates voltage dependence, kinetics, and conductance of the EGL-19 alpha1 subunit of the body wall muscle voltage-dependent calcium channel; a ccb-1::gfp promoter fusion is expressed in most neurons and muscle cells types.
490	WBGene00000627	I	-	3651230	3652599	-0.211604609	0.770257455	0.014622	0.018126	0.015227	0.020087	0.004353	0.038914	0.044125	0.015383	col-50 encodes a cuticle collagen.
491	WBGene00000628	I	+	3653997	3655265	-0.208183423	0.774989316	0.051911	0.034185	0.02541	0.02124	0.048411	0.040267	0.061065	0.02321	col-51 encodes a cuticle collagen.
18238	WBGene00020903	I	-	3655413	3662183	-0.203000855	0.092410151	4.797976	4.469388	4.127633	3.817681	5.147893	4.928364	5.2681	4.622625	acd-5 is an ortholog of members of the human SCNN (Sodium channels epithelial) family including SCNN1G; acd-5 is predicted to have sodium channel activity, based on protein domain information.
3335	WBGene00004890	I	-	3666923	3671700	0.133315814	0.237302982	29.382807	27.288183	28.015051	28.647299	24.686602	25.748705	27.913359	25.496687	smp-2 is an ortholog of human SEMA3D (semaphorin 3D) and members of the SEMA (Semaphorins) family including SEMA3G; smp-2 is expressed in all inner labial neurons, pharyngeal cell, intestinal cell, body wall musculature, vulA, vulE, ray 7, ray 8, ray 9, and the hook.
1147	WBGene00001501	I	-	3680178	3680944	0.212231841	0.01729754	526.357849	476.194824	458.383545	483.256226	413.725311	417.375488	437.095337	417.195648	ftn-2 encodes one of two C. elegans ferritin heavy chain homologs; loss of ftn-2 activity via deletion mutation results in slightly lower brood sizes and, under iron stress conditions, slightly faster growth from the L4 to adult stage of development, and slightly reduced lifespan; an ftn-2::gfp reporter fusion is expressed in diverse tissues, including the pharynx, intestine, and hypodermis, and …
2965	WBGene00004272	I	-	3682772	3684118	0.058892779	0.791492587	48.267719	55.570335	58.454754	63.849743	54.376347	56.262535	51.256306	56.537323	rab-8 encodes a rab related protein of the Ras GTPase superfamily; RAB-8 functions in sensory neurons in a common ciliary membrane trafficking pathway and in intestinal cells to regulated protein trafficking to the apical plasma membrane; rab-8 also affects ovarian morphology and function, thereby affecting fertility; rab-8 acts downstream of let-60 with respect to vulval development based on gen…
14655	WBGene00017025	I	+	3684783	3690192	-0.140358382	0.39528231	16.036663	18.80019	18.994883	21.129734	21.151608	21.387936	19.562656	21.292294	D1037.1 is an ortholog of human SON (SON DNA binding protein); D1037.1 is predicted to have RNA binding activity, based on protein domain information.
14656	WBGene00017026	I	-	3690181	3694021	-0.109113361	0.342676191	8.518382	8.266723	8.468849	8.653061	9.335459	9.444666	9.771316	8.312673	ipla-4 encodes a phospholipase A2.
2232	WBGene00003418	I	-	3694296	3697549	0.141811623	0.470142532	35.405849	44.30883	43.165024	49.144066	39.746025	39.381519	35.814159	41.603462	The msh-2 gene encodes a DNA mismatch repair protein homolog that is orthologous to human MSH2 (OMIM:120435); mutation of the human MSH2 gene leads to hereditary non-polyposis colon cancer (OMIM:120436).
28988	WBGene00166332	I	-	3697596	3697616	0.08318415	NA	0.129458	0	0	0	0	0	0	0	NA
1638	WBGene00002042	I	+	3698102	3699300	0.058447338	0.802508083	13.688728	15.806337	15.738686	17.035156	16.825399	14.580093	13.100459	15.694069	hus-1 encodes the C. elegans ortholog of the Schizosaccharomyces pombe Hus1 DNA damage checkpoint protein; in C. elegans, hus-1 activity is required for DNA damage-induced cell cycle arrest and apoptosis, telomere maintenance, and hence, genome stability and development; specifically, hus-1 is required for the CEP-1/p53-dependent increase in germline egl-1 expression following irradiation; a HUS-…
45836	WBGene00219678	I	+	3703542	3704956	0.033634434	0.89288592	7.806364	6.110651	6.88633	6.683405	7.159778	6.67802	6.688077	6.500465	RNA sequencing studies indicate that linc-9 is enriched in the germ line.
15244	WBGene00017651	I	-	3706030	3709435	-0.952120589	2.27E-12	2.151433	2.315055	2.022624	1.844936	3.904365	4.956216	4.309276	3.426011	Microarray, tiling array, and RNA sequencing studies indicate that F21A9.2 is regulated by isp-1, hpl-2, atfs-1, spg-7, eat-2, fbf-1, set-2, wdr-5.1, ain-2, his-24, hpl-1, and nuo-6; microarray studies indicate that F21A9.2 is regulated by Cadmium, Fluoranthene, and Sirolimus; tiling array, RNA sequencing, and microarray studies indicate that F21A9.2 is enriched in the germ line and intestine and…
46661	WBGene00255568	I	+	3710171	3710241	0.08318415	NA	0.014587	0	0	0	0	0	0	0	NA
15243	WBGene00017650	I	+	3712133	3713134	-0.206334961	0.665828637	0.411327	0.514639	0.432376	0.343469	0.440526	0.397205	0.701335	0.489606	Microarray studies indicate that F21A9.1 is regulated by cyc-1, ubc-9, set-2, and mir-243; RNA sequencing and microarray studies indicate that F21A9.1 is regulated by 1-methylnicotinamide, Progesterone, and Testosterone; microarray studies indicate that F21A9.1 is enriched in the intestine.
1937	WBGene00003040	I	-	3713142	3721157	-0.00494966	0.984134492	15.905401	20.188263	18.580696	17.826874	16.446142	19.894224	19.12035	17.678658	lin-59 encodes a SET domain-containing protein that is most closely related to the ASH1 group of histone-lysine N-methyltransferases; lin-59 was originally identified in screens for mutations that disrupt male tail development and subsequently was shown to be an essential gene required for development and fate specification of a number of different cells types, including those of the male tail, m…
1240	WBGene00001601	I	+	3726011	3731265	0.156784212	0.147018034	48.438667	45.767803	45.69659	48.498451	47.949909	41.60363	39.560677	40.991653	glh-4 encodes a putative germline RNA helicase that affects germline proliferation, oogenesis, spermatogenesis, and hence fertility in combination with glh-1, and is partially redundant with glh-1; glh-4 is a constituent of P granules and expression is most abundant in newly fertilized embryos.
17839	WBGene00020467	I	+	3731352	3732940	0.097752997	0.740113935	16.807209	17.974831	18.5832	22.695759	21.415401	16.314701	14.530303	19.214863	T12F5.2 is involved in reproduction.
2851	WBGene00004147	I	-	3732982	3740479	0.048335239	0.806380277	67.586227	84.556526	82.115822	83.650528	74.518265	81.176041	76.032372	77.485344	larp-5 encodes an La-related protein containing an La RNA-binding motif and a conserved LARP5 domain; LARP-5 is most closely related to the Larp5 family of metazoan-specific La proteins that includes human and mouse Larp5 as well as Drosophila melanogaster CG11505.
17838	WBGene00020466	I	+	3741456	3742646	0.058634756	0.850226255	17.633524	23.147772	21.218925	26.145124	22.640261	21.985922	17.899271	22.612589	sld-2 is involved in body morphogenesis, embryo development, hermaphrodite genitalia development, meiotic chromosome segregation and nematode larval development; sld-2 is expressed in the germ line.
36800	WBGene00174161	I	+	3745502	3745522	NA	NA	0	0	0	0	0	0	0	0	NA
18486	WBGene00021175	I	+	3745589	3748220	-0.036905229	0.955735889	0.48795	0.31137	0.416839	0.515543	0.692952	0.42666	0.401332	0.310515	math-46 is involved in lipid storage.
44710	WBGene00201829	I	-	3748001	3748144	NA	NA	0	0	0	0	0	0	0	0	RNA sequencing studies indicate that Y8G1A.3 is regulated by cep-1.
1727	WBGene00002135	I	-	3748523	3753958	0.015038013	0.949474242	80.289719	71.291245	68.159782	60.258648	68.078773	69.32148	74.574913	66.506393	inx-13 encodes an innexin, an integral transmembrane channel protein that is a structural component of invertebrate gap junctions; INX-13 is essential for larval development and osmoregulation, and may be a component of the gap junctions that link the excretory and hypodermal cells; INX-13 is expressed embryonically in hypodermis and post-embryonically, in hypodermal seam cells, the excretory cel…
1726	WBGene00002134	I	-	3755457	3759077	-0.00689133	0.974597568	81.416939	78.769661	75.543678	66.871559	72.040421	77.059448	82.411728	74.047859	inx-12 (innexin=invertebrate connexin analogue) encodes a protein of the innexin family; innexins are gap junction proteins similar in function, though dissimilar in sequence to the vertebrate connexins; innexins are the only known gap junction proteins in invertebrates; inx-12 and inx-13 appear to be a tandom duplication; RNA interference of inx-12 results in an arrest at the L1 larval stage wit…
19969	WBGene00022815	I	+	3769681	3773876	0.148956276	0.554412647	1.034513	1.276984	1.049859	0.806367	0.920565	0.898031	1.014205	0.921098	asic-1 is an ortholog of members of the human SCNN (Sodium channels epithelial) family including SCNN1A; asic-1 is predicted to have sodium channel activity, based on protein domain information; asic-1 is expressed in the nervous system.
37803	WBGene00194702	I	-	3773928	3774500	0.027213042	NA	0	0	0	0.187213	0	0.132957	0	0	NA
13997	WBGene00016324	I	+	3774706	3777468	-0.23449399	0.501234984	0.616602	0.589649	0.41058	0.387441	0.704953	0.554403	0.661345	0.476198	C32E8.6 is predicted to have catalytic activity, based on protein domain information.
3043	WBGene00004368	I	-	3778089	3781690	0.063426719	0.78080009	4.771695	4.298215	4.244966	3.787196	4.553367	4.189562	4.306555	3.416455	ric-19 is an ortholog of human ICA1 (islet cell autoantigen 1) and ICA1L (islet cell autoantigen 1 like); ric-19 is involved in dense core granule maturation and functions in regulation of locomotion involved in locomotory behavior; ric-19 exhibits Rab GTPase binding activity and is predicted to have protein domain specific binding activity, based on protein domain information; ric-19 is expresse…
13996	WBGene00016323	I	+	3782118	3783294	0.136087733	0.587519336	34.907181	45.51757	46.369022	52.613575	42.61977	41.14328	35.504395	44.538738	C32E8.5 is an ortholog of human SNIP1 (Smad nuclear interacting protein 1); C32E8.5 is involved in body morphogenesis, embryo development, locomotion, nematode larval development, receptor-mediated endocytosis and reproduction.
13995	WBGene00016322	I	+	3783835	3784435	-0.395455867	0.001040349	41.255676	40.889236	37.786434	47.079964	61.710278	55.8601	51.679333	48.294048	RNA sequencing and microarray studies indicate that C32E8.4 is regulated by Ethanol, Methylmercuric chloride, Manganese chloride, Progesterone, Testosterone, Chlorpyrifos, Diazinon, Humic substances, Paraquat, and Colistin; RNA sequencing studies indicate that C32E8.4 is enriched in the germ line.
13994	WBGene00016321	I	+	3786588	3787494	0.034796141	0.760190419	74.745667	75.659126	75.346199	71.83046	72.028458	73.783829	76.719452	69.669746	tppp-1 is an ortholog of human TPPP3 (tubulin polymerization promoting protein family member 3), TPPP (tubulin polymerization promoting protein) and TPPP2 (tubulin polymerization promoting protein family member 2); tppp-1 is involved in nematode larval development and reproduction.
3094	WBGene00004425	I	+	3788036	3788909	0.034982913	0.784223095	3594.004883	3559.582764	3619.285156	3463.050293	3435.689209	3281.17041	3503.962158	3641.044678	rpl-13 encodes a large ribosomal subunit L13 protein.
2919	WBGene00004217	I	-	3789309	3792797	0.00480914	0.989716118	37.799423	57.369621	55.812172	64.542267	51.975159	57.411583	47.875935	58.928219	ptr-2 encodes an ortholog of Drosophila and human PTCHD3, which defines one of seven paralogous families of sterol sensing domain (SSD) proteins; PTR-2 is required for cytokinesis in somatic cells, but not in the germline (the converse of PTC-1's function); PTR-2 is partially required for normal molting from L4 to adult stages; PTR-2 is also required for normal male tail development, growth to fu…
13998	WBGene00016325	I	-	3794556	3798069	0.149351492	0.273414741	21.718372	22.614271	22.520149	25.213308	21.146597	21.954178	18.863075	21.515774	C32E8.9 is an ortholog of human ECHDC1 (ethylmalonyl-CoA decarboxylase 1); C32E8.9 is predicted to have catalytic activity, based on protein domain information; C32E8.9 is expressed in the hypodermis and the intestine.
13993	WBGene00016320	I	+	3796153	3796696	0.14859077	0.712162573	1.863933	1.277716	1.298874	1.409909	1.554322	1.459515	1.315692	0.935187	C32E8.1 is predicted to have zinc ion binding activity, based on protein domain information.
5068	WBGene00006751	I	-	3798566	3805737	0.045759318	0.86350639	41.41415	54.88792	54.983681	50.199677	46.86982	45.344147	50.742329	49.659168	unc-11 encodes multiple isoforms of a clathrin-adaptor protein AP180 (OMIM:603025) that functions in clathrin-mediated endocytosis; UNC-11 is essential for embryogenesis, locomotion, and pharyngeal pumping, and regulates neurotransmitter release by controlling vesicle trafficking and fusion; UNC-11 is also required for localization of SNB-1/synaptobrevin to synaptic vesicles, thus acting as a sor…
13999	WBGene00016326	I	-	3807458	3816809	0.036513815	0.766366382	48.403183	54.902309	50.24012	50.499809	49.370293	49.706841	51.079048	49.849129	ubr-1 is an ortholog of human UBR2 (ubiquitin protein ligase E3 component n-recognin 2) and UBR1 (ubiquitin protein ligase E3 component n-recognin 1); ubr-1 exhibits ubiquitin conjugating enzyme binding activity and is predicted to have zinc ion binding activity, based on protein domain information.
2568	WBGene00003797	I	+	3817996	3821505	0.06990578	0.751184866	41.572147	53.855934	52.989223	53.310116	44.391529	50.082371	48.135201	50.401375	npp-11 is an ortholog of human Nup62 (nucleoporin 62) and NUP62CL (nucleoporin 62 C-terminal like); npp-11 is involved in embryo development, establishment of mitotic spindle orientation, hermaphrodite genitalia development, nematode larval development, nucleus organization and receptor-mediated endocytosis; npp-11 is a structural constituent of nuclear pore, based on protein domain information; …
20213	WBGene00023066	I	-	3821656	3821990	0.116909141	NA	0.107895	0.083506	0.036824	0.006002	0.123463	0.002905	0.047064	0.004678	Tiling array and RNA sequencing studies indicate that F53F10.7 is regulated by daf-12, rsr-2, and cep-1.
5143	WBGene00006833	I	+	3824947	3826514	0.092682535	0.329134048	121.107185	129.149231	128.147369	123.447342	115.249168	127.718193	118.828262	111.676537	unc-108 encodes a small GTPase homologous to the Rab GTPases that function in endocytosis, membrane fusion, and vesicular trafficking events; unc-108 function is required in neurons for normal locomotion; unc-108 also functions in the removal of apoptotic cells, specifically it functions in engulfing cells for the recruitment and fusion of the lysosome to the phagosome; unc-108 is expressed in ne…
16283	WBGene00018765	I	+	3827219	3828143	0.282486875	0.003890402	140.113373	148.3591	152.207275	152.993729	123.396652	137.999008	111.931274	117.174522	F53F10.3 is an ortholog of human MPC2 (mitochondrial pyruvate carrier 2); microarray, tiling array, and RNA sequencing studies indicate that F53F10.3 is regulated by alg-1, rde-4, zfp-1, daf-12, lin-35, sir-2.1, isp-1, and nuo-6; RNA sequencing and microarray studies indicate that F53F10.3 is regulated by Rotenone, Progesterone, Testosterone, Cry5B, Hydrolyzable Tannins, Humic substances, and Sir…
21078	WBGene00044423	I	+	3828239	3829308	-0.054673634	0.860295139	7.916355	9.832427	9.893075	10.94342	11.573956	10.863545	8.430478	9.888733	F53F10.8 is an ortholog of human TMEM234 (transmembrane protein 234); tiling array studies indicate that F53F10.8 is regulated by daf-12; microarray studies indicate that F53F10.8 is regulated by Hydrogen sulfide; tiling array and RNA sequencing studies indicate that F53F10.8 is enriched in the germline precursor cell and in the NSM neurons.
20212	WBGene00023065	I	+	3828843	3829313	0.9925951	0.02839636	2.015279	1.291456	0.125849	0.143282	0.14051	0.176792	0.279757	0.1331	Tiling array studies indicate that F53F10.6 is regulated by daf-12 and hpl-2; RNA sequencing studies indicate that F53F10.6 is enriched in the NSM neurons.
16282	WBGene00018764	I	+	3830562	3834124	0.146039896	0.359113775	136.218765	147.829224	137.678024	128.344269	125.233757	107.589478	136.478241	134.396637	F53F10.2 is an ortholog of human AZIN1 (antizyme inhibitor 1), Odc1 (ornithine decarboxylase 1) and AZIN2 (antizyme inhibitor 2); F53F10.2 is predicted to have catalytic activity, based on protein domain information.
16281	WBGene00018763	I	-	3834115	3837807	-0.266257806	0.268051721	7.891028	8.413063	7.8092	5.527151	8.011659	8.742729	11.332644	8.02873	F53F10.1 is an ortholog of human CCDC102B (coiled-coil domain containing 102B) and CCDC102A (coiled-coil domain containing 102A); F53F10.1 is expressed in the body wall musculature; F53F10.1 is localized to the mitochondrion.
17580	WBGene00020187	I	-	3838237	3839899	-0.08678435	0.594619154	65.312492	66.318008	69.649345	77.133354	78.12764	77.938545	75.69767	66.373253	gsp-4 encodes an ortholog of protein phosphatase 1 gamma, a Glc7/PP1 phosphatase (HGNC:PPP1CA); GSP-4 is nearly identical to GSP-3, and the two proteins appear to function redundantly during sperm development; GSP-3/4 activity is required for chromosome partitioning during sperm meiosis and for sperm motility, specifically for pseudopod development and a normal rate of pseudopodial treadmilling; …
17581	WBGene00020188	I	-	3839809	3841558	0.599937053	0.016900201	2.27162	2.507227	2.509135	3.706983	1.821592	1.683283	1.306074	2.213684	Microarray studies indicate that T03F1.6 is regulated by vhl-1, ubc-9, clk-1, eri-1, ash-2, gld-2, tax-6, tdp-1, isp-1, and nuo-6; microarray and RNA sequencing studies indicate that T03F1.6 is regulated by Methylmercuric chloride, Rotenone, Progesterone, Cry5B, Quercetin, Humic substances, single-walled carbon nanotubes, Colistin, Dafa#1, and Sirolimus; microarray and RNA sequencing studies indi…
17585	WBGene00020192	I	+	3853810	3854233	-0.164954683	0.538083384	70.035896	68.644791	60.345554	41.97015	68.071083	70.589531	75.701286	58.541203	T03F1.11 is an ortholog of human CHP1 (calcineurin like EF-hand protein 1); T03F1.11 is predicted to have calcium ion binding activity, based on protein domain information.
17582	WBGene00020189	I	-	3854169	3859292	-0.044184957	0.85264581	11.226956	14.254819	14.045993	14.703108	13.651026	14.367135	13.865393	14.428001	tfbm-1 is an ortholog of human TFB1M (transcription factor B1, mitochondrial); tfbm-1 is involved in reproduction; tfbm-1 is predicted to have rRNA (adenine-N6,N6-)-dimethyltransferase activity, based on protein domain information.
17583	WBGene00020190	I	-	3859376	3862729	0.076179137	0.376602362	47.362049	48.708885	49.191128	49.981293	48.386307	45.786903	46.130978	45.35125	guk-1 is an ortholog of human GUK1 (guanylate kinase 1); guk-1 is involved in hermaphrodite genitalia development, locomotion and receptor-mediated endocytosis; guk-1 is predicted to have guanylate kinase activity, based on protein domain information; guk-1 is expressed in the anchor cell.
1447	WBGene00001832	I	-	3862775	3865938	0.054067258	0.861519041	45.393978	65.380089	65.516045	69.755867	59.27457	63.758102	55.284649	60.021561	The hcp-4 gene encodes a centromere protein (CENP)-C homolog, holocentric protein (HCP)-4.
17579	WBGene00020185	I	+	3867541	3869109	-0.078464894	0.41950459	163.436768	169.829987	164.049866	164.982681	167.524338	179.215042	180.155746	176.651123	pgk-1 encodes a protein that is orthologous to human PHOSPHOGLYCERETE KINASE 1 (PGK1; OMIM:311800), which when mutated leads to hemolytic anemia and neurologic disturbances.
624	WBGene00000764	I	+	3869214	3870114	-0.035515532	0.794041877	18.118298	19.552298	17.783079	18.889271	19.819769	19.944893	17.97599	18.984135	coq-4 encodes an ortholog of S. cerevisiae COQ4; while COQ-4 is conserved between eukaryotes and bacteria, its biochemical function is unknown; by orthology, COQ-4 is predicted to peripherally associate with the matrix face of the mitochondrial inner membrane, in a complex with COQ-3 (and perhaps COQ-6), and to be required to maintain a steady-state level of CLK-1/COQ-7 protein; COQ-4 is required…
45883	WBGene00219725	I	-	3870642	3871267	0.134105524	0.754105215	0.762904	0.691503	0.801916	0.980836	0.801707	0.870891	0.606339	0.681708	RNA sequencing studies indicate that linc-63 is regulated by cep-1.
17584	WBGene00020191	I	-	3871474	3873428	0.172594896	0.416339662	11.909887	8.580704	9.033875	9.111217	8.568181	7.771839	8.829623	9.146733	clec-53 is an ortholog of members of the human COLEC (Collectins) family including COLEC11; clec-53 is expressed in the intestine.
17578	WBGene00020184	I	+	3874037	3875995	-0.040425213	0.761272518	73.232552	77.965218	74.712234	71.988884	72.758781	77.948021	81.174431	76.19194	uba-5 is an ortholog of human UBA5 (ubiquitin like modifier activating enzyme 5); uba-5 is predicted to have small protein activating enzyme activity, based on protein domain information.
17586	WBGene00020193	I	-	3875974	3876711	0.123049498	0.579067482	13.491704	18.186516	17.395964	19.108257	15.649364	16.050812	14.691825	16.465034	T03F1.12 is an ortholog of human SYS1 (Sys1 golgi trafficking protein); microarray, tiling array, and RNA sequencing studies indicate that T03F1.12 is regulated by age-1, daf-12, hpl-2, tatn-1, drh-3, gld-2, skn-1, glp-1, mir-243, and daf-2; microarray and RNA sequencing studies indicate that T03F1.12 is regulated by Hydrogen sulfide and Rotenone; RNA sequencing studies indicate that T03F1.12 is …
14479	WBGene00016837	I	+	3877063	3880747	0.170377139	0.219779403	45.475151	55.221119	52.592705	54.959141	45.354099	44.687878	45.812656	49.7878	C50F2.3 is an ortholog of human XAB2 (XPA binding protein 2); C50F2.3 is involved in embryo development, gonad development and nematode larval development; C50F2.3 is expressed in the hypodermis, nervous system, body region, and the reproductive system.
14478	WBGene00016836	I	+	3881816	3888313	0.131051855	0.656683077	14.888095	23.053097	22.425755	24.715975	18.65107	21.470819	17.373461	20.358879	C50F2.2 is involved in embryo development.
12	WBGene00000013	I	-	3885548	3885905	-0.588598214	0.101839392	3.329389	2.829784	2.622015	1.21793	4.11159	4.300106	5.339372	2.601958	abf-2 encodes an antimicrobial peptide homologous to Ascaris suum antibacterial factor ASABF, and closely related to ABF-1; recombinant ABF-2 displays strong microbicidal activity against Gram-negative and Gram-positive bacteria, as well as fungi; on account of ABF-2's antimicrobial activity, sequence similarity, and expression in the pharyngeal marginal zone, ABF-2 is thought to mediate an antim…
11	WBGene00000012	I	-	3886111	3887080	-0.170197194	0.789843012	0.711518	1.118112	1.528723	1.419767	1.572419	2.241533	0.742525	1.119836	The abf-1 gene encodes a homolog of the antibacterial factor ASABF from Ascaris suum; it is closely related to abf-2.
14480	WBGene00016838	I	-	3888331	3891598	0.006882138	0.967324466	29.248404	27.166172	27.85738	28.739546	27.879896	28.103647	29.066793	28.304859	C50F2.4 is involved in striated muscle myosin thick filament assembly.
14477	WBGene00016835	I	+	3892332	3895271	0.445912222	NA	0.029668	0.010378	0.008791	0.011369	0	0	0.011359	0	Tiling array and microarray studies indicate that C50F2.1 is regulated by daf-16, rsr-2, sir-2.1, and mir-35.
32057	WBGene00169408	I	-	3893910	3893930	NA	NA	0	0	0	0	0	0	0	0	NA
14481	WBGene00016839	I	-	3895764	3897478	-0.170384928	0.302861811	24.998724	22.014044	21.637379	19.410255	27.029751	24.462362	27.374485	21.194349	C50F2.5 is an ortholog of human PTPRR (protein tyrosine phosphatase, receptor type R); C50F2.5 is predicted to have protein tyrosine phosphatase activity, based on protein domain information.
1082	WBGene00001430	I	-	3898046	3899840	-0.150743609	0.761272518	238.696091	191.918732	176.931946	94.007568	207.284622	180.435043	297.112244	170.499039	fkb-5 encodes a peptidyl-prolyl cis-trans isomerase (PPIase) that is one of eight FK506 binding proteins encoded by the C. elegans genome; although fkb-5 single mutants show no obvious defects, animals doubly and triply mutant for fkb-5 and other FKB secretory pathway mutants display synthetic, cold-sensitive body morphology and molting defects as well as L1 larval lethality; an fkb-5::lacZ repor…
14482	WBGene00016840	I	-	3900407	3901437	-0.160802436	0.353681513	4.157386	4.099623	3.622823	3.375705	4.686926	4.500169	4.263325	3.757821	C50F2.7 is an ortholog of human CD164 (CD164 molecule) and TMEM123 (transmembrane protein 123); microarray, tiling array, and RNA sequencing studies indicate that C50F2.7 is regulated by cyc-1, hpl-2, eat-2, prg-1, wrn-1, sir-2.1, crh-1, tax-6, tdp-1, mir-35, tbx-2, and nuo-6; RNA sequencing and microarray studies indicate that C50F2.7 is regulated by Rotenone, Progesterone, and Humic substances.
14483	WBGene00016841	I	-	3901432	3905208	-0.172629443	0.195844631	1.599427	1.765754	1.662267	1.527803	1.839643	1.907723	1.953009	1.739945	magu-3 is an ortholog of human Mpp6 (membrane palmitoylated protein 6) and MPP2 (membrane palmitoylated protein 2); magu-3 is expressed in the pharynx, tail, and the intestine.
2681	WBGene00003950	I	+	3908747	3909701	0.120603077	0.101017146	234.047043	232.67038	234.900513	234.125244	223.896667	212.027542	210.071518	219.778122	pbs-4 encodes a B-type subunit of the 26S proteasome's 20S protease core particle; by homology, PBS-4 is predicted to function in ATP/ubiquitin-dependent nonlysosomal protein degradation; loss of pbs-4 activity via RNAi indicates that, in C. elegans, PBS-4 is required for embryonic, germline, and larval development.
17981	WBGene00020625	I	-	3909629	3910544	-0.026215669	0.888880484	25.746845	24.100489	22.795731	21.663994	26.031563	25.191891	24.238728	21.338278	mrrf-1 is an ortholog of human MRRF (mitochondrial ribosome recycling factor); microarray studies indicate that mrrf-1 is regulated by sma-2, sir-2.1, isp-1, and nuo-6; microarray studies indicate that mrrf-1 is regulated by Cholestanol, Progesterone, Resveratrol, and Paraquat; tiling array and RNA sequencing studies indicate that mrrf-1 is enriched in the germ line and in neurons.
27464	WBGene00077599	I	-	3910781	3912471	-0.279271399	0.682520757	0.28031	0.237436	0.198934	0	0.192029	0.460409	0.242466	0.209341	Tiling array studies indicate that T20F5.8 is regulated by hpl-2.
17982	WBGene00020626	I	-	3912635	3915458	0.01174704	0.985233627	4.894982	4.438465	3.630109	1.687024	3.058521	3.41165	5.135766	2.937119	Microarray and RNA sequencing studies indicate that T20F5.4 is regulated by vhl-1, age-1, sma-2, sma-4, rsr-2, ubc-9, gld-2, ash-2, set-2, wdr-5.1, daf-2, ain-1, ain-2, fbf-1, mir-243, nhr-23, and mir-35; RNA sequencing and microarray studies indicate that T20F5.4 is regulated by 1-methylnicotinamide, Methylmercuric chloride, Rotenone, Tunicamycin, Manganese chloride, Progesterone, Quercetin, Col…
20288	WBGene00023142	I	+	3916064	3916391	0.105290211	NA	0.02526	0	0	0	0	0	0	0	Microarray studies indicate that T20F5.1 is regulated by sir-2.1.
17983	WBGene00020627	I	-	3917911	3920172	0.364586869	0.000722762	22.498785	20.751017	21.885513	18.779917	16.44416	16.44846	17.961712	14.442859	Tiling array, microarray, and RNA sequencing studies indicate that T20F5.5 is regulated by hpl-2, nhr-114, eat-2, sir-2.1, spr-5, dpy-10, aak-2, and isp-1; RNA sequencing and microarray studies indicate that T20F5.5 is regulated by Ethanol, Methylmercuric chloride, Progesterone, Chlorpyrifos, Diazinon, single-walled carbon nanotubes, Paraquat, Colistin, and Sirolimus; RNA sequencing studies indic…
17984	WBGene00020628	I	-	3920177	3925162	0.117234533	0.590260875	29.823221	39.851826	38.52943	42.054604	33.796246	36.640568	32.467194	36.189999	T20F5.6 is an ortholog of human RNF183 (ring finger protein 183) and RNF225 (ring finger protein 225); T20F5.6 is predicted to have zinc ion binding activity, based on protein domain information.
17985	WBGene00020629	I	-	3925434	3927887	0.123497873	0.409098966	40.824043	47.002815	47.443115	50.334415	43.047001	44.118393	39.829304	44.294445	T20F5.7 is predicted to have zinc ion binding activity, based on protein domain information.
18007	WBGene00020653	I	+	3930830	3931552	-0.067925439	0.847150294	3.130956	2.227366	2.935811	2.685651	3.46139	2.756717	3.024854	2.415855	Tiling array, microarray, and RNA sequencing studies indicate that T21E3.2 is regulated by hpl-2, nhr-114, alg-3, alg-4, csr-1, rrf-3, pmk-1, aak-2, isp-1, and nuo-6; microarray studies indicate that T21E3.2 is regulated by Methylmercuric chloride, Tunicamycin, Progesterone, Paraquat, and Colistin; tiling array, RNA sequencing, and microarray studies indicate that T21E3.2 is enriched in the germ …
18006	WBGene00020652	I	+	3932210	3934813	0.246908459	0.416149187	37.305489	57.405098	59.786663	73.303223	47.917583	50.316364	38.772758	53.866253	egg-4 encodes a pseudotyrosine phosphatase; egg-4, along with egg-5 which also encodes a pseudotyrosine phosphatase, are required for the egg-to-oocyte transition and embryonic development; EGG-4 and EGG-5 function to negatively regulate the activity of the MBK-2 DYRK family kinase by sequestering MBK-2 at the oocyte cortex and, in the case of EGG-4, by inhibiting its enzymatic activity; EGG-4 ph…
1962	WBGene00003072	I	-	3935272	3953991	0.024952735	0.871119758	11.033339	11.739982	10.714994	10.649192	10.537309	12.040006	10.831704	10.234447	lrp-2 is an ortholog of members of the human LRP (Low density lipoprotein receptors) family including LRP12; lrp-2 is involved in cell migration, regulation of cell migration and secretion by cell; lrp-2 is expressed in the pharynx, hypodermis, nervous system, tail, reproductive system, intestine, excretory cell, and the body wall musculature; lrp-2 is localized to the Golgi-associated vesicle.
46110	WBGene00219953	I	-	3956075	3956137	NA	NA	0	0	0	0	0	0	0	0	NA
16066	WBGene00018528	I	+	3960968	3962249	-0.104743955	0.655765213	12.663713	10.769052	10.808221	11.16434	15.435662	11.755875	11.835736	10.373665	Microarray studies indicate that F47B3.4 is regulated by Methylmercuric chloride, Progesterone, Humic substances, single-walled carbon nanotubes, Paraquat, Colistin, adsorbable organic bromine compounds, and Sirolimus; RNA sequencing and microarray studies indicate that F47B3.4 is enriched in the germ line and in the AFD and AWB neurons.
16067	WBGene00018529	I	-	3963115	3964177	-0.102940728	0.64301006	13.094653	11.572723	10.815547	11.561768	15.411224	12.255529	12.785386	10.613949	Microarray and RNA sequencing studies indicate that F47B3.5 is regulated by rrf-3, eri-1, hlh-30, and clk-1; microarray studies indicate that F47B3.5 is regulated by Progesterone; microarray and RNA sequencing studies indicate that F47B3.5 is enriched in the germ line and in the ALM and PLM neurons.
16065	WBGene00018527	I	+	3964370	3965314	NA	NA	0	0	0	0	0	0	0	0	F47B3.3 is an ortholog of human PLLP (plasmolipin) and CMTM8 (CKLF like MARVEL transmembrane domain containing 8); microarray and RNA sequencing studies indicate that F47B3.3 is regulated by clk-1, cyc-1, emr-1, lem-2, prg-1, ain-1, dpy-9, dpy-10, alg-1, mir-35, ain-2, and tbx-2; microarray studies indicate that F47B3.3 is regulated by Progesterone, Resveratrol, and Atrazine; RNA sequencing and m…
16068	WBGene00018530	I	-	3965738	3967279	-0.045438621	0.791668157	16.174919	14.280199	14.435562	14.25467	15.828165	15.665601	16.272467	13.7242	F47B3.6 is involved in axonal fasciculation and dendrite development; F47B3.6 is predicted to have protein tyrosine phosphatase activity, based on protein domain information.
16069	WBGene00018531	I	-	3968118	3970474	-0.096495788	0.640175148	12.647086	12.973324	13.739549	15.749001	16.633339	15.786931	14.229678	12.953911	F47B3.7 is predicted to have protein tyrosine phosphatase activity, based on protein domain information.
16064	WBGene00018526	I	+	3970374	3971302	-0.057279778	0.860079407	8.396818	9.326863	9.816313	11.969858	11.885748	10.982245	10.043266	8.716028	F47B3.2 is predicted to have protein tyrosine phosphatase activity, based on protein domain information.
16063	WBGene00018525	I	+	3972162	3973703	-0.036174236	0.831151365	13.462583	12.066672	12.101322	11.747583	13.225027	12.915794	13.317715	11.533744	F47B3.1 is involved in axonal fasciculation and dendrite development; F47B3.1 is predicted to have protein tyrosine phosphatase activity, based on protein domain information.
15481	WBGene00017909	I	-	3974063	3977351	-0.146429084	0.306552376	20.14397	19.302832	19.6371	16.131102	22.474525	19.763355	21.951101	19.669024	F28H1.4 is an ortholog of human PLLP (plasmolipin) and CMTM8 (CKLF like MARVEL transmembrane domain containing 8); microarray, proteomic, and RNA sequencing studies indicate that F28H1.4 is regulated by sma-2, age-1, gld-1, let-7, tatn-1, emr-1, lem-2, sir-2.1, ain-1, ain-2, dpy-9, and dpy-10; microarray studies indicate that F28H1.4 is regulated by Resveratrol, Hydrolyzable Tannins, and Humic su…
15482	WBGene00017910	I	-	3978493	3979538	-0.041570257	0.874805147	7.05578	6.811183	6.58522	7.038972	8.105571	7.344562	7.344307	5.773568	Microarray and RNA sequencing studies indicate that F28H1.5 is regulated by spe-44, wdr-23, nhr-62, eat-2, hlh-30, csr-1, pgl-1, pgl-3, glh-4, glh-1, aak-2, isp-1, and nuo-6; microarray studies indicate that F28H1.5 is regulated by Tryptophan, Methylmercuric chloride, Progesterone, Diazinon, Hydrolyzable Tannins, Paraquat, and Colistin; RNA sequencing studies indicate that F28H1.5 is enriched in …
173	WBGene00000197	I	+	3983171	3986915	-0.079834738	0.362123837	136.081726	145.297165	139.829971	140.787079	149.766464	145.863266	150.099518	151.869766	aars-2 encodes a predicted cytoplasmic alanyl-tRNA synthetase (AlaRS), a class II aminoacyl-tRNA synthetase that catalyzes the attachment of alanine to its cognate tRNA and is thus required for protein biosynthesis; AARS-2 is essential for embryogenesis, and is required for fertility and a normal rate of postembryonic development; AARS-2 expression is likely ubiquitous and detected in hypodermis,…
638	WBGene00000779	I	+	3987842	3988699	0.122637101	0.060805978	711.298828	727.062988	741.527161	735.557861	672.440186	691.45575	671.591858	658.961182	cpn-3 encodes a calponin homolog, most closely related to its paralog CPN-4 in C. elegans; CPN-3 is more similar to the calponin paralogs transgelin (SM22 alpha) or neuronal protein NP25 than to calponin per se.
15480	WBGene00017908	I	+	3995709	3996950	0.025235917	0.946135926	5.059083	6.35499	6.69683	6.662524	5.05342	7.741074	5.999332	5.698165	Tiling array, microarray, and RNA sequencing studies indicate that F28H1.1 is regulated by daf-16, atfs-1, spg-7, prg-1, htz-1, mdt-15, sir-2.1, mut-2, rrf-2, dcr-1, ain-1, ain-2, fbf-1, mir-35, nasp-1, isp-1, and nuo-6; RNA sequencing and microarray studies indicate that F28H1.1 is regulated by 1-methylnicotinamide, Mercuric Chloride, D-glucopyranose, Progesterone, Cadmium, Cry5B, Chlorpyrifos, …
5119	WBGene00006805	I	-	3999348	4031739	0.027216103	0.914238456	16.528843	20.214041	18.381798	16.130947	15.721784	19.195816	20.160614	16.605125	unc-73 encodes a guanine nucleotide exchange factor (GNEF) similar to the Trio protein; UNC-73 is required for vulval morphogenesis, for the migration of QL, QR, CAN, and hypodermal P cells, the commissure outgrowth of D type motoneurons, and amphid axon outgrowth; UNC-73 has GNEF activity for both CED-10 and MIG-2 in vitro; the requirement for UNC-73 in P cell migration can be suppressed by tran…
16375	WBGene00018868	I	+	4005435	4006019	-0.121001649	NA	0	0	0	0	0.089235	0	0	0	F55C7.2 is involved in cell development; F55C7.2 is expressed in the intestinal muscle.
46130	WBGene00219973	I	-	4017386	4017468	-0.056370161	NA	0.334385	0.027151	0.186366	0.012047	0.014238	0.651978	0.010335	0.031204	NA
32980	WBGene00170333	I	-	4020211	4020231	-0.076167023	NA	0	0	0	0	0.118172	0	0	0	NA
5132	WBGene00006820	I	+	4035702	4090884	-0.1052003	0.531228694	64.395935	65.51368	57.226109	50.871365	64.254089	76.424843	75.71312	65.243362	unc-89 encodes several protein isoforms variably characterized by the presence or absence of SH3, DH, PH, immunoglobulin and myosin light chain kinase (MLCK)-like protein kinase domains; during development, unc-89 is required for proper organization of A bands in striated muscle and thus for fully normal locomotion, pharyngeal muscle contractions, and body size; unc-89 is expressed in body wall m…
41707	WBGene00198824	I	-	4043553	4043613	NA	NA	0	0	0	0	0	0	0	0	NA
43875	WBGene00200992	I	+	4043553	4043613	NA	NA	0	0	0	0	0	0	0	0	NA
31345	WBGene00168694	I	-	4057937	4057957	NA	NA	0	0	0	0	0	0	0	0	NA
13348	WBGene00015631	I	-	4071799	4073088	-0.649859115	0.003950402	1.21611	1.360903	1.436862	0.987761	1.568838	2.314562	2.523385	1.775164	clec-89 is an ortholog of members of the human COLEC (Collectins) family including COLEC11; microarray and RNA sequencing studies indicate that clec-89 is regulated by clk-1, skn-1, and ain-2; microarray studies indicate that clec-89 is regulated by Cry5B and Sirolimus; microarray studies indicate that clec-89 is enriched in the intestine.
45987	WBGene00219830	I	+	4078904	4079024	-0.010711499	0.989716118	0.249287	0.643196	0.155758	0.160756	0.566444	0.314409	0.150862	0.193358	NA
13759	WBGene00016066	I	+	4094179	4098330	-0.071729794	0.886766739	2.732119	2.333708	2.770072	4.07661	3.994026	3.392602	1.929143	3.432326	acd-2 is an ortholog of members of the human SCNN (Sodium channels epithelial) family including SCNN1G; acd-2 is predicted to have sodium channel activity, based on protein domain information.
13758	WBGene00016064	I	+	4103713	4108045	-0.74951206	8.55E-06	1.299079	1.268694	1.218835	0.903909	2.086692	2.21406	2.258037	1.577126	acd-1 is an ortholog of members of the human SCNN (Sodium channels epithelial) family including SCNN1G; acd-1 is involved in response to acidic pH; acd-1 is predicted to have sodium channel activity, based on protein domain information; acd-1 is expressed in the AMshR and the AMshL; acd-1 is localized to the intrinsic component of membrane.
13757	WBGene00016063	I	+	4109407	4112385	-0.379977765	0.347100026	0.222146	0.190285	0.131478	0.239497	0.34429	0.320258	0.178414	0.242653	delm-2 is an ortholog of members of the human SCNN (Sodium channels epithelial) family including SCNN1G; delm-2 is involved in axonal fasciculation; delm-2 is predicted to have sodium channel activity, based on protein domain information.
702	WBGene00000867	I	+	4114734	4116370	0.115358764	0.765745103	60.939705	87.170395	91.15538	116.9506	90.580185	83.566414	62.271538	93.099365	cyb-2.2 is an ortholog of members of the human CCN (Cyclins) family including CCNB1; cyb-2.2 is involved in embryo development, locomotion, nematode larval development and oocyte maturation.
16730	WBGene00019254	I	+	4116851	4118163	0.159711714	0.41193087	9.492306	11.984516	11.634257	13.12015	10.828161	10.507681	9.316384	10.903724	H31G24.3 is involved in embryo development and meiotic chromosome segregation.
20455	WBGene00023314	I	+	4120407	4123036	0.417004466	0.312428079	0.098559	0.063108	0.087086	0.069337	0.060835	0.047462	0.062472	0.055125	Microarray studies indicate that H31G24.2 is regulated by ain-1 and ain-2; microarray studies indicate that H31G24.2 is enriched in the body wall musculature.
16729	WBGene00019253	I	+	4123481	4124723	-0.264962998	0.549911926	0.106831	0	0	0	0.202822	0.122077	0.132167	0	H31G24.1 is involved in embryo development.
1927	WBGene00003029	I	+	4126056	4129307	-0.191607941	0.232826818	2.722011	2.899967	3.022538	2.925709	3.217198	3.011696	3.756271	3.347151	lin-44 encodes one of five C. elegans Wnt signaling ligands; during development, LIN-44 activity is required non-cell-autonomously for polarity specification of asymmetric cell divisions of the B, U, and F cells in the male, and the T cell in males and hermaphrodites; in addition, LIN-44 functions redundantly with MOM-2 and CWN-2 to pattern the P7.p lineage during vulval development; lin-44 expre…
1867	WBGene00002696	I	-	4129469	4132292	0.197217616	0.260691646	54.305214	64.727921	64.028343	70.769142	61.362114	52.995392	48.300457	59.459354	let-504 encodes a 256-amino acid protein with sequence similarity to the human gene NFB-activating protein (NKAP) with 30% identity at the protein level (OMIM:300766); in humans, NKAP is a transcriptional repressor that associates with the NOTCH co-repressor complex and is required for T-cell development; the phenotypes of the let-504 alleles range from larval arrest to sterile adults; h888 and h…
14711	WBGene00017085	I	+	4132500	4135239	0.015095482	0.939874222	97.07827	99.669357	99.273201	103.370247	102.308556	94.01001	92.244957	101.704033	E01A2.2 is an ortholog of human SRRT (serrate, RNA effector molecule); E01A2.2 is involved in determination of adult lifespan, embryo development and oviposition.
14712	WBGene00017087	I	-	4135239	4137074	-0.200179381	0.171035111	16.751305	18.80724	18.41959	20.634567	22.616114	20.390472	20.21841	23.319769	E01A2.5 is an ortholog of human DPH6 (diphthamine biosynthesis 6); microarray and RNA sequencing studies indicate that E01A2.5 is regulated by cyc-1, tatn-1, and fbf-1; RNA sequencing and microarray studies indicate that E01A2.5 is regulated by Rotenone, Atrazine, Paraquat, Sirolimus, and Allantoin; RNA sequencing studies indicate that E01A2.5 is enriched in the germ line.
14713	WBGene00017088	I	-	4137134	4140634	-0.022364515	0.9325444	87.681656	104.061592	106.633537	115.096565	109.728889	105.331451	95.854652	112.020279	akir-1 is an ortholog of human AKIRIN2 (akirin 2); akir-1 is involved in embryo development; akir-1 is expressed in the hypodermis, nervous system, and the body wall musculature.
46028	WBGene00219871	I	-	4138208	4138333	-0.218338317	0.763636108	0.765447	0.352007	0.298248	0.173457	0.807508	0.559697	0.307665	0.43269	RNA sequencing studies indicate that E01A2.11 is regulated by cep-1.
27397	WBGene00077515	I	-	4138604	4138730	-0.103762278	NA	0.2212	0.1412	0.078177	0.009465	0.313574	0.179589	0.109733	0.035331	Microarray studies indicate that E01A2.9 is regulated by clk-1.
14710	WBGene00017084	I	+	4139514	4142367	0.100875475	0.41193087	48.223511	52.757256	51.964619	54.579296	53.882755	48.646595	46.199821	49.244915	E01A2.1 encodes a glutamate cysteine ligase regulatory subunit; by homology, the product of E01A2.1, along with the catalytic subunit GCS-1 (gamma-glutamylcysteine synthetase), is predicted to participate in the rate-limiting first step of glutathione (GSH) synthesis.
14714	WBGene00017089	I	-	4142282	4144583	0.457147211	0.057680866	8.362931	9.57523	10.527471	14.944622	8.325104	8.629382	6.18202	8.058684	The E01A2.7 gene encodes one of five paraoxonase-like proteins; it is homologous to the human genes PARAOXONASE 1 gene (PON1, OMIM:168820) and PARAOXONASE 2 (OMIM:602447), which in some allelic forms are associated with susceptibility to coronary artery disease or to variations in fasting plasma glucose.
27552	WBGene00077701	I	-	4145315	4147182	0.317255695	0.24795372	14.209808	12.64958	13.073531	21.545168	12.749839	12.100815	10.040578	14.072206	poml-3 is an ortholog of human PON3 (paraoxonase 3), PON2 (paraoxonase 2) and PON1 (paraoxonase 1); microarray and RNA sequencing studies indicate that poml-3 is regulated by daf-16, eat-2, hlh-30, clk-1, daf-2, sir-2.1, dpy-9, dpy-10, osm-7, osm-11, hcf-1, tdp-1, and nuo-6; RNA sequencing and microarray studies indicate that poml-3 is regulated by Manganese chloride, Progesterone, Testosterone, …
14715	WBGene00017090	I	-	4147273	4148278	-0.153844916	0.789843012	0.096695	0	0.039747	0	0.082243	0.119611	0.060368	0	The E01A2.8 gene encodes one of five paraoxonase-like proteins; it is homologous to the human PARAOXONASE 1 gene (PON1, OMIM:168820), which in some allelic forms is associated with susceptibility to coronary artery disease.
17446	WBGene00020040	I	-	4148832	4149429	-0.602629356	0.009490069	376.671234	369.908997	363.56842	203.130341	453.357941	467.983643	659.796875	486.637329	Microarray and RNA sequencing studies indicate that R12E2.15 is regulated by Hydrogen sulfide, Methylmercury hydroxide, 1-methylnicotinamide, Methylmercuric chloride, Rotenone, Cholestanol, Estrogen, Progesterone, Resveratrol, Chlorpyrifos, Quercetin, Humic substances, Copper Sulfate, Colistin, Dafa#1, adsorbable organic bromine compounds, and Sirolimus; tiling array and microarray studies indica…
17445	WBGene00020039	I	+	4149981	4150634	-0.534936646	0.01933251	328.776581	320.986267	310.409912	177.607132	389.111176	390.026184	526.534973	393.449036	Microarray, tiling array, and RNA sequencing studies indicate that R12E2.14 is regulated by cyc-1, fer-1, age-1, hpl-2, emr-1, lem-2, prg-1, wrn-1, ain-1, spr-5, mir-243, alg-1, and nhr-66; RNA sequencing and microarray studies indicate that R12E2.14 is regulated by 1-methylnicotinamide, Methylmercuric chloride, Rotenone, Estrogen, Progesterone, Testosterone, Resveratrol, Chlorpyrifos, and Colist…
17438	WBGene00020032	I	-	4151099	4151761	-0.773994071	0.00085574	8.806493	9.437903	8.976457	5.349924	13.113019	12.455299	19.768831	13.301944	Tiling array, RNA sequencing, and microarray studies indicate that R12E2.6 is regulated by rsr-2, blmp-1, ubc-9, sir-2.1, oga-1, ogt-1, pmk-1, and eat-2; microarray studies indicate that R12E2.6 is regulated by Aldicarb, Tetrabromobisphenol A, and Allantoin; tiling array studies indicate that R12E2.6 is enriched in the body wall muscle cell and in the NSM neurons.
17439	WBGene00020033	I	-	4153957	4154550	-0.507177835	0.008691099	348.698273	326.998627	322.389343	201.829453	425.019958	402.696411	500.92746	415.363647	R12E2.7 is expressed in the anal depressor muscle, vulval cell, hypodermis, intestinal muscle, anal sphincter muscle, rectal muscle, body wall musculature, and the vulC.
17440	WBGene00020034	I	-	4155542	4158733	-0.614027977	0.026443956	1.064646	0.907723	0.728187	0.55553	1.359776	1.118678	1.665985	1.113366	Microarray studies indicate that R12E2.8 is regulated by cyc-1, sma-2, clk-1, and fbf-1; microarray studies indicate that R12E2.8 is regulated by Hydrogen sulfide, Diazinon, Paraquat, and Sirolimus; tiling array studies indicate that R12E2.8 is enriched in the intestine.
1729	WBGene00002137	I	-	4159014	4161149	-0.088280297	0.620906367	61.127319	51.397682	50.745598	46.048576	57.411083	53.78886	58.7146	54.066833	inx-15 is involved in striated muscle myosin thick filament assembly; inx-15 is expressed in the intestine.
1730	WBGene00002138	I	+	4162035	4165015	-0.009856999	0.964459726	48.893921	44.679733	43.028103	37.946976	46.784115	44.279022	45.494076	40.045605	inx-16 encodes a pannexin, an integral transmembrane channel protein that is a structural component of gap junctions; inx-16 is required for the initiation and propagation of the intestinal calcium wave that is essential for proper execution of the C. elegans rhythmic defecation motor program; in addition, inx-16 mutant animals are aldicarb-resistant, suggesting regulatory communication between t…
1731	WBGene00002139	I	+	4165135	4167229	-0.06806093	0.734381291	22.269838	16.928228	15.770235	14.394491	19.353809	17.419315	17.68117	18.226856	inx-17 is expressed in the virR, virL, certain interneurons, and the intestine.
17441	WBGene00020035	I	-	4168984	4171589	0.324573487	0.247495513	44.367352	67.253708	71.041801	87.799957	54.395195	55.616543	42.80629	60.926395	egg-5 encodes a pseudotyrosine phosphatase; egg-5, along with egg-4 which also encodes a pseudotyrosine phosphatase, are required for the egg-to-oocyte transition and embryonic development; EGG-4 and EGG-5 function to negatively regulate the activity of the MBK-2 DYRK family kinase by sequestering MBK-2 at the oocyte cortex and, in the case of EGG-4, by inhibiting its enzymatic activity; EGG-5 ph…
40478	WBGene00197595	I	-	4172204	4172306	0.102928992	NA	0	0	0.110896	0	0	0	0	0	NA
3294	WBGene00004836	I	+	4172206	4172315	0.102928992	NA	0	0	0.103839	0	0	0	0	0	Tiling array and RNA sequencing studies indicate that sls-2.4 is regulated by daf-12 and cep-1; RNA sequencing studies indicate that sls-2.4 is enriched in the NSM neurons.
17442	WBGene00020036	I	-	4172433	4173739	0.05637628	0.819661497	61.602764	61.488941	61.433395	61.148441	62.540272	63.008354	46.255188	66.087822	R12E2.11 is an ortholog of human UMPS (uridine monophosphate synthetase); R12E2.11 is involved in UMP biosynthetic process and embryo development; R12E2.11 is predicted to have orotate phosphoribosyltransferase activity, based on protein domain information; R12E2.11 is expressed in the spermatheca, intestine, body wall musculature, and the vulval muscle.
17443	WBGene00020037	I	-	4173743	4174774	0.346409975	3.98E-05	65.057549	63.021011	62.645039	60.301525	47.76424	47.872189	49.297131	52.968662	mrps-6 encodes the C. elegans ortholog of mitochondrial ribosomal protein S6.
3133	WBGene00004464	I	+	4175319	4177271	0.121013238	0.145611153	197.621567	211.556793	206.20134	213.496048	202.761093	188.215866	185.328888	190.572449	rpn-8 is an ortholog of human PSMD7 (proteasome 26S subunit, non-ATPase 7); rpn-8 is involved in determination of adult lifespan, embryo development, nematode larval development and reproduction; rpn-8 is expressed in the pharynx, anal depressor muscle, nervous system, reproductive system, intestine, excretory cell, and the body wall musculature.
21446	WBGene00044929	I	+	4175997	4176064	-0.237151903	NA	0.072344	0	0.020157	0	0.05561	0.093915	0.054844	0.195236	Tiling array studies indicate that R12E2.17 is regulated by daf-12.
17444	WBGene00020038	I	-	4177305	4178447	0.062667032	0.506021134	89.404396	93.497803	88.298218	82.228889	84.673828	89.629784	84.13958	81.859932	R12E2.13 is an ortholog of human SDF2 (stromal cell derived factor 2) and SDF2L1 (stromal cell derived factor 2 like 1); R12E2.13 is involved in innate immune response; R12E2.13 is expressed in the anal depressor muscle, nervous system, reproductive system, intestine, rectal gland cell, and the body wall musculature.
17437	WBGene00020031	I	+	4178812	4182158	0.008102937	0.976399522	45.713528	58.220314	53.569492	60.293827	55.412857	61.043278	49.888817	51.855312	suco-1 is an ortholog of human SUCO (SUN domain containing ossification factor); suco-1 is involved in body morphogenesis, receptor-mediated endocytosis, reproduction and secretion by cell; suco-1 is expressed widely.
17436	WBGene00020030	I	+	4182221	4184992	0.031108241	0.9271819	14.282825	20.210403	19.410273	21.359617	17.776699	21.276865	16.545586	18.529715	R12E2.1 is an ortholog of human KLHL20 (kelch like family member 20); R12E2.1 is expressed in the nervous system and the intestine.
2799	WBGene00004093	I	+	4185060	4189956	1.012218093	9.00E-29	83.638748	73.929787	84.191544	88.825905	54.83754	40.771824	46.914406	52.510384	ppw-1 encodes a PAZ (PIWI/Argonaute/Zwille)/PIWI domain-containing protein that is a member of the Argonaute family of proteins; ppw-1 activity is required for efficient germline RNAi.
13676	WBGene00015975	I	+	4190142	4193129	0.039952816	0.871119758	35.002151	45.499603	42.397198	48.716076	43.754009	40.491104	38.972023	42.534691	cas-2 is an ortholog of human CAP1 (adenylate cyclase associated protein 1) and CAP2 (CAP, adenylate cyclase-associated protein, 2 (yeast)); cas-2 is predicted to have actin binding activity, based on protein domain information.
13675	WBGene00015974	I	+	4193241	4203303	0.12019321	0.464841227	27.83567	30.949726	32.048248	33.515602	28.050261	28.543594	27.048992	31.285088	C18E3.5 is an ortholog of human SNRNP40 (small nuclear ribonucleoprotein U5 subunit 40); C18E3.5 is involved in oviposition.
13674	WBGene00015973	I	+	4202417	4203040	-0.742315443	0.110063757	0.087999	0.044555	0.101291	0.106393	0.179499	0.249695	0.163962	0.190148	C18E3.4 is involved in oviposition.
13673	WBGene00015972	I	+	4203458	4208537	-0.073611241	0.657882948	3.822828	4.827712	4.385816	4.557755	4.639005	4.838264	4.687617	4.483158	C18E3.3 is involved in embryo development and nematode larval development.
1584	WBGene00001985	I	-	4208515	4210341	0.234912677	0.339712784	13.764935	18.807362	18.825962	22.898983	16.026979	17.031429	13.269108	16.77272	hop-1 encodes one of three C. elegans presenilins (the other two presenilins are encoded by sel-12 and spe-4); originally identified on the basis of its sequence similarity to SEL-12 and the human PS1 and PS2 presenilins, HOP-1 has been shown to function redundantly with SEL-12 in embryonic, larval, and germline development and thus, to likely function by regulating LIN-12/GLP-1 signaling; in add…
13672	WBGene00015971	I	+	4210979	4212667	0.179701149	0.506021134	21.587242	32.00428	32.744846	36.456028	25.466852	28.738445	25.053839	29.130314	swsn-2.2 encodes a homolog of Swp73/BAF60, a component of the SWI/SNF complex that is conserved from yeast to mammals and that is involved in chromatin remodeling; swsn-2.2 is probably required during mitosis of the T cells for asymmetric cell division.
42708	WBGene00199825	I	-	4212661	4212785	-0.10707944	NA	0	0	0	0	0	0	0.084838	0	RNA sequencing studies indicate that C18E3.10 is regulated by cep-1; RNA sequencing studies indicate that C18E3.10 is enriched in the germ line.
13671	WBGene00015970	I	+	4212708	4214317	-0.129757959	0.590629398	8.286008	7.185112	6.900169	5.542543	7.237007	7.539797	8.787203	7.202648	Microarray and RNA sequencing studies indicate that C18E3.1 is regulated by age-1, nhr-114, wdr-23, nhr-62, eat-2, csr-1, dpy-10, aak-2, and tax-6; microarray studies indicate that C18E3.1 is regulated by Progesterone, Paraquat, Colistin, and Sirolimus; RNA sequencing studies indicate that C18E3.1 is enriched in the germ line, gon_male_dtc posterior, gon_male_dtc anterior, Z1.p, and Z4.a.
13677	WBGene00015976	I	-	4214294	4215768	0.21268345	0.273381421	24.977846	28.89139	29.14987	34.532906	27.30337	25.039076	21.733234	27.60117	C18E3.9 is involved in embryo development.
2295	WBGene00003516	I	+	4229577	4236039	-0.388410881	0.045702896	11.090563	13.305676	10.842709	7.776022	13.475809	14.017968	16.694828	12.839916	nab-1 encodes a PDZ and SAM domain-containing protein that is the sole C. elegans ortholog of the mammalian Neurabin/Spinophilin proteins; by homology, NAB-1 is predicted to interact with F-actin, ZYG-8/Doublecortin and the SAD-1 serine/threonine kinase to regulate interactions between the actin and microtubule networks during cell migration, growth cone guidance, and cell division; loss of nab-1…
14262	WBGene00016605	I	+	4236954	4238617	0.170363341	0.28720111	23.310062	20.56506	20.41227	19.102974	20.678329	18.015991	20.128077	15.630817	C43E11.5 is an ortholog of human PTPRR (protein tyrosine phosphatase, receptor type R); C43E11.5 is predicted to have protein tyrosine phosphatase activity, based on protein domain information.
2361	WBGene00003584	I	-	4239088	4242727	0.154969212	0.037545418	23.002972	24.38859	24.390463	24.089783	22.408459	22.761423	21.261023	20.233288	ndx-7 encodes a NUDIX hydrolase; by sequence comparison, NDX-7 is predicted to function as a pyrophosphatase, and is most closely related to the mouse RP2 protein that has unknown substrate specificity but is regulated transcriptionally by the presence of androgens; in C. elegans, loss of ndx-7 activity via RNA-mediated interference (RNAi) does not result in any obvious abnormalities, consistent …
14263	WBGene00016606	I	-	4242821	4247582	0.216592011	0.043551562	20.500782	23.690172	23.098343	24.202242	18.783579	20.511772	20.060934	19.712303	exoc-7 is an ortholog of human EXOC7 (exocyst complex component 7); exoc-7 is involved in reproduction and functions in vesicle tethering involved in exocytosis; exoc-7 is expressed in the pharynx, coelomocyte, seam cell, intestine, body wall musculature, ventral nerve cord, vulva, nerve ring, dorsal nerve cord, and the tail neurons.
5260	WBGene00007001	I	+	4247754	4249415	0.021763178	0.871033969	62.368958	61.096615	58.662632	57.839241	64.351067	57.486023	57.665806	58.391953	tufm-2 encodes the C. elegans ortholog of the mitochondrial TU elongation Factor (EF-Tu); loss of tufm-2 activity activates the mitochondrial unfolded protein response.
14265	WBGene00016608	I	+	4249482	4253170	0.019072541	0.882173133	37.032604	41.977959	39.124519	39.526733	40.06144	40.437534	38.924606	37.668491	cogc-5 encodes an ortholog of mammalian COG-5, a subunit of lobe B of the conserved oligomeric Golgi complex (COGC); COGC-5 is also orthologous to Drosophila FOUR WAY STOP (required for fly spermatogenesis); COGC-5 is weakly required for normal gonadal distal tip cell migration, a process that also requires seven other orthologs of COGC subunits; like other lobe B subunits in both C. elegans and …
14266	WBGene00016609	I	+	4253242	4254139	0.042190816	0.849064977	25.715723	30.171829	30.099871	32.143055	29.844448	30.37319	25.958921	29.338104	Tiling array, RNA sequencing, and microarray studies indicate that C43E11.12 is regulated by daf-12, tatn-1, gld-2, fog-3, fbf-1, rnp-8, gld-1, isp-1, and nuo-6; RNA sequencing and microarray studies indicate that C43E11.12 is regulated by Rotenone, Chlorpyrifos, Diazinon, and Paraquat; RNA sequencing and microarray studies indicate that C43E11.12 is enriched in the germ line and in neurons.
14261	WBGene00016603	I	+	4254380	4264699	0.227130115	0.310783883	18.457415	26.792992	25.719999	29.004391	21.059332	22.573298	18.832342	23.068266	met-1 encodes a histone methyltransferase whose SET domain is similar to that of Saccharomyces cerevisiae Set2p; loss of met-1 activity in the background of a mutant class A synMuv gene, such as lin-15A, results in a multivulval phenotype, indicating that met-1 acts to negatively regulate vulval cell fate specification; as met-1 is required for normal levels of histone H3K36 and H3K9 trimethylati…
14260	WBGene00016602	I	+	4265109	4267238	0.213752597	0.161041795	35.192608	43.446739	44.350166	45.034241	35.005692	39.567467	33.593616	37.173004	mus-81 is an ortholog of human mus81 (MUS81 structure-specific endonuclease subunit); mus-81 is involved in cellular homeostasis, nematode larval development, receptor-mediated endocytosis, resolution of meiotic recombination intermediates and striated muscle myosin thick filament assembly; mus-81 is predicted to have DNA binding activity and nuclease activity, based on protein domain information.
14264	WBGene00016607	I	-	4267199	4267967	0.188137245	0.21228625	111.858574	100.078506	105.146942	102.418152	92.061432	79.964081	95.516014	101.443222	C43E11.9 is an ortholog of human NIP7 (NIP7, nucleolar pre-rRNA processing protein); C43E11.9 is involved in hermaphrodite genitalia development, nematode larval development, receptor-mediated endocytosis and striated muscle myosin thick filament assembly; C43E11.9 is predicted to have RNA binding activity, based on protein domain information.
287	WBGene00000382	I	-	4268070	4270287	0.085229536	0.744725151	34.397713	42.131794	43.346565	48.688381	41.972118	39.099648	34.566998	44.037254	cdc-6 encodes a homolog of an origin complex component (CDC6) which in yeast controls the start of DNA replication, and also has a distant paralog (Y39A1A.12) within the C. elegans genome; CDC-6 is superficially dispensable for embryonic viability, perhaps because of redundancy with Y39A1A.12.
14259	WBGene00016601	I	+	4270697	4273332	0.095730949	0.507419389	43.164555	51.848736	50.836514	52.168373	48.039986	47.181938	44.443127	46.706196	acin-1 encodes an ortholog of human ACIN1 (OMIM:604562, which induces apoptotic chromatin condensation) and Drosophila HOOK-LIKE.
18906	WBGene00021631	I	-	4273896	4274742	-0.143016725	0.789843012	3.244096	1.603541	2.18768	1.823197	3.594396	2.194304	2.533268	1.743012	Tiling array, RNA sequencing, and microarray studies indicate that Y47D9A.4 is regulated by hpl-2, rsr-2, emr-1, lem-2, and mir-243; microarray studies indicate that Y47D9A.4 is regulated by Tunicamycin, Colistin, and Sirolimus; RNA sequencing studies indicate that Y47D9A.4 is enriched in the germ line.
18905	WBGene00021630	I	+	4275888	4276947	-0.19606303	0.333111823	7.161402	6.209122	6.843073	5.549792	8.141831	6.726977	8.5359	6.45477	Microarray studies indicate that Y47D9A.3 is regulated by spe-44, nhr-114, sir-2.1, aak-2, nuo-6, and pmk-1; microarray and RNA sequencing studies indicate that Y47D9A.3 is regulated by Methylmercuric chloride, Manganese chloride, Paraquat, and Sirolimus; RNA sequencing studies indicate that Y47D9A.3 is enriched in the germ line.
18907	WBGene00021632	I	-	4277684	4279622	-0.073379766	0.793953468	3.267499	2.581594	2.509009	2.408818	3.373401	2.641361	3.034394	2.450398	Microarray, tiling array, and RNA sequencing studies indicate that Y47D9A.5 is regulated by cyc-1, nhr-114, rsr-2, eat-2, emr-1, lem-2, sir-2.1, aak-2, isp-1, and nuo-6; microarray and RNA sequencing studies indicate that Y47D9A.5 is regulated by Methylmercuric chloride, Tunicamycin, Manganese chloride, Fluoranthene, Paraquat, Colistin, and Sirolimus; microarray and RNA sequencing studies indicat…
45912	WBGene00219754	I	+	4295024	4296741	0.112073793	0.89092492	0.292074	0.2888	0.376433	0.245758	0.229546	0	0.353841	0.415407	RNA sequencing studies indicate that linc-85 is regulated by cep-1.
18904	WBGene00021629	I	+	4298184	4302243	0.106922326	0.565776115	5.541805	6.207716	5.998238	6.190956	6.342984	5.7194	4.67275	5.6352	scpl-3 encodes two phosphatase isoforms that are members of the CTDSPL2 subfamily of protein phosphatases that has orthologs in most eukaryotes with the notable exception of Drosophilid insects and most fungi; by homology to human CTDSPL2, SCPL-3 is predicted to regulate transcription via dephosphorylation of residues in the RNA polymerase II C-terminal domain, and also dephosphorylation of resid…
18903	WBGene00021628	I	+	4303930	4308244	-0.128417836	0.46650318	86.140533	91.950127	82.946442	72.543167	89.191963	89.891731	106.526825	82.146317	Y47D9A.1 is an ortholog of human GMPPA (GDP-mannose pyrophosphorylase A); Y47D9A.1 is predicted to have nucleotidyltransferase activity, based on protein domain information.
41919	WBGene00199036	I	+	4311816	4311888	NA	NA	0	0	0	0	0	0	0	0	NA
122	WBGene00000140	I	+	4321095	4359080	0.15882815	0.140609318	54.110718	59.352455	53.380711	51.696964	47.283413	53.14175	51.924397	44.334415	anc-1 encodes a protein, orthologous to Drosophila MSP 300 and mammalian SYNE1 and SYNE2 proteins; ANC-1 has coiled regions, a nuclear envelope localization domain (the KASH domain) and an actin-binding domain; ANC-1 affects the positioning of nuclei and mitochondria within the cytoskeleton; ANC-1 is expressed in the cytoplasm, but is localized to the nuclear periphery in an UNC-84 dependent mann…
42100	WBGene00199217	I	-	4322310	4322459	NA	NA	0	0	0	0	0	0	0	0	RNA sequencing studies indicate that ZK973.19 is regulated by cep-1.
44563	WBGene00201682	I	-	4324093	4324220	-0.073039741	NA	0	0	0	0	0	0	0.0046	0	NA
43527	WBGene00200644	I	-	4329116	4329239	NA	NA	0	0	0	0	0	0	0	0	NA
39376	WBGene00196493	I	-	4334502	4334637	-0.070782223	NA	0	0	0	0	0	0.028174	0	0	RNA sequencing studies indicate that ZK973.15 is regulated by cep-1.
39554	WBGene00196671	I	-	4343631	4343780	NA	NA	0	0	0	0	0	0	0	0	NA
38845	WBGene00195962	I	-	4343931	4344080	NA	NA	0	0	0	0	0	0	0	0	NA
41088	WBGene00198205	I	-	4346671	4346820	NA	NA	0	0	0	0	0	0	0	0	NA
40556	WBGene00197673	I	-	4346971	4347120	NA	NA	0	0	0	0	0	0	0	0	NA
42640	WBGene00199757	I	-	4349558	4349707	NA	NA	0	0	0	0	0	0	0	0	NA
42127	WBGene00199244	I	-	4349858	4350007	NA	NA	0	0	0	0	0	0	0	0	NA
42490	WBGene00199607	I	-	4352445	4352594	NA	NA	0	0	0	0	0	0	0	0	NA
45140	WBGene00202259	I	-	4352745	4352894	NA	NA	0	0	0	0	0	0	0	0	NA
38233	WBGene00195350	I	-	4355332	4355481	NA	NA	0	0	0	0	0	0	0	0	NA
38926	WBGene00196043	I	-	4355632	4355781	NA	NA	0	0	0	0	0	0	0	0	NA
44	WBGene00000045	I	+	4359207	4362548	-0.612858815	0.163484571	0.097132	0.075275	0.143292	0.201469	0.19492	0.143437	0.299006	0.284957	acr-6 encodes a nicotinic acetylcholine receptor (nAChR) alpha subunit that is a member of the UNC-38 subgroup of C. elegans nAChRs; ACR-6 is thus predicted to function in regulation of fast neurotransmission.
19986	WBGene00022833	I	+	4363415	4364048	-0.071737862	0.79743597	5.17317	4.857419	4.428342	4.894141	6.347343	4.931657	5.015896	4.268626	Microarray, tiling array, and RNA sequencing studies indicate that ZK973.4 is regulated by age-1, spe-44, rsr-2, eat-2, alg-3, alg-4, csr-1, pgl-1, pgl-3, glh-4, glh-1, isp-1, and nuo-6; microarray studies indicate that ZK973.4 is regulated by Methylmercuric chloride, Atrazine, Paraquat, Colistin, and adsorbable organic bromine compounds; RNA sequencing studies indicate that ZK973.4 is enriched i…
19987	WBGene00022834	I	-	4364906	4367049	0.051758538	0.858066046	11.924817	9.501422	9.39694	8.342927	10.501414	8.9672	10.287104	8.232034	ZK973.8 is involved in axonal fasciculation and dendrite development.
19985	WBGene00022832	I	+	4368089	4370504	0.058077953	0.786228515	43.473419	52.689709	51.510361	56.74826	49.28109	51.867081	45.626816	50.768162	pdp-1 is an ortholog of human PDP2 (pyruvate dehyrogenase phosphatase catalytic subunit 2) and Pdp1 (pyruvate dehyrogenase phosphatase catalytic subunit 1); pdp-1 is involved in dauer entry, determination of adult lifespan and lipid storage; pdp-1 is predicted to have protein serine/threonine phosphatase activity, based on protein domain information.
19988	WBGene00022835	I	-	4370419	4372138	0.202378538	0.465165348	20.934484	28.372448	29.144691	34.800911	23.418898	24.961668	20.96946	28.899696	ZK973.9 is an ortholog of human SS18L1 (SS18L1, nBAF chromatin remodeling complex subunit), SS18L2 (SS18 like 2) and SS18 (SS18, nBAF chromatin remodeling complex subunit); ZK973.9 is involved in embryo development.
1953	WBGene00003061	I	-	4372255	4373018	0.099889604	0.150093433	244.691711	239.566757	240.954819	228.689133	230.230331	219.255875	223.815948	221.95079	lpd-5 is orthologous to the human gene NADH DEHYDROGENASE (UBIQUINONE) FE-S PROTEIN 4 (18KD) (NADH-COENZYME Q REDUCTASE) (NDUFS4; OMIM:602694), which when mutated leads to NADH:ubiquinone oxidoreductase (complex I) deficiency.
19984	WBGene00022831	I	+	4373656	4379329	0.131583909	0.418423645	34.246559	43.194019	40.866787	43.281437	37.198608	35.703259	36.036945	39.12891	Microarray, proteomic, and RNA sequencing studies indicate that cec-10 is regulated by cyc-1, gld-1, let-7, tatn-1, emr-1, lem-2, ain-1, ain-2, fbf-1, and rnp-8; microarray studies indicate that cec-10 is regulated by Progesterone, Testosterone, Atrazine, Cadmium, Hydrolyzable Tannins, and Paraquat; RNA sequencing and microarray studies indicate that cec-10 is enriched in the germ line and in neu…
19989	WBGene00022836	I	-	4379325	4381948	0.17008673	0.182008032	22.709913	26.890516	27.320576	27.049849	22.836428	23.730959	22.157522	24.081118	ZK973.11 is an ortholog of human TMX3 (thioredoxin related transmembrane protein 3); ZK973.11 is involved in embryo development; ZK973.11 is expressed in the nervous system and the intestine.
19983	WBGene00022830	I	+	4382565	4385218	0.083409349	0.775729542	51.004982	67.07132	65.54422	78.385246	66.449783	63.382778	52.36993	66.371918	ZK973.1 is an ortholog of human SRBD1 (S1 RNA binding domain 1); ZK973.1 is predicted to have nucleic acid binding activity, based on protein domain information.
776	WBGene00000962	I	+	4386785	4401980	0.030337687	0.884900002	58.390919	74.878632	67.067551	66.535385	61.505787	68.607162	67.795418	64.564087	dhc-1 encodes a cytoplasmic dynein heavy chain homolog required in one-cell embryos for pronuclear migration, centrosome separation, centrosome proximity to the male pronucleus, and mitotic spindle orientation, suggesting that DHC-1 helps position the microtubule organizing center; DHC-1 genetically interacts with SPD-5, a coiled-coil centrosomal protein.
18008	WBGene00020655	I	+	4401956	4404585	0.416139171	0.124307498	0.717737	0.599564	0.741091	0.645186	0.454283	0.530667	0.617367	0.378856	T21E12.3 is an ortholog of human CFI (complement factor I), KLK14 (kallikrein related peptidase 14), TPSB2 (tryptase beta 2 (gene/pseudogene)), TPSAB1 (tryptase alpha/beta 1), CELA3B (chymotrypsin like elastase family member 3B) and CTRC (chymotrypsin C) and members of the Proteases, serine family including TMPRSS2; T21E12.3 is predicted to have serine-type endopeptidase activity, based on protei…
13417	WBGene00015704	I	+	4409689	4426137	-0.215393102	0.287751094	4.384217	4.769181	4.021261	3.607954	4.227	5.290374	5.836746	4.31906	tiam-1 is an ortholog of members of the human ARHGEF (Rho guanine nucleotide exchange factors) family including TIAM2; tiam-1 is involved in positive regulation of GTPase activity; tiam-1 exhibits Rac guanyl-nucleotide exchange factor activity; tiam-1 is expressed in the pharynx, gonad, and the nervous system; tiam-1 is localized to the axon, the cell periphery and the growth cone.
42290	WBGene00199407	I	+	4410871	4411060	0.080420022	NA	0	0	0	0.028757	0	0	0	0	NA
40330	WBGene00197447	I	-	4410899	4411032	NA	NA	0	0	0	0	0	0	0	0	NA
39079	WBGene00196196	I	+	4412016	4412101	NA	NA	0	0	0	0	0	0	0	0	NA
18009	WBGene00020656	I	-	4412295	4413221	-0.284304631	0.265749824	5.439321	4.18956	4.212391	3.096599	5.27645	4.881934	6.096471	4.731059	Microarray and RNA sequencing studies indicate that T21E12.5 is regulated by spe-44, eat-2, ubc-9, csr-1, octr-1, tdp-1, isp-1, and nuo-6; RNA sequencing and microarray studies indicate that T21E12.5 is regulated by Methylmercury hydroxide, Methylmercuric chloride, Tunicamycin, Fluoranthene, and Paraquat; RNA sequencing studies indicate that T21E12.5 is enriched in the germ line.
38092	WBGene00195180	I	+	4427024	4428026	-1.535535269	0.000109182	0	0	0	0	0.184164	0.135408	0.100144	0.069855	Microarray studies indicate that C41D11.10 is regulated by nhr-114.
14224	WBGene00016562	I	-	4428467	4444342	0.009252935	0.976232856	26.137402	35.723682	34.078037	36.517586	32.270378	36.364849	31.027018	32.976208	C41D11.3 is an ortholog of human CSRNP2 (cysteine and serine rich nuclear protein 2), CSRNP1 (cysteine and serine rich nuclear protein 1) and CSRNP3 (cysteine and serine rich nuclear protein 3); C41D11.3 is involved in embryo development; C41D11.3 is expressed in the uterine muscle, all amphid neurons, pharyngeal muscle cell, and the body wall musculature.
990	WBGene00001231	I	+	4444719	4446598	-0.144842326	0.151959397	129.054001	124.103752	124.111794	121.614929	144.649353	127.741173	138.855988	144.062622	eif-3.H is an ortholog of human EIF3H (eukaryotic translation initiation factor 3 subunit H); eif-3.H is involved in axonal fasciculation, embryo development, locomotion, nematode larval development and receptor-mediated endocytosis; eif-3.H is predicted to have translation initiation factor activity, based on protein domain information; eif-3.H is expressed in the pharynx, anal depressor muscle,…
646	WBGene00000787	I	-	4446577	4448461	-0.053906073	0.652099811	57.898918	56.441444	54.458969	50.350124	56.741425	60.467396	57.743114	53.982178	cps-6 encodes an ortholog of human mitochondrial endonuclease G (EndoG) that promotes apoptosis, and is required to degrade nicked (TUNEL-positive) DNA in apoptotic cells; transgenic CPS-6 is localized to mitochondria, but transgenic CPS-6 lacking a mitochondrial localization sequence is found in nuclei, and nuclei may be the in vivo target of CPS-6 after its activation by CED-3; CPS-6 has magnes…
14228	WBGene00016567	I	-	4448576	4449774	-0.614249108	0.0030927	6.739172	10.971897	11.261114	12.270735	16.437075	17.081097	14.21959	17.731956	C41D11.9 encodes an ortholog of Drosophila ALMONDEX, and thus may participate in GLP-1/LIN-12 signalling.
14225	WBGene00016564	I	-	4449879	4450927	-0.060920085	0.867647474	26.604273	37.068882	38.818142	44.835972	41.271538	38.858685	32.571293	42.533146	Microarray and RNA sequencing studies indicate that cmt-1 is regulated by cgh-1, cyc-1, isp-1, tatn-1, gld-2, skn-1, glp-1, fog-3, dpy-9, dpy-10, fbf-1, mir-243, and daf-2; RNA sequencing and microarray studies indicate that cmt-1 is regulated by Rotenone, Manganese chloride, Progesterone, Testosterone, Paraquat, and Sirolimus; tiling array, RNA sequencing, and microarray studies indicate that cm…
14227	WBGene00016566	I	-	4451200	4456805	-0.027517423	0.931990513	10.592402	12.805046	12.456825	15.776387	14.901608	12.995047	12.196404	13.033054	eri-7 is an ortholog of human IGHMBP2 (immunoglobulin mu binding protein 2) and ZNFX1 (zinc finger NFX1-type containing 1); eri-7 is involved in reproduction; eri-7 is expressed in the gonad, certain amphid neurons, and the hypodermis.
14223	WBGene00016561	I	+	4457383	4469461	-0.482730392	1.86E-12	11.989305	11.094429	10.959857	11.630697	12.839911	15.028959	14.111876	13.955171	eri-6 is involved in reproduction; eri-6 is expressed in certain amphid neurons and the hypodermis.
14226	WBGene00016565	I	-	4460146	4462704	-0.252647256	0.361309106	2.188869	1.648723	1.693283	1.378761	2.208907	2.704591	1.843971	1.643221	Microarray, tiling array, and RNA sequencing studies indicate that C41D11.6 is regulated by lin-15B, hpl-2, drh-3, sir-2.1, his-24, hpl-1, and let-60; microarray studies indicate that C41D11.6 is regulated by Resveratrol, Atrazine, Cadmium, and Diazinon; RNA sequencing studies indicate that C41D11.6 is enriched in the germ line.
45879	WBGene00219721	I	-	4467346	4467684	0.069637942	0.93711726	0.084042	0.160202	0.179255	0.151085	0.020587	0.086145	0.238685	0.170245	NA
35879	WBGene00173238	I	-	4479639	4479659	0.080420022	NA	0	0	0	0.109278	0	0	0	0	NA
17532	WBGene00020131	I	+	4481203	4508930	0.132480904	0.10329762	50.641228	54.039028	52.907452	54.999222	51.588341	48.782822	47.017193	48.49577	gcy-28 encodes a membrane-bound guanylyl cyclase with an extracellular ligand binding domain, a transmembrane domain, and a guanylyl cyclase domain; GCY-28 regulates odor preferences in AWC sensory neurons; gcy-28 regulates the sensory integration in the nervous system and that function of gcy-28 at adulthood is sufficient for normal sensory integration; GCY-28 in AIA interneurons is important fo…
46211	WBGene00220054	I	-	4494681	4494760	0.514886037	NA	0.275099	0.074718	0.32839	0.133866	0	0.05702	0.03803	0	NA
44352	WBGene00201470	I	-	4494898	4495058	-0.936141482	0.043314656	0.010855	0.115094	0.045051	0.037059	0.44041	0.381084	0.217343	0.247583	NA
45230	WBGene00202349	I	-	4496673	4496814	0.401605034	0.496231472	0.659143	0.222261	0.019305	0.195469	0.229686	0.149696	0.067731	0.075868	RNA sequencing studies indicate that T01A4.6 is regulated by cep-1.
19647	WBGene00022470	I	-	4508917	4511126	-0.025778114	0.827550109	53.117207	55.075932	51.67841	51.004444	57.067013	51.798656	53.501675	53.64249	mrpl-19 is an ortholog of human mRpL19 (mitochondrial ribosomal protein L19); mrpl-19 is involved in embryo development and reproduction; mrpl-19 is a structural constituent of ribosome, based on protein domain information.
19648	WBGene00022471	I	-	4511440	4516512	0.034187885	0.902559158	20.167906	23.175875	19.271328	18.41807	19.41889	23.4554	20.765776	15.967811	Y119C1B.5 is an ortholog of human RNF145 (ring finger protein 145); Y119C1B.5 is involved in embryo development; Y119C1B.5 is predicted to have zinc ion binding activity, based on protein domain information; Y119C1B.5 is expressed in the pharynx, anal depressor muscle, hypodermis, nervous system, reproductive system, intestine, and the body wall musculature.
19649	WBGene00022472	I	-	4517260	4518491	-0.326608197	0.092423085	4.63169	4.365649	3.99408	3.712173	4.600137	5.905861	6.075672	4.65832	RNA sequencing and microarray studies indicate that Y119C1B.6 is regulated by prg-1, ain-1, tax-6, and tbx-2; RNA sequencing and microarray studies indicate that Y119C1B.6 is regulated by Rotenone, Chlorpyrifos, and Diazinon; tiling array and microarray studies indicate that Y119C1B.6 is enriched in neurons including the PVD and OLL neurons.
21361	WBGene00044754	I	+	4520070	4522768	-0.108408263	0.863381292	0.193283	0	0.182792	0	0.238827	0.220607	0.102783	0	Microarray studies indicate that Y119C1B.12 is regulated by nhr-114 and clk-1; microarray studies indicate that Y119C1B.12 is regulated by Colistin.
19650	WBGene00022473	I	-	4526232	4534798	0.061758838	0.773155845	32.858589	41.36507	39.780426	43.712368	37.610241	42.083588	34.713638	40.64682	bet-1 encodes a BET-family protein that colocalizes with chromosomes; Bet-family proteins are evolutionarily conserved, have two bromodomains, which recognize acetylated histone; BET-1 functions cell-autonomously; in bet-1 mutants, asymmetry of T-cell division is initially normal but later disrupted, BET-1 regulates the expression of cell-fate determinants, such as MEC-3, to prevent the excessive…
19651	WBGene00022474	I	-	4537449	4539725	-0.280745548	0.065025378	27.991684	25.399448	24.572264	20.967764	31.537661	28.930456	34.742275	26.322157	Tiling array, proteomic, RNA sequencing, and microarray studies indicate that zig-9 is regulated by daf-12, gld-1, let-7, emr-1, lem-2, wrn-1, daf-2, glp-1, dcr-1, daf-16, dpy-9, dpy-10, octr-1, nuo-6, and lin-35; microarray and RNA sequencing studies indicate that zig-9 is regulated by Diallyl trisulfide and Mianserin; tiling array and RNA sequencing studies indicate that zig-9 is enriched in th…
46387	WBGene00220231	I	-	4539889	4540026	NA	NA	0	0	0	0	0	0	0	0	NA
19646	WBGene00022469	I	+	4549695	4552758	-0.102828467	0.791439957	1.931302	2.167588	1.837647	1.238603	1.995985	2.349321	2.041886	1.421778	Y119C1B.3 is an ortholog of human TMEM26 (transmembrane protein 26); RNA sequencing studies indicate that Y119C1B.3 is regulated by wdr-23, emr-1, lem-2, and prg-1; microarray studies indicate that Y119C1B.3 is regulated by Mercuric Chloride and Allantoin; tiling array, RNA sequencing, and microarray studies indicate that Y119C1B.3 is enriched in the germ line and in neurons including DA, VA, I5,…
21095	WBGene00044441	I	-	4552851	4553121	NA	NA	0	0	0	0	0	0	0	0	Tiling array and microarray studies indicate that Y119C1B.11 is regulated by hpl-2, rsr-2, and eat-2; RNA sequencing studies indicate that Y119C1B.11 is enriched in the germ line.
19645	WBGene00022467	I	+	4554126	4555203	-0.071212076	0.681502308	12.467476	12.852205	11.263239	12.670838	14.212226	13.063813	13.686817	11.220912	Tiling array, microarray, and RNA sequencing studies indicate that Y119C1B.1 is regulated by hpl-2, spe-44, wdr-23, nhr-62, eat-2, gld-2, clk-1, csr-1, pgl-1, pgl-3, glh-4, glh-1, aak-2, tax-6, isp-1, and nuo-6; microarray and RNA sequencing studies indicate that Y119C1B.1 is regulated by Methylmercuric chloride, Manganese chloride, Atrazine, Paraquat, Colistin, and Sirolimus; tiling array and RN…
19652	WBGene00022475	I	-	4555343	4556814	1.444427561	2.56E-33	7.778502	7.377581	7.511349	7.207566	2.820242	3.035248	2.113608	2.708472	Microarray studies indicate that Y119C1B.10 is regulated by clk-1, wdr-5.1, ain-2, spr-5, his-24, hpl-1, hpl-2, and nuo-6; RNA sequencing and microarray studies indicate that Y119C1B.10 is regulated by Rotenone, Atrazine, and Humic substances; microarray, tiling array, and RNA sequencing studies indicate that Y119C1B.10 is enriched in the germ line and in neurons including the PVD, OLL, and AVA n…
14640	WBGene00017010	I	+	4557664	4563694	-0.010401553	0.952646312	6.903617	6.916487	6.38128	6.147429	6.958138	7.243392	6.460843	6.056999	D1007.15 is an ortholog of human TMEM94 (transmembrane protein 94); D1007.15 is predicted to have metal ion binding activity and nucleotide binding activity, based on protein domain information.
2819	WBGene00004113	I	+	4564035	4565976	0.126026148	0.382328592	25.933569	27.076576	24.889578	23.50182	23.710585	25.652304	24.426842	19.623102	The protein product of this gene is predicted to contain a glutamine/asparagine (Q/N)-rich ('prion') domain, by the algorithm of Michelitsch and Weissman (as of the WS77 release of WormBase, i.e., in wormpep77).
14639	WBGene00017009	I	+	4566495	4568385	-0.611275186	0.000128634	4.858362	5.038456	4.482245	3.263493	5.363512	6.878076	5.836786	6.702909	Microarray and RNA sequencing studies indicate that D1007.13 is regulated by age-1, clk-1, wrn-1, mir-243, mir-35, oga-1, ogt-1, and pmk-1; microarray studies indicate that D1007.13 is regulated by Dibromoacetic acid, Tetrabromobisphenol A, Colistin, and Sirolimus; microarray studies indicate that D1007.13 is enriched in the muscle cell.
339	WBGene00000440	I	-	4568962	4570027	-0.534545611	0.203409775	0.153472	0.231763	0.212993	0.197219	0.187559	0.41175	0.360946	0.308096	ceh-17 encodes a phox-2-like homeodomain protein that is a member of the Q50 paired-like class of homeobox proteins and the vertebrate orthologue of Phox2a and Phox2b; that affects ALA and SIA axonal development; ceh-17 affects ALA and SIA antero-posterior axonal growth and navigation, and is expressed in five neurons of the ring ganglia (ALA and the 4 SIAs) with strongest expression in embryos a…
492	WBGene00000629	I	-	4571214	4572787	-0.075371376	NA	0.032743	0	0	0	0.019543	0.016898	0	0.017997	col-52 encodes a collagen; loss of col-52 via large-scale RNAi screens results in embryonic lethality and body morphology defects.
14632	WBGene00017001	I	-	4575782	4577204	0.093901932	0.820838842	0.834732	0.72056	0.764413	0.979024	0.918985	0.616818	0.814109	0.759337	RNA sequencing and microarray studies indicate that D1007.3 is regulated by csr-1, prg-1, clk-1, daf-2, skn-1, mdt-15, and sir-2.1; RNA sequencing and microarray studies indicate that D1007.3 is regulated by D-glucopyranose and Fluoranthene; tiling array studies indicate that D1007.3 is enriched in neurons.
21077	WBGene00044421	I	-	4578695	4579740	-0.402700757	0.056851986	4.391853	3.858698	2.837601	2.917414	5.253657	4.923494	4.58038	4.172973	D1007.18 is involved in reproduction and striated muscle myosin thick filament assembly.
14633	WBGene00017002	I	-	4579964	4580601	-0.200086454	0.214791132	12.955605	14.633721	15.18984	14.485715	19.094713	16.796127	13.895232	16.749708	D1007.4 is involved in reproduction and striated muscle myosin thick filament assembly; D1007.4 is localized to the striated muscle dense body.
14634	WBGene00017003	I	-	4580692	4583810	-0.057862666	0.782423878	25.20384	31.003836	30.376818	31.727461	31.063826	30.818211	28.958162	33.091846	D1007.5 is an ortholog of human TMEM39A (transmembrane protein 39A) and TMEM39B (transmembrane protein 39B); D1007.5 is involved in body morphogenesis, lipid storage, locomotion and positive regulation of growth.
3148	WBGene00004479	I	-	4583873	4584505	0.166660877	0.077050798	2853.75415	2803.328369	2847.991211	2779.92041	2469.829834	2406.190674	2550.29834	2669.735107	rps-10 encodes a small (40S) ribosomal subunit S10 protein; loss of rps-10 activity in adult animals extends lifespan.
31109	WBGene00168457	I	-	4584768	4584788	0.081166091	NA	0	0.204942	0	0	0	0	0	0	NA
42416	WBGene00199533	I	+	4584787	4584932	-0.11005458	NA	0	0	0	0	0.110078	0	0	0	NA
3105	WBGene00004436	I	+	4585115	4586177	0.046851764	0.746303486	3643.296143	3403.888672	3471.648193	3363.475586	3371.569336	3170.060059	3464.166016	3502.550293	rpl-24.1 encodes a large ribosomal subunit L24 protein.
21575	WBGene00045094	I	+	4585249	4585409	0.39130632	0.418741641	1.050139	0.68314	0.934355	0.867436	0.711967	0.428957	0.697351	0.666889	Tiling array and RNA sequencing studies indicate that D1007.20 is regulated by daf-12, tatn-1, and cep-1.
20569	WBGene00023452	I	+	4585874	4585983	0.671965572	0.165068889	0.869925	1.42091	2.09568	1.668235	0.368482	0.522902	1.425426	0.621264	mir-353 encodes a microRNA, a small non-protein coding RNA and seems to have a potential ortholog in C. briggsae; many of the known microRNAs are involved in post-transcriptional regulation of genes; the precise function of miR-353 is unknown.
14638	WBGene00017007	I	+	4586273	4589463	-0.015993053	0.947453471	14.023307	15.25768	16.192175	16.412384	16.180309	16.120348	13.869939	10.95915	Tiling array and microarray studies indicate that D1007.10 is regulated by daf-12, sir-2.1, fbf-1, mir-243, isp-1, and nuo-6; RNA sequencing and microarray studies indicate that D1007.10 is regulated by Rotenone, Progesterone, Paraquat, Sirolimus, and Allantoin; tiling array and RNA sequencing studies indicate that D1007.10 is enriched in the germline precursor cell and germ line and in the AVE n…
21537	WBGene00045048	I	-	4589380	4589899	0.108374407	0.803195173	1.129194	0.944237	1.264976	1.174071	0.793273	1.129377	1.257743	0.982912	Tiling array, RNA sequencing, and microarray studies indicate that D1007.19 is regulated by daf-12, emr-1, lem-2, clk-1, and ain-2; tiling array studies indicate that D1007.19 is enriched in the intestine.
14637	WBGene00017006	I	+	4590430	4591587	NA	NA	0	0	0	0	0	0	0	0	Tiling array studies indicate that D1007.9 is regulated by rsr-2.
14635	WBGene00017004	I	-	4597914	4602666	0.070803837	0.753541743	29.635921	39.365868	37.702385	38.502884	33.051651	36.457348	32.630272	36.724125	nrd-1 is an ortholog of human SCAF8 (SR-related CTD associated factor 8) and SCAF4 (SR-related CTD associated factor 4); nrd-1 is involved in embryo development and negative regulation of vulval development; nrd-1 is predicted to have nucleic acid binding activity and nucleotide binding activity, based on protein domain information; nrd-1 is expressed in the pharynx, hypodermis, reproductive syst…
14641	WBGene00017011	I	+	4603217	4604196	0.143675786	0.369815265	49.438965	57.278591	55.924816	62.635536	54.828629	52.484406	45.660282	52.085297	eaf-1 is an ortholog of human EAF1 (ELL associated factor 1) and EAF2 (ELL associated factor 2); eaf-1 is involved in body morphogenesis, reproduction and vulval development; eaf-1 is expressed in the pharynx, hypodermis, tail, intestine, and the vulva; eaf-1 is localized to the nucleus.
14636	WBGene00017005	I	+	4604175	4605385	-0.064425612	0.770653463	14.316267	18.079298	18.082716	20.188812	20.088085	19.540329	17.205906	18.990902	Microarray and RNA sequencing studies indicate that D1007.8 is regulated by cyc-1, tatn-1, gld-2, fbf-1, and mir-243; RNA sequencing and microarray studies indicate that D1007.8 is regulated by Rotenone, Progesterone, and Paraquat; RNA sequencing studies indicate that D1007.8 is enriched in the germ line.
14307	WBGene00016654	I	+	4605655	4610202	-0.058974327	0.717733045	26.824337	31.890734	29.385244	31.69202	33.525787	32.289341	28.991465	30.947599	C44E4.5 is an ortholog of human NUDCD1 (NudC domain containing 1); C44E4.5 is involved in lipid storage.
14304	WBGene00016650	I	-	4610147	4633377	-0.029182056	0.884711089	20.915272	25.92415	22.720314	23.946098	24.31588	23.392704	23.634691	23.541117	ubr-4 is an ortholog of human UBR4 (ubiquitin protein ligase E3 component n-recognin 4); ubr-4 is predicted to have zinc ion binding activity, based on protein domain information.
14306	WBGene00016653	I	+	4634103	4635620	0.070455073	0.663381426	276.085754	282.053436	288.303864	277.517944	279.539642	239.053909	268.220581	288.579895	C44E4.4 is an ortholog of human SSB (Sjogren syndrome antigen B); C44E4.4 is involved in embryo development, gonad development, negative regulation of vulval development, nematode larval development, oviposition and receptor-mediated endocytosis; C44E4.4 is predicted to have RNA binding activity and nucleotide binding activity, based on protein domain information; C44E4.4 is expressed in the phar…
33530	WBGene00170884	I	+	4634991	4635011	0.036808169	NA	0.13925	0.133537	0.123592	0.116366	0.128141	0.096358	0.104366	0.119754	NA
14308	WBGene00016655	I	-	4635722	4637328	0.097670346	0.325965989	463.858826	466.220978	458.093048	420.001465	461.126923	405.532196	409.195465	418.893066	acbp-1 encodes a highly conserved protein containing a functional acyl-CoA-binding binding domain orthologous to human DBI (Diazepam Binding inhibitor) (OMIM: 125950) required for protein stability and ligand binding; acyl-CoA proteins are required for lipid droplet morphology and lipid storage function; acbp-1 mutants have reduced triglycerides, aberrant lipid droplet morphology and number in th…
14305	WBGene00016652	I	-	4637432	4640882	-0.191579914	0.082504053	91.64492	91.095413	93.435165	92.579285	117.048798	96.36953	101.052422	110.160988	got-2.1 is involved in reproduction; got-2.1 is predicted to have pyridoxal phosphate binding activity and transaminase activity, based on protein domain information.
43145	WBGene00200262	I	+	4637833	4637970	-0.150512169	0.84600063	0.259854	0.211377	0.077678	0.074436	0.22093	0.382775	0.169258	0.038639	NA
19644	WBGene00022466	I	-	4641003	4644069	0.056657674	0.831151365	24.435226	30.362749	30.359484	34.053082	28.053555	30.476494	25.968313	30.765791	Tiling array, RNA sequencing, and microarray studies indicate that Y119C1A.1 is regulated by daf-12, tatn-1, emr-1, lem-2, slr-2, dpy-9, dpy-10, fbf-1, gld-2, and daf-2; microarray studies indicate that Y119C1A.1 is regulated by Chlorpyrifos, Diazinon, Paraquat, and Sirolimus; RNA sequencing studies indicate that Y119C1A.1 is enriched in the germ line.
12779	WBGene00015008	I	+	4644677	4645657	-0.145846873	0.243927612	8.872183	8.793193	8.550409	8.510256	9.22064	10.58983	9.88966	8.996368	lmd-2 is an ortholog of human LYSMD2 (LysM domain containing 2); lmd-2 is involved in embryo development, lipid storage and reproduction.
3084	WBGene00004415	I	-	4645641	4646963	0.096237225	0.409769437	3340.793457	3238.382568	3288.133789	3151.571045	2909.344727	2980.097656	3135.977539	3207.979004	rpl-4 encodes a large ribosomal subunit L4 protein.
21568	WBGene00045087	I	-	4646726	4646779	-0.063827476	NA	0.764176	0	0.086725	0	0.260416	0.037168	0.098141	0.553152	Tiling array studies indicate that B0041.9 is regulated by daf-12.
12782	WBGene00015011	I	+	4647280	4648275	0.189767961	0.443286716	50.402039	63.184685	66.331345	79.316284	59.350094	57.0401	48.279667	62.886913	B0041.8 is involved in axon guidance, axonal fasciculation and lipid storage.
12780	WBGene00015009	I	-	4648272	4650770	0.05724199	0.761317961	45.734871	48.586838	48.546104	52.74437	53.74654	46.510227	42.212009	46.904568	B0041.5 encodes a predicted transmembrane transporter that displays similarity to members of the F5 subfamily of solute carrier family 35 (SLC35F5) proteins that function as nucleotide sugar transporters; loss of B0041.5 activity via RNAi results in decreased intestinal dipeptide uptake and a slight reduction in fat droplet diameter compared to control animals; loss of B0041.5 activity has also b…
12781	WBGene00015010	I	-	4652145	4652906	0.178209265	0.257741533	18.971674	15.480701	15.765899	15.914619	16.561956	14.342069	13.411395	14.433616	ptps-1 is an ortholog of human PTS (6-pyruvoyltetrahydropterin synthase); ptps-1 is involved in tetrahydrobiopterin biosynthetic process; ptps-1 exhibits 6-pyruvoyltetrahydropterin synthase activity; ptps-1 is expressed in all ventral cord neurons, certain motor neurons, hypodermis, intestine, tail neurons, and the serotonergic neurons.
12778	WBGene00015007	I	+	4653471	4660151	-0.395729314	0.028570361	31.513046	39.209129	34.242611	51.434776	54.527576	54.451763	52.046013	60.216778	ain-2 encodes, by alternative splicing, three isoforms of an unfamiliar protein paralogous to AIN-1, and homologous to Brugia malayi 14748.m00068, 14052.m00191, and 14963.m01790; AIN-2 protein binds GEI-4 and GEI-16 in yeast two-hybrid experiments; AIN-2 and its nematode homologs have weak similarity to human TNRC6A (GW182; OMIM:610739) and Drosophila GAWKY; ain-2 has no obvious function in mass …
41160	WBGene00198277	I	+	4660521	4660713	NA	NA	0	0	0	0	0	0	0	0	NA
45397	WBGene00206362	I	-	4661115	4662219	-0.101495059	0.697133161	3.755291	4.576878	4.815433	3.995962	4.516713	5.014587	3.815667	3.772137	RNA sequencing studies indicate that B0041.11 is enriched in the germ line.
12777	WBGene00015006	I	+	4664499	4665331	0.895031393	2.21E-05	5.345344	4.329981	4.47601	3.178842	2.672363	1.71284	2.518804	2.00377	RNA sequencing and microarray studies indicate that B0041.1 is regulated by eat-2, clk-1, csr-1, spr-5, and nuo-6; microarray studies indicate that B0041.1 is regulated by Sirolimus; tiling array and RNA sequencing studies indicate that B0041.1 is enriched in the coelomocytes and germ line.
5229	WBGene00006961	I	-	4665744	4671738	0.08899536	0.388934344	32.644768	36.109161	32.601456	34.497429	34.774475	33.231617	30.753435	29.825817	xnp-1 encodes an ATP-dependent DNA helicase of the SNF2 family that is orthologous to human XNP/ATR-X, which is associated with a number of X-linked mental retardation syndromes; in C. elegans, xnp-1 activity is required at high temperatures for embryogenesis, somatic gonad development, fertility, and vulval morphogenesis; in addition, animals doubly mutant for xnp-1 and lin-35/Rb, hpl-2/HP1, or …
5107	WBGene00006791	I	+	4675135	4679409	0.023417479	0.911036064	51.527435	61.825596	60.395809	63.240486	59.718212	60.75639	54.89854	59.178761	unc-57 encodes an ortholog of endophilin A that is required for synaptic vesicle endocytosis; UNC-57 is expressed in all neurons, at synapses and neuromuscular junctions, and (weakly) in the spermetheca; like other endophilins, UNC-57 has a large BAR domain, an N-terminal coiled-coil domain within the BAR domain, and a C-terminal SH3 domain; UNC-57 protein is necessary for proper localization of …
17603	WBGene00020212	I	+	4679671	4682755	0.350708636	0.458523812	0.533338	0.464773	0.346125	0.355613	0.395131	0.398244	0.344321	0.129233	This gene encodes a protein containing an F-box, a motif predicted to mediate protein-protein interactions either with homologs of yeast Skp-1p or with other proteins; its encoded protein also contains a Pfam-B45 motif of presently unknown function.
33776	WBGene00171130	I	-	4680902	4680922	NA	NA	0	0	0	0	0	0	0	0	NA
45885	WBGene00219727	I	-	4683182	4683865	-0.276434128	0.656356151	0.232379	0.198366	0.155672	0.151052	0.183641	0.252213	0.325687	0.195635	NA
2159	WBGene00003338	I	-	4684316	4684414	NA	NA	0	0	0	0	0	0	0	0	mir-244 encodes a microRNA, a small non-protein coding RNA and is conserved in the nematode C. briggsae ; based on RNA sequence identity, mir-244 is included in the mir-9 family of microRNAs along with human miR-9-1 and miR-9-2; mir-244 is strongly expressed at all life stages in normal worms and in glp-4(bn2) mutant worms; many of the known microRNAs are involved in post-transcriptional regulati…
5296	WBGene00007053	I	-	4685865	4698575	-0.011283106	0.966791522	12.073606	15.203435	12.965251	11.874288	11.744612	14.638417	14.142724	12.255362	chd-7 is an ortholog of human CHD9 (chromodomain helicase DNA binding protein 9) and CHD8 (chromodomain helicase DNA binding protein 8) and members of the Myb/SANT domain containing family including CHD6; chd-7 is involved in reproduction; chd-7 is predicted to have ATP binding activity and hydrolase activity, acting on acid anhydrides, based on protein domain information.
45904	WBGene00219746	I	+	4699610	4702866	-0.387964889	0.162127277	0.101078	0.131919	0.09809	0.108842	0.160876	0.134228	0.138519	0.160106	RNA sequencing studies indicate that linc-91 is regulated by cep-1.
18424	WBGene00021112	I	+	4704598	4705881	0.131158117	0.414587717	22.844168	25.961893	26.731886	27.484774	24.866514	21.90403	22.492899	25.241362	W09C3.4 is an ortholog of human POLR3F (RNA polymerase III subunit F); W09C3.4 is involved in reproduction; W09C3.4 is predicted to have DNA-directed RNA polymerase activity, based on protein domain information.
18423	WBGene00021111	I	+	4706682	4708762	-0.418629561	0.144177824	0.980813	0.732821	0.620266	0.586249	1.189226	1.060471	1.037621	0.747344	Microarray studies indicate that W09C3.3 is regulated by cyc-1, ubc-9, rrf-2, daf-19, his-24, hpl-1, hpl-2, and let-60; microarray studies indicate that W09C3.3 is regulated by Dafa#1 and Sirolimus; tiling array and microarray studies indicate that W09C3.3 is enriched in the neurons including the DA, VA, AVA, dopaminergic, AFD, AWB, I5, SAB, and retrovesicular ganglion.
18425	WBGene00021113	I	-	4709262	4710712	-0.083144774	0.543771645	90.097382	84.833366	88.84375	95.294525	100.495941	101.296684	96.144981	85.878082	gsp-3 encodes an ortholog of protein phosphatase 1 gamma, a Glc7/PP1 phosphatase (HGNC:PPP1CA); GSP-3 is nearly identical to GSP-4, and the two proteins appear to function redundantly during sperm development; GSP-3/4 activity is required for chromosome partitioning during sperm meiosis and for sperm motility, specifically for pseudopod development and a normal rate of pseudopodial treadmilling; …
18422	WBGene00021110	I	+	4711414	4713572	0.08223373	0.782423878	8.458285	6.458813	6.387166	6.067433	7.757753	6.206187	6.821743	5.223726	Microarray, RNA sequencing, and tiling array studies indicate that W09C3.2 is regulated by nhr-114, wdr-23, rsr-2, nhr-62, eat-2, ahr-1, emr-1, lem-2, csr-1, hlh-30, clk-1, pgl-1, pgl-3, glh-4, glh-1, aak-2, tax-6, isp-1, and nuo-6; microarray and RNA sequencing studies indicate that W09C3.2 is regulated by Aldicarb, Hydrogen sulfide, Methylmercuric chloride, Manganese chloride, Diazinon, Paraqua…
18426	WBGene00021114	I	-	4714320	4715485	0.049637179	0.852912379	42.537453	40.04631	45.530396	52.69323	50.04874	45.974243	41.554047	38.729408	Microarray, tiling array, and RNA sequencing studies indicate that W09C3.7 is regulated by cyc-1, lin-15B, rsr-2, tatn-1, hlh-30, fbf-1, gld-2, clk-1, rsd-2, csr-1, fog-3, sir-2.1, his-24, hpl-1, hpl-2, isp-1, and nuo-6; RNA sequencing and microarray studies indicate that W09C3.7 is regulated by Ethanol, Manganese chloride, Progesterone, Resveratrol, Acrylamide, Fluoranthene, Chlorpyrifos, Diazin…
18427	WBGene00021115	I	-	4716059	4717441	-0.092241743	0.791492587	3.708005	3.135526	3.216202	3.84224	5.084958	3.451411	3.594328	2.924658	RNA sequencing and microarray studies indicate that W09C3.8 is regulated by eat-2, csr-1, pgl-1, pgl-3, glh-4, and glh-1; RNA sequencing and microarray studies indicate that W09C3.8 is regulated by Manganese chloride, Cadmium, Chlorpyrifos, Diazinon, adsorbable organic bromine compounds, and Allantoin; RNA sequencing studies indicate that W09C3.8 is enriched in the germ line.
18421	WBGene00021109	I	+	4717623	4719575	-0.579834483	7.15E-08	8.096333	6.920603	6.615436	6.910797	12.115308	10.519733	11.069317	9.627701	W09C3.1 is involved in reproduction; W09C3.1 is predicted to have ATP binding activity and protein kinase activity, based on protein domain information.
13410	WBGene00015696	I	+	4719789	4721098	0.027706229	0.920432242	8.722416	8.573937	8.958111	10.030255	10.26938	9.809271	8.434808	7.427637	Microarray, RNA sequencing, and tiling array studies indicate that C10H11.7 is regulated by cyc-1, age-1, nhr-114, wdr-23, rsr-2, nhr-62, eat-2, prg-1, rsd-2, csr-1, pgl-1, pgl-3, glh-4, glh-1, spr-5, dpy-9, dpy-10, aak-2, isp-1, and nuo-6; microarray and RNA sequencing studies indicate that C10H11.7 is regulated by Methylmercuric chloride, Manganese chloride, Cadmium, Quercetin, Humic substances…
13409	WBGene00015695	I	+	4721131	4723960	-0.040206649	0.897559812	22.45516	15.968413	17.689962	18.967537	22.87225	20.28414	18.571068	16.318579	ugt-26 is an ortholog of human UGT3A2 (UDP glycosyltransferase family 3 member A2) and UGT3A1 (UDP glycosyltransferase family 3 member A1); ugt-26 is predicted to have transferase activity, transferring hexosyl groups, based on protein domain information.
13408	WBGene00015694	I	+	4724065	4726779	-0.510318096	0.308493571	0.113651	0.056144	0.07138	0.078466	0.144451	0.19335	0.13665	0.053558	ugt-27 is an ortholog of human UGT3A2 (UDP glycosyltransferase family 3 member A2) and UGT3A1 (UDP glycosyltransferase family 3 member A1); ugt-27 is predicted to have transferase activity, transferring hexosyl groups, based on protein domain information.
13407	WBGene00015693	I	+	4727280	4730366	3.040038621	1.31E-115	7.979856	9.698503	8.96137	7.792956	1.071632	1.181088	0.86049	0.786028	ugt-28 is an ortholog of human UGT3A2 (UDP glycosyltransferase family 3 member A2) and UGT3A1 (UDP glycosyltransferase family 3 member A1); ugt-28 is predicted to have transferase activity, transferring hexosyl groups, based on protein domain information.
13406	WBGene00015692	I	+	4731603	4735276	4.843270895	1.01E-235	12.084916	14.061911	13.491592	10.415446	0.43141	0.305006	0.43838	0.320863	ugt-25 is an ortholog of human UGT3A2 (UDP glycosyltransferase family 3 member A2) and UGT3A1 (UDP glycosyltransferase family 3 member A1); ugt-25 is predicted to have transferase activity, transferring hexosyl groups, based on protein domain information.
13411	WBGene00015697	I	-	4735471	4738100	0.01502148	0.955252826	21.108576	25.75708	24.495314	27.730515	26.157696	25.228415	22.113081	25.160877	C10H11.8 encodes a WD40 repeat-containing protein that is the C. elegans ortholog of Saccharomyces cerevisiae and mammalian Lst8; by homology, the product of C10H11.8 is predicted to function as a member of the TOR complexes to regulate growth, development, and actin cytoskeleton organization; loss of C10H11.8 activity via RNAi results in increased fat content, developmental delays, and small bod…
1866	WBGene00002694	I	-	4738171	4744321	-0.028298077	0.868842544	48.918201	55.576752	53.334473	57.225769	58.456417	54.69825	52.789558	54.936172	let-502 encodes a Rho-binding Ser/Thr kinase orthologous to human myotonic dystrophy kinase (DM-kinase); let-502 is required for early embryonic cleavages, embryonic elongation, migration of hypodermal P cells to a ventral position, normal spermathecal contraction, and fertility; LET-502 is required for hypodermal cells to properly change their shape, and is expressed in those cells, during embry…
38309	WBGene00195426	I	-	4745315	4745455	0.116018942	NA	0.089978	0.12718	0	0	0	0.009705	0.034802	0.038589	NA
39102	WBGene00196219	I	+	4746464	4746903	-0.244976611	NA	0.029422	0.013585	0	0.012418	0.041092	0.027162	0.011152	0.024732	RNA sequencing studies indicate that C10H11.12 is regulated by cep-1.
45330	WBGene00202449	I	+	4746970	4747116	0.102928992	NA	0	0	0.048176	0	0	0	0	0	NA
13405	WBGene00015691	I	+	4747490	4759601	-0.084157374	0.649556985	18.64476	24.497553	22.505974	23.504232	24.042007	25.627789	22.745752	22.840439	viln-1 is an ortholog of human SVIL (supervillin); viln-1 is involved in meiotic chromosome segregation; viln-1 is predicted to have actin filament binding activity, based on protein domain information; viln-1 is expressed in the hypodermis, nervous system, head, tail, reproductive system, intestine, and the body wall musculature.
44646	WBGene00201765	I	+	4749896	4750042	-0.041271177	NA	0	0.128495	0	0	0.080389	0	0.096138	0.019987	RNA sequencing studies indicate that C10H11.13 is regulated by cep-1.
13412	WBGene00015698	I	-	4759820	4761321	0.388720038	0.100439271	45.352695	62.379002	68.140388	82.714569	45.686802	50.6782	43.142269	55.848888	kca-1 is involved in embryo development, establishment of meiotic spindle localization and polar body extrusion after meiotic divisions; kca-1 exhibits kinesin binding activity; kca-1 is expressed in the gonad and the oocyte; kca-1 is localized to the kinesin I complex.
21412	WBGene00044809	I	-	4761931	4762359	0.41684111	0.08772122	22.211733	30.117279	32.483818	40.848183	22.334904	24.296782	19.431833	26.789806	M04F3.6 is involved in embryo development.
17195	WBGene00019769	I	-	4763220	4765313	-0.406806375	0.000401029	11.566794	9.642015	9.725896	9.796079	15.317271	13.019026	14.16237	12.217762	M04F3.3 is predicted to have ATP binding activity and protein kinase activity, based on protein domain information.
17194	WBGene00019768	I	+	4765754	4767515	-0.023340479	0.946285766	7.711765	5.838666	6.479298	6.803883	8.596888	6.313133	6.451228	6.209468	RNA sequencing studies indicate that M04F3.2 is regulated by tatn-1; RNA sequencing studies indicate that M04F3.2 is regulated by Rotenone; microarray and RNA sequencing studies indicate that M04F3.2 is enriched in the germ line and in the PVD, OLL, and FLP neurons.
17193	WBGene00019767	I	+	4769694	4771358	-0.046527723	0.825276269	119.490173	144.300995	139.194031	148.177536	143.481873	150.506882	129.711182	149.588623	rpa-2 encodes the C. elegans homolog of the medium subunit of replication protein A (RPA); by homology RPA-2 is predicted to function in several DNA metabolic processes, including recombination, repair, and replication, as well as cell cycle and DNA damage checkpoints; RPA-2 physically interacts with RPA-1, the RPA large subunit, in vivo.
17196	WBGene00019770	I	-	4771348	4773673	-0.031255632	0.835343867	44.992149	41.041378	41.030106	37.434902	39.22839	43.936729	44.007793	38.575718	M04F3.4 is an ortholog of human PDCD6 (programmed cell death 6); M04F3.4 is predicted to have calcium ion binding activity, based on protein domain information; M04F3.4 is expressed in the reproductive system.
17197	WBGene00019771	I	-	4773818	4788358	-0.029795815	0.924147887	21.37318	29.211798	28.781586	30.882349	26.127356	30.367424	26.624218	29.544672	M04F3.5 encodes an I-BAR domain-containing protein; upon incubation with multilamellar vesicles, the I-BAR domain of M04F5.3 binds the inner membrane leaflet and inserts an amphipathic alpha helix into the bilayer to effect clustering of PI(4,5)P2 and formation of outwardly facing tubules of characteristic diameter; when expressed in U2OS cells, the M04F5.3 I-BAR domain localizes to filopodia and…
41989	WBGene00199106	I	+	4778890	4779037	0.208109808	NA	0.128583	0.040388	0.115766	0.036918	0.030341	0	0.096815	0	NA
42987	WBGene00200104	I	-	4780230	4780323	-0.114506065	NA	0	0	0	0	0.125715	0.091231	0	0	NA
20214	WBGene00023067	I	+	4789190	4789592	-0.009620779	0.957816923	536.316406	494.06955	540.005005	508.533234	559.115051	494.772522	520.726074	532.174683	rpl-41.1 is a structural constituent of ribosome, based on protein domain information.
20215	WBGene00023068	I	+	4790292	4790649	0.033583897	0.861980249	6494.119629	5701.145996	6105.040039	5827.40332	5758.208008	5576.65332	6165.793945	6193.056152	rpl-41.2 is a structural constituent of ribosome, based on protein domain information.
5249	WBGene00006984	I	-	4790644	4792560	-0.179105733	0.18325398	25.95118	28.650677	27.025291	26.645544	29.705191	36.340832	30.365393	27.315187	zig-7 encodes a predicted secreted protein that is a member of the immunoglobulin superfamily of proteins; loss of zig-7 activity via RNAi has been reported to result in aldicarb resistance; a zig-7::gfp reporter fusion is expressed in body wall muscle.
16312	WBGene00018798	I	+	4800043	4804268	-0.038151932	0.942669229	0.584767	0.73267	0.872911	0.857756	0.541384	1.004727	0.869669	0.679139	F54D7.3 is orthologous to the human gene GONADOTROPIN RELEASING HORMONE RECEPTOR (GNRHR; OMIM:138850), which when mutated leads to disease.
16311	WBGene00018797	I	+	4805607	4809674	0.128714991	0.203291015	79.261665	77.564522	76.11161	83.709274	76.132423	70.669067	70.499893	74.040337	F54D7.2 is an ortholog of human EPT1 (ethanolaminephosphotransferase 1); F54D7.2 is involved in nematode larval development and reproduction; F54D7.2 is predicted to have phosphotransferase activity, for other substituted phosphate groups, based on protein domain information; F54D7.2 is expressed in the pharynx, nervous system, reproductive system, intestine, and the body wall musculature.
16507	WBGene00019012	I	+	4821933	4824811	-0.000904868	0.998788673	0.628703	1.052686	0.909073	0.926295	0.560567	1.077854	1.079229	0.813595	F57C9.6 is predicted to have G-protein coupled receptor activity, based on protein domain information.
16508	WBGene00019013	I	-	4824921	4826633	-0.39226058	0.000794619	10.829303	13.578717	12.498888	13.560684	17.290609	16.704109	15.391328	17.646362	Microarray and RNA sequencing studies indicate that tofu-4 is regulated by cyc-1, cid-1, nhr-114, tatn-1, sir-2.1, dpy-9, dpy-10, fbf-1, mir-243, daf-2, and tdp-1; microarray studies indicate that tofu-4 is regulated by Progesterone, Testosterone, Chlorpyrifos, Diazinon, Humic substances, Paraquat, and Colistin; RNA sequencing studies indicate that tofu-4 is enriched in the germ line.
1630	WBGene00002034	I	+	4827072	4829794	-0.024413787	0.892766367	39.759834	44.23138	42.657837	43.948292	44.87812	42.296329	40.966923	46.430256	htp-3 encodes a HORMA domain-containing protein that is one of three C. elegans HIM-3 paralogs; during meiosis, htp-3 activity is required for homologous chromosome alignment and synapsis, and for meiotic double strand break formation; immunoprecipitation experiments indicate that HTP-3 interacts in vivo with complexes containing MRE-11 and RAD-50, and HIM-3; HTP-3 is expressed in the germline wh…
16506	WBGene00019011	I	+	4830135	4835619	0.042464176	0.899813948	27.677053	34.103027	33.447556	39.400421	44.06554	30.419796	26.13405	36.754185	F57C9.4 is an ortholog of members of the human ZNF (Zinc fingers C2H2-type) family including ZNF705G; F57C9.4 is involved in embryo development; F57C9.4 is predicted to have nucleic acid binding activity, based on protein domain information; F57C9.4 is expressed in the gonad, hypodermis, and the intestine.
16505	WBGene00019010	I	+	4836187	4844966	-0.005340704	0.9876863	5.887197	8.190709	7.275923	8.378318	6.745024	8.168598	7.475771	7.731278	glo-2 is involved in embryo development and nematode larval development; glo-2 is expressed in the seam cell and the intestine.
16504	WBGene00019009	I	+	4845013	4847336	0.001029055	0.996488604	9.160052	10.398671	10.610308	10.102808	9.28315	10.726952	10.347152	10.118782	Microarray studies indicate that clec-90 is regulated by cyc-1 and lin-35; microarray studies indicate that clec-90 is regulated by Progesterone, Atrazine, Chlorpyrifos, and Diazinon; RNA sequencing studies indicate that clec-90 is enriched in the germ line.
16503	WBGene00019008	I	+	4848425	4850717	0.06546671	0.662617888	32.76722	33.835907	32.561886	35.895844	31.652693	34.188114	31.848961	32.7752	pdxk-1 is an ortholog of human Pdxk (pyridoxal (pyridoxine, vitamin B6) kinase); pdxk-1 is predicted to have pyridoxal kinase activity, based on protein domain information.
13048	WBGene00015303	I	-	4850682	4867825	-0.147400942	0.608317488	1.10357	1.598765	1.396317	1.291219	1.156365	1.631908	1.674838	1.555364	rga-6 is an ortholog of human ARHGAP6 (Rho GTPase activating protein 6); rga-6 is involved in defense response to fungus; rga-6 is expressed in the nervous system and the intestine.
40388	WBGene00197505	I	-	4856793	4856938	-0.176110747	NA	0	0	0.02347	0	0	0.09748	0.003306	0.004472	NA
41390	WBGene00198507	I	+	4856882	4857115	0.08318415	NA	0.013831	0	0	0	0	0	0	0	NA
38889	WBGene00196006	I	-	4859244	4859320	-0.076167023	NA	0	0	0	0	0.041437	0	0	0	NA
39917	WBGene00197034	I	+	4862057	4862119	NA	NA	0	0	0	0	0	0	0	0	NA
42506	WBGene00199623	I	-	4862057	4862119	NA	NA	0	0	0	0	0	0	0	0	NA
45144	WBGene00202263	I	-	4868171	4868280	NA	NA	0	0	0	0	0	0	0	0	NA
38528	WBGene00195645	I	-	4876143	4876275	NA	NA	0	0	0	0	0	0	0	0	NA
44493	WBGene00201611	I	+	4876143	4876275	NA	NA	0	0	0	0	0	0	0	0	NA
15379	WBGene00017795	I	+	4884903	4895495	-0.142635127	0.412485218	5.748016	5.551032	4.713006	4.493265	5.530011	5.781477	6.305047	5.178308	RNA sequencing and microarray studies indicate that F25F8.1 is regulated by eat-2, ash-2, sir-2.1, and dnj-14; microarray studies indicate that F25F8.1 is regulated by Progesterone, Atrazine, Quercetin, and Sirolimus; tiling array, RNA sequencing, and microarray studies indicate that F25F8.1 is enriched in the excretory cell, germ line, and muscle cell and in neurons including the AVE, AFD, and A…
1231	WBGene00001592	I	-	4885062	4888002	0.06094736	0.835406747	7.93628	8.320838	9.356524	10.785757	7.946051	10.075525	8.191001	8.907708	glc-2 encodes the beta subunit of a glutamate-gated chloride channel; in vivo, GLC-2 is capable of forming homomeric glutamate-activated channels, as well as heteromeric channels with GLC-1 that can be activated by glutamate and avermectins, antihelmintics that inhibit pharyngeal pumping; as loss of glc-2 activity via large-scale RNAi screens does not result in any obvious abnormalities, the prec…
31769	WBGene00169118	I	-	4889467	4889487	NA	NA	0	0	0	0	0	0	0	0	NA
28713	WBGene00166055	I	+	4893420	4893440	NA	NA	0	0	0	0	0	0	0	0	NA
15265	WBGene00017674	I	+	4896003	4897541	0.025224174	0.914348349	8.799214	10.035757	9.407825	10.867198	9.768689	10.095896	8.826797	10.004288	Microarray, tiling array, and RNA sequencing studies indicate that F21F3.4 is regulated by cyc-1, hpl-2, tatn-1, csr-1, sir-2.1, fbf-1, mir-243, tdp-1, and nuo-6; microarray studies indicate that F21F3.4 is regulated by Progesterone, Paraquat, and Allantoin; tiling array and RNA sequencing studies indicate that F21F3.4 is enriched in the germline precursor cell and germ line.
5090	WBGene00006774	I	-	4897620	4900977	-0.086243601	0.748592821	3.328935	3.09345	2.571433	2.395875	3.064821	3.047853	3.476085	2.585837	unc-38 encodes a nicotinic acetylcholine receptor (nAChR) alpha subunit; UNC-38 is required for normal locomotion and egg-laying, and functions as a subunit of a ligand-gated ion channel that likely mediates fast actions of acetylcholine at neuromuscular junctions and in the nervous system; when coexpressed with ACR-2, ACR-3, UNC-29, and LEV-1, non-alpha nAChR subunits, the resulting multimer can…
15264	WBGene00017673	I	+	4901918	4903264	0.08771161	0.687508993	11.564319	13.075884	12.962955	12.763029	12.185592	13.199128	12.937377	9.38507	icmt-1 is an ortholog of human ICMT (isoprenylcysteine carboxyl methyltransferase); icmt-1 is involved in embryo development; icmt-1 is predicted to have protein C-terminal S-isoprenylcysteine carboxyl O-methyltransferase activity, based on protein domain information.
15263	WBGene00017672	I	+	4903437	4905138	-0.078037044	0.672392406	10.211779	9.133853	8.892216	8.829924	11.024638	9.928062	10.187071	8.336347	F21F3.2 is involved in engulfment of apoptotic cell; F21F3.2 is predicted to have ATP binding activity and protein kinase activity, based on protein domain information.
15262	WBGene00017671	I	+	4906786	4911829	-0.121702945	0.491196603	62.976902	61.152069	53.517387	46.319191	65.173546	63.449883	61.99305	54.885277	pgal-1 is predicted to have catalytic activity, based on protein domain information.
15266	WBGene00017675	I	-	4911805	4914047	-0.022079582	0.914218804	129.946198	150.614075	144.675583	152.607788	139.651016	161.433868	142.738251	146.838959	Microarray, tiling array, and RNA sequencing studies indicate that F21F3.6 is regulated by cgh-1, cyc-1, isp-1, daf-16, daf-12, emr-1, lem-2, clk-1, fog-3, sir-2.1, fbf-1, rnp-8, gld-1, tdp-1, and spg-7; microarray studies indicate that F21F3.6 is regulated by Progesterone, Resveratrol, Atrazine, Sirolimus, and Allantoin; microarray and RNA sequencing studies indicate that F21F3.6 is enriched in …
15267	WBGene00017676	I	+	4918372	4920770	0.10762651	0.614358708	11.677017	13.924538	14.943758	14.010226	11.063785	13.389233	12.996041	13.345767	F21F3.7 is an ortholog of human TMEM134 (transmembrane protein 134); tiling array and RNA sequencing studies indicate that F21F3.7 is regulated by daf-12, tatn-1, gld-2, and htz-1; RNA sequencing studies indicate that F21F3.7 is regulated by Rotenone; RNA sequencing studies indicate that F21F3.7 is enriched in the germ line.
1670	WBGene00002075	I	-	4920707	4926233	0.080216405	0.646808463	52.319702	61.902943	60.489109	64.354927	57.432289	54.864136	54.715958	60.267143	imb-1 is an ortholog of human KPNB1 (karyopherin subunit beta 1); imb-1 is involved in embryo development, mitotic spindle organization and reproduction; imb-1 is predicted to have Ran GTPase binding activity, based on protein domain information.
15460	WBGene00017886	I	+	4926592	4928840	0.148484723	0.497643819	18.956829	23.702911	24.156786	26.954098	22.974621	20.421255	18.898125	22.588673	F28B3.5 is an ortholog of human MFSD13A (major facilitator superfamily domain containing 13A); F28B3.5 is involved in determination of adult lifespan.
15462	WBGene00017888	I	+	4928654	4932147	0.086495985	0.639617396	12.109269	15.34488	14.50083	15.093162	13.521468	13.418043	12.953947	14.288112	acl-11 is an ortholog of human AGPAT5 (1-acylglycerol-3-phosphate O-acyltransferase 5); acl-11 is predicted to have transferase activity, transferring acyl groups, based on protein domain information.
15459	WBGene00017885	I	+	4934118	4949332	0.013758968	0.963042064	21.444527	29.89649	28.591145	28.960239	22.952866	29.494322	27.123171	28.814911	dip-2 is an ortholog of human DIP2C (disco interacting protein 2 C) and DIP2A (disco interacting protein 2 A); dip-2 is involved in embryo development; dip-2 is predicted to have catalytic activity, based on protein domain information.
15463	WBGene00017889	I	-	4949327	4950410	-0.032938486	0.816489557	76.64373	73.987587	73.657219	67.282875	73.852234	73.555016	77.823143	74.734283	Proteomic and microarray studies indicate that F28B3.10 is regulated by gld-1, let-7, sir-2.1, and fbf-1; RNA sequencing and microarray studies indicate that F28B3.10 is regulated by Rotenone, Progesterone, Testosterone, Resveratrol, and Cry5B; tiling array, RNA sequencing, and microarray studies indicate that F28B3.10 is enriched in the intestine, germ line, and muscle cell and in neurons includ…
15461	WBGene00017887	I	-	4950583	4951550	0.008290185	0.952416605	49.462551	51.092476	47.523888	48.718113	51.000656	47.368908	48.848038	49.614761	Microarray and RNA sequencing studies indicate that F28B3.6 is regulated by cyc-1, emr-1, lem-2, fbf-1, gld-2, gld-1, and xpa-1; RNA sequencing and microarray studies indicate that F28B3.6 is regulated by Rotenone, Cry5B, and Sirolimus; tiling array and microarray studies indicate that F28B3.6 is enriched in the hypodermis and muscle cell and in the PVD and OLL neurons.
1469	WBGene00001860	I	-	4951570	4957667	0.022566865	0.929003094	103.125702	122.83345	123.00959	132.713501	129.041931	122.303024	106.091949	115.644333	him-1 encodes a homolog of the conserved eukaryotic protein, SMC1, a member of the SMC (structural maintenance of chromosomes) superfamily that is required for embryonic viability, germline mitosis, chromosome pairing, and the segregation of mitotic chromosomes; HIM-1 can interact with SMC-3 and is required for DPY-28 localization to meiotic chromosomes; associates with the chromatin of transitio…
21085	WBGene00044431	I	-	4957776	4958309	0.075095781	0.803483611	34.165775	42.591961	45.60857	49.995419	37.183331	41.440384	38.523964	47.044209	RNA sequencing studies indicate that W03G9.8 is regulated by tatn-1 and gld-2; microarray and RNA sequencing studies indicate that W03G9.8 is regulated by Hydrogen sulfide, Rotenone, and Manganese chloride; RNA sequencing studies indicate that W03G9.8 is enriched in the germ line.
18334	WBGene00021015	I	+	4959396	4961525	-0.033010409	0.801888015	13.672121	13.736819	13.537318	13.571444	14.482912	13.743263	13.386866	14.530191	enu-3.3 is involved in axon extension and determination of adult lifespan.
18333	WBGene00021014	I	+	4962451	4964745	0.009857079	0.964892324	24.449457	29.551012	26.90362	28.464283	26.749386	27.950588	25.458479	29.059328	Microarray and RNA sequencing studies indicate that W03G9.2 is regulated by isp-1, lin-15B, nhr-114, tatn-1, fbf-1, and glp-1; RNA sequencing and microarray studies indicate that W03G9.2 is regulated by Manganese chloride, Progesterone, Diazinon, Humic substances, Paraquat, and Sirolimus; tiling array, RNA sequencing, and microarray studies indicate that W03G9.2 is enriched in the germline precur…
133	WBGene00000155	I	-	4964667	4967089	0.048662068	0.734420745	115.156212	118.968529	117.192474	126.769615	118.946579	113.490051	111.714142	120.892906	app-1 is an ortholog of human XPNPEP1 (X-prolyl aminopeptidase 1); app-1 is predicted to have hydrolase activity, based on protein domain information; app-1 is expressed in the intestine.
18335	WBGene00021016	I	-	4968007	4970245	0.019698758	0.934355772	4.06368	3.775303	4.14308	4.044439	4.570503	3.965733	3.945071	3.468375	W03G9.5 is an ortholog of human TTBK1 (tau tubulin kinase 1); W03G9.5 is predicted to have ATP binding activity and protein kinase activity, based on protein domain information.
21086	WBGene00044432	I	+	4969923	4972243	-0.023564403	0.972280413	0.068551	0.178572	0	0.063472	0	0.14484	0.302391	0	Tiling array studies indicate that W03G9.9 is regulated by rsr-2; RNA sequencing and tiling array studies indicate that W03G9.9 is enriched in the germ line and in the NSM neurons.
40294	WBGene00197411	I	-	4975375	4975508	-0.106415859	NA	0	0	0	0	0	0.012255	0.07324	0	NA
3345	WBGene00004900	I	+	4980307	4983958	-0.101218423	0.415421233	26.105925	27.679197	25.803751	23.222111	27.1387	27.980354	29.985023	25.855021	snf-1 is involved in defecation; snf-1 is predicted to have neurotransmitter:sodium symporter activity, based on protein domain information.
38051	WBGene00195069	I	+	4984138	4984744	0.459274322	0.43679349	0.317147	0.158864	0.343713	0.247422	0	0.179959	0.176534	0.178975	Microarray studies indicate that W03G9.10 is regulated by Tryptophan.
2646	WBGene00003906	I	-	4984760	4986739	-0.095516846	0.689578232	4.14803	4.041839	4.574734	4.729378	5.318081	4.596022	5.176054	3.828892	paf-1 encodes one of two C. elegans homologs of mammalian Type II platelet-activating factor-acetylhydrolase (PAF-AH).
18336	WBGene00021017	I	-	4986954	4989454	-0.954574947	2.75E-05	0.318106	0.262193	0.210199	0.217713	0.617112	0.565624	0.533794	0.387369	cil-7 is involved in embryo development; cil-7 is expressed in the HOB, CEMVR, CEMVL, CEMDR, CEMDL, certain inner labial neurons, and the ray neurons; cil-7 is localized to the axon, the ciliary base, the dendrite, the neuronal cell body and the non-motile cilium.
913	WBGene00001117	I	-	4989568	4994675	-0.054996132	0.892772698	1.174841	1.05496	0.840759	0.687412	0.997807	1.107888	1.087827	0.86508	dyf-1 encodes a ciliary protein, belonging to a conserved but unfamiliar protein family, specifically required for the kinesin OSM-3 to dock onto and move intraflagellar transport (IFT) particles; DYF-1 affects development of the amphid and phasmid neurons, chemotaxis, and dauer formation; DYF-1 function is downstream of BBS-8, which is required for IFT particles to stably bind both kinesin-II an…
2055	WBGene00003221	I	+	4996839	5003161	-0.063644657	0.742640022	20.794771	25.196972	23.393263	26.514326	25.13509	26.877174	23.658154	25.332396	mes-3 encodes a novel protein with no discernible motifs; however, as a member of a Polycomb-like chromatin repressive complex with MES-2 and MES-6, MES-3 is required maternally for normal germline development and during larval development, for anteroposterior patterning; during germline development, the MES-2/MES-3/MES-6 complex is believed to be essential for maintaining repression of the X chr…
852	WBGene00001050	I	+	5003351	5005163	-0.178660791	0.172881873	11.790009	14.166541	13.599855	14.798887	15.803517	16.113144	13.736884	15.532819	dom-3 is an ortholog of human DXO (decapping exoribonuclease); RNA sequencing and microarray studies indicate that dom-3 is regulated by tatn-1, sir-2.1, rrf-1, fbf-1, mir-243, isp-1, and nuo-6; RNA sequencing and microarray studies indicate that dom-3 is regulated by Mianserin, Progesterone, Testosterone, Resveratrol, Acrylamide, Chlorpyrifos, Diazinon, Humic substances, Paraquat, Sirolimus, and…
16307	WBGene00018792	I	-	5004924	5006057	-0.030563606	0.882173133	9.08561	8.371483	8.673024	8.753785	10.077639	8.958199	9.015597	7.899556	Microarray, tiling array, and RNA sequencing studies indicate that F54C1.8 is regulated by age-1, nhr-114, rsr-2, nhr-62, eat-2, emr-1, lem-2, csr-1, pgl-1, pgl-3, glh-4, glh-1, dpy-9, dpy-10, zip-2, aak-2, isp-1, and nuo-6; microarray and RNA sequencing studies indicate that F54C1.8 is regulated by Methylmercuric chloride, Mianserin, Progesterone, Acrylamide, Humic substances, Paraquat, Colistin…
4458	WBGene00006058	I	+	5006706	5007991	-0.152190018	0.369376572	29.890869	27.237268	26.945221	22.930977	30.653486	29.603872	33.569653	26.095608	Microarray and RNA sequencing studies indicate that sst-20 is regulated by Methylmercuric chloride, Rotenone, Manganese chloride, Atrazine, Paraquat, and Colistin; tiling array and RNA sequencing studies indicate that sst-20 is enriched in the germ line and in the AVA neurons.
16305	WBGene00018789	I	+	5008770	5013581	-0.131959602	0.409428713	2.990838	3.443462	3.435407	3.278726	3.317844	4.078678	3.673638	3.454325	F54C1.1 is predicted to have transferase activity, transferring hexosyl groups, based on protein domain information.
16306	WBGene00018791	I	-	5014351	5016260	0.077583935	0.892772698	0.378497	0.270126	0.358792	0.228695	0.294105	0.249037	0.306182	0.310055	Microarray, tiling array, and RNA sequencing studies indicate that F54C1.6 is regulated by cyc-1, daf-16, prg-1, ubc-9, slr-2, and ash-2; microarray studies indicate that F54C1.6 is regulated by Atrazine and Colistin; tiling array studies indicate that F54C1.6 is enriched in the BAG neurons.
2671	WBGene00003934	I	-	5018770	5020166	0.025588408	0.839013085	1194.118042	1132.314209	1128.328369	1057.492432	1100.006714	1159.996582	1119.661255	1078.129883	pat-10 encodes body wall muscle troponin C, the calcium-binding component of the troponin complex of actin thin filaments; PAT-10 is essential for muscle contraction and thus for completion of embryonic morphogenesis and elongation; by homology, PAT-10 likely functions to regulate body wall muscle contraction in response to changes in intracellular calcium; PAT-10 is expressed in body wall muscle…
14378	WBGene00016730	I	+	5020748	5023210	-0.075331626	0.72988725	5.687393	5.03758	4.883215	5.11548	6.516791	5.232656	5.540119	4.755877	C46H11.6 is involved in hermaphrodite genitalia development and locomotion; C46H11.6 is expressed in the anal depressor muscle, intestine, body wall musculature, and the vulval muscle.
1886	WBGene00002979	I	+	5023889	5041149	-0.180624771	0.030668891	31.214977	31.384611	29.632046	27.548138	35.298717	36.296696	34.492729	30.93119	lfe-2 encodes an inositol (1,4,5) triphosphate-3-kinase (IP3K); lfe-2 activity is required for normal levels of hermaphrodite fertility and for tissue-specific negative regulation of the LET-23 signaling pathway that controls spermathecal dilation and ovulation; in vitro, LFE-2 can exhibit catalytic activity, converting IP3 to IP4; an lfe-2::GFP transcriptional fusion is expressed in the adult sp…
14377	WBGene00016729	I	+	5041492	5042055	-0.542290528	0.203298138	0.271312	0.267021	0.206767	0.239866	0.57237	0.423057	0.359101	0.267239	C46H11.3 is an ortholog of human Arpc5 (actin related protein 2/3 complex subunit 5) and ARPC5L (actin related protein 2/3 complex subunit 5 like); tiling array and microarray studies indicate that C46H11.3 is regulated by rsr-2 and clk-1; microarray studies indicate that C46H11.3 is regulated by Progesterone and Tetrabromobisphenol A; microarray studies indicate that C46H11.3 is enriched in the …
14379	WBGene00016731	I	-	5042102	5043453	-0.801223254	0.000600015	12.089465	11.025644	9.917316	5.659436	16.575201	16.753672	22.420816	15.494374	Microarray and tiling array studies indicate that C46H11.7 is regulated by vhl-1, lin-15B, nhr-114, rsr-2, sir-2.1, slr-2, dpy-9, aak-2, crh-1, octr-1, lin-54, mir-35, acs-3, nhr-25, oga-1, ogt-1, and pmk-1; microarray studies indicate that C46H11.7 is regulated by Diazinon, Hydrolyzable Tannins, Colistin, and Sirolimus.
14380	WBGene00016732	I	-	5044201	5045720	-0.507144564	0.093242101	12.019907	10.452339	9.582684	4.863371	12.446556	12.873964	17.849657	11.722013	phat-1 is expressed in the g1P, g1AR, and the pharyngeal gland cell.
41128	WBGene00198245	I	+	5044740	5044883	0.821119497	0.08853159	0.543904	0.586125	0.607601	0.198825	0.120634	0.255321	0.205142	0.07557	NA
14381	WBGene00016733	I	-	5046394	5048018	-0.506137972	0.039494813	33.010399	27.641804	25.888191	15.813191	37.015556	35.303482	46.001667	31.898983	phat-2 is expressed in the g2R, g2L, g1P, g1AR, and the g1AL.
45821	WBGene00219663	I	+	5046474	5046785	-0.081897936	0.924644549	0.146261	0.067109	0.185659	0.035778	0.14751	0.070969	0.111014	0.20646	NA
14376	WBGene00016728	I	+	5050040	5052523	-0.169954003	0.568304616	16.127249	10.872184	13.425795	16.897318	20.243189	14.109022	14.646578	16.596392	C46H11.2 is involved in lipid storage; C46H11.2 is predicted to have N,N-dimethylaniline monooxygenase activity, NADP binding activity, and flavin adenine dinucleotide binding activity, based on protein domain information; C46H11.2 is expressed in the intestine.
14382	WBGene00016734	I	-	5052529	5054960	-0.033369766	0.906533803	2.456347	2.443274	2.108752	1.852425	2.483575	2.34835	2.23801	2.050194	Microarray and RNA sequencing studies indicate that C46H11.10 is regulated by cyc-1, wdr-23, eat-2, prg-1, ubc-9, skn-1, and alg-1; microarray studies indicate that C46H11.10 is regulated by Tunicamycin, Progesterone, Colistin, and Microcystin-LR; tiling array and microarray studies indicate that C46H11.10 is enriched in the ventral nerve cord and muscle cell and in neurons including the dopamine…
14375	WBGene00016727	I	+	5055686	5056039	NA	NA	0	0	0	0	0	0	0	0	Tiling array and microarray studies indicate that C46H11.1 is regulated by rsr-2 and ubc-9; microarray studies indicate that C46H11.1 is regulated by Copper Sulfate and adsorbable organic bromine compounds; tiling array studies indicate that C46H11.1 is enriched in neurons.
14383	WBGene00016735	I	-	5058251	5068829	-0.34151062	0.020768867	18.20513	18.001266	16.170048	13.023405	20.773706	21.679058	24.301083	18.639957	fhod-1 is an ortholog of human FHOD1 (formin y 2 domain containing 1) and FHOD3 (formin y 2 domain containing 3); fhod-1 is expressed in the muscle cell, pharynx, reproductive system, seam cell, intestine, and the body wall musculature.
45812	WBGene00219654	I	+	5073579	5079303	0.12909635	0.874805147	0.006133	0.017148	0.00953	0.019593	0.013645	0.005229	0.017596	0.007692	NA
13935	WBGene00016258	I	-	5079911	5082279	0.137226162	0.035912605	363.526215	343.23645	334.941986	335.495636	319.990906	317.339813	312.893066	309.327881	vha-16 encodes an an ortholog of subunit d of the membrane-bound (V0) domain of vacuolar proton-translocating ATPase (V-ATPase); VHA-16 is predicted to mechanically anchor the V-ATPase cytosolic rotor (stalk) to the membrane, while also providing a hub for the V-ATPase transmembrane rotor; vha-16 is expressed in diverse tissues (e.g., excretory cell, pharynx, intestine, hypodermis, and neurons).
39762	WBGene00196879	I	+	5084898	5085028	0.353398814	NA	0.197646	0.136889	0	0.125127	0.045104	0	0	0	NA
1786	WBGene00002213	I	+	5086317	5093793	0.074524575	0.63035163	6.062391	5.824938	5.507579	4.90707	5.543059	5.07056	5.501534	5.155505	kin-32 encodes, by alternative splicing, two isoforms of a focal adhesion kinase, orthologous to human PTK2 (OMIM:600758) and PTK2B (OMIM:601212); KIN-32 is expressed in both nuclei and cytoplasms of larval and adult bodywall muscle cells; KIN-32 is also expressed in head neurons, a head mesodermal cell, adult vulval muscle, and the reproductive system; KIN-32 has an N-terminal FERM domain, a cen…
39159	WBGene00196276	I	-	5093813	5093900	0.115949409	NA	0.073556	0.135852	0.219359	0	0.134286	0.092268	0	0.046991	NA
13936	WBGene00016259	I	+	5096601	5100579	-0.410840301	0.127274058	6.87629	6.0692	5.429619	3.530674	7.796411	6.481369	9.448815	6.234285	Tiling array, RNA sequencing, and microarray studies indicate that C30F8.3 is regulated by rsr-2, emr-1, lem-2, bar-1, wrn-1, ahr-1, mir-243, oga-1, and pmk-1; RNA sequencing and microarray studies indicate that C30F8.3 is regulated by Ethanol, Methylmercuric chloride, Tetrabromobisphenol A, Colistin, adsorbable organic bromine compounds, and Sirolimus; RNA sequencing studies indicate that C30F8.…
19643	WBGene00022465	I	+	5100751	5101674	0.164289278	0.831961254	0.543724	0.226358	0.363964	0.551786	0.382105	0.580676	0.358822	0	Y110A7A.20 encodes an ortholog of Chlamydomonas and human IFT20; Y110A7A.20 undergoes intraflagellar transport (IFT) in a manner consistent with its being a component of the OSM-3-driven IFT-particle B subcomplex; Y110A7A.20 is expressed in amphid and phasmid neurons, mechanosensory neurons, and other unidentified head neurons and tail cells; by orthology with human IFT20, Y110A7A.20 may deliver …
3391	WBGene00004959	I	-	5101682	5103467	0.186033014	0.259401522	14.86027	13.59168	12.712497	10.768835	11.621413	10.872189	12.565552	10.669347	spe-5 encodes an ortholog of subunit B of the cytoplasmic (V1) domain of vacuolar proton-translocating ATPase (V-ATPase); spe-5 was identified in screens for mutations that result in defective spermatogenesis; defined by six cold-sensitive alleles, spe-5 is required for morphogenesis of the Golgi-derived fibrous body-membranous organelle (FB-MO) complex that is essential for the second, asymmetri…
394	WBGene00000502	I	-	5103581	5104956	0.063202484	0.670757101	66.701355	68.043327	67.835129	68.508186	68.013435	59.275883	64.703476	68.876511	chp-1 encodes a protein containing two CHORD domains that is required for embryonic polarity, germline development, and vulval development.
44047	WBGene00201165	I	+	5104969	5105103	-0.221269756	0.758608424	0.696197	0.088555	0.296133	0.156227	0.723037	0.604154	0.354035	0.099147	RNA sequencing studies indicate that Y110A7A.23 is regulated by cep-1.
2661	WBGene00003924	I	-	5105110	5106204	0.160649321	0.035229391	326.326141	339.071838	333.216034	337.235016	305.049377	290.43454	295.307587	310.314209	pas-3 encodes a proteasome subunit alpha type-4 that affects embryonic viability, growth, fertility, and locomotion.
19640	WBGene00022460	I	+	5106204	5107625	0.18706368	0.030583635	21.5921	24.904264	22.674614	23.646044	21.411057	20.333988	19.767824	20.438347	use-1 is an ortholog of human Use1 (unconventional SNARE in the ER 1); use-1 is involved in embryo development, locomotion, nematode larval development, oogenesis and receptor-mediated endocytosis.
1	WBGene00000001	I	+	5107833	5110183	0.133869402	0.553789004	23.998993	30.803225	30.002806	34.818951	28.325527	29.354473	23.87059	27.961004	aap-1 encodes the C. elegans ortholog of the phosphoinositide 3-kinase (PI3K) p50/p55 adaptor/regulatory subunit; AAP-1 negatively regulates lifespan and dauer development, and likely functions as the sole adaptor subunit for the AGE-1/p110 PI3K catalytic subunit to which it binds in vitro; although AAP-1 potentiates insulin-like signaling, it is not absolutely required for insulin-like signaling…
21684	WBGene00045212	I	-	5110075	5111154	0.115764808	0.393744282	9.732841	10.657	10.752487	9.631745	10.205352	9.945338	9.322283	8.392877	RNA sequencing and microarray studies indicate that Y110A7A.21 is regulated by emr-1, lem-2, mir-243, and daf-2; RNA sequencing and microarray studies indicate that Y110A7A.21 is regulated by Mianserin, Chlorpyrifos, and Diazinon.
19641	WBGene00022462	I	-	5110919	5113752	0.096508286	0.567208635	74.076859	36.831009	38.381332	41.530052	78.739967	71.548058	68.061066	78.903648	Microarray and RNA sequencing studies indicate that Y110A7A.15 is regulated by cyc-1, cid-1, nhr-114, tatn-1, drh-3, gld-2, rrf-1, dcr-1, fbf-1, mir-243, daf-2, and tdp-1; microarray studies indicate that Y110A7A.15 is regulated by Chlorpyrifos, Diazinon, Humic substances, Paraquat, Sirolimus, and Allantoin.
30363	WBGene00167709	I	-	5113683	5113703	NA	NA	0	0	0	0	0	0	0	0	NA
19642	WBGene00022463	I	-	5114119	5118852	0.043818792	0.819931907	31.482122	36.13998	35.019421	36.958939	36.809368	31.725353	32.179207	35.518612	elpc-1 encodes a protein orthologous to human INHIBITOR OF KAPPA LIGHT POLYPEPTIDE GENE ENHANCER IN B-CELLS, KINASE COMPLEX-ASSOCIATED PROTEIN (IKBKAP; OMIM:603722), which when mutated leads to disease.
19639	WBGene00022459	I	+	5119223	5123985	0.037709178	0.871119758	28.0201	33.98785	33.878086	36.4571	33.876892	32.894512	29.778883	33.189476	Y110A7A.9 is orthologous to the human WD Repeat-Containing Protein 11(WDR11) which has 6 putative WD40 repeats, a predicted transmembrane region and a tyrosine kinase phosphorylation site; WDR11 is believed to be a tumor suppressor gene.
2003	WBGene00003132	I	-	5123916	5127199	0.054546788	0.805236419	58.139278	70.396606	70.487885	75.771782	66.628799	66.626816	62.103531	69.139496	mat-1 encodes the C. elegans ortholog of the APC/C (anaphase promoting complex/cyclosome) subunit CDC27/APC3; mat-1 activity is required for progression through the meiotic and mitotic cell cycles; mat-1 and APC/C activity is also required for regulating the abundance of GLR-1 glutamate receptors in the ventral nerve cord.
19638	WBGene00022458	I	+	5127828	5129611	0.133261662	0.416217984	69.381622	81.852158	81.80822	88.517662	74.996399	71.725922	69.514931	78.281502	prp-31 is orthologous to the human gene U4/U6 small nuclear ribonucleoprotein Prp31 (PRPF31); prpf31 is a component of the spliceosome complex.
19637	WBGene00022457	I	+	5129640	5131065	0.16285743	0.254518268	15.611888	13.207897	13.841111	14.81729	14.389463	13.179147	11.653396	12.426064	Y110A7A.7 is involved in reproduction and secretion by cell.
19636	WBGene00022456	I	+	5131288	5134101	0.000191217	0.999214568	82.815826	92.356804	87.053711	91.945549	93.900604	93.891663	84.532249	84.612289	pfkb-1.1 encodes a 6-phosphofructo-2-kinase/fructose-2,6-bisphosphatase (EC: 3.1.3.46) paralogous to PFKB-1.2; by homology, PFKB-1.1 is predicted to be a bifunctional enzyme that catalyzes the phosphorylation of fructose 6-phosphate and dephosphorylation of fructose 2,6-bisphosphate.
2276	WBGene00003475	I	+	5134709	5137971	0.03834499	0.729734966	18.217699	20.000916	19.354023	18.724483	19.828804	18.981295	17.778381	18.200817	mtm-1 encodes a myotubularin lipid phosphatase orthologous to human MTM1, MTMR1, and MTMR2; MTM-1 activity is required for negative regulation of endocytosis and apoptotic cell engulfment; mtm-1(RNAi)suppresses the endocytosis defect seen in animals with mutations in let-512 mutants, which encodes a phosphatidylinositol 3-kinase orthologous to yeast Vps34; MTM-1 localizes to the plasma membrane.
19635	WBGene00022455	I	+	5138256	5139382	-0.229043102	0.156675303	20.767509	27.195591	25.017754	26.700428	28.720726	33.635139	26.433794	29.339066	tyms-1 encodes the C. elegans thymidylate synthase ortholog; by homology, TYMS-1 is predicted to function in dTMP biosynthesis and thus in DNA synthesis; when expressed as a recombinant protein TYMS-1 exhibits thymidylate synthase activity in vitro, and this activity is negatively regulated by tyrosine nitration; analysis of crude C. elegans extracts indicates that thymidylate synthase activity i…
5113	WBGene00006797	I	+	5141675	5149226	-0.130316451	0.507676875	6.250763	6.089881	5.533146	4.720229	6.077371	6.150723	7.074508	5.601524	unc-63 encodes an alpha subunit of a levamisole-sensitive nicotinic acetylcholine receptor (L-nAChR); UNC-63 is required for normal locomotion and regulation of egg-laying behavior, and functions as a subunit of a ligand-gated ion channel that likely mediates fast actions of acetylcholine at neuromuscular junctions and in the nervous system; when coexpressed with UNC-29 and LEV-1, non-alpha L-nAC…
19634	WBGene00022454	I	+	5154529	5158467	0.181602027	0.783890398	0.250408	0.259797	0.222999	0.244588	0.308175	0.196006	0.260029	0.064774	Y110A7A.2 is an ortholog of human TRAF3 (TNF receptor associated factor 3) and Traf4 (TNF receptor associated factor 4) and members of the TRAF (TNF receptor associated factors) family including TRAF5; microarray, RNA sequencing, and tiling array studies indicate that Y110A7A.2 is regulated by nhr-114, wdr-23, rsr-2, eat-2, set-2, wdr-5.1, and lin-35; microarray studies indicate that Y110A7A.2 is…
2800	WBGene00004094	I	-	5158511	5162231	0.064860549	0.660342987	81.880318	87.61496	88.33609	74.959755	80.62751	75.86042	85.418457	77.756302	ppw-2 is an ortholog of human AGO4 (argonaute 4, RISC catalytic component), AGO1 (argonaute 1, RISC catalytic component) and AGO3 (argonaute 3, RISC catalytic component); ppw-2 is predicted to have nucleic acid binding activity, based on protein domain information.
1870	WBGene00002804	I	-	5162599	5164884	0.133828282	0.097517293	52.945206	55.7514	54.266006	53.640968	49.563061	47.868195	49.808502	51.146496	let-630 was identified in screens for ethyl methanesulfonate (EMS)-induced lethal mutations on the left arm of chromosome I; let-630 is defined by two mutations that result in adult sterility.
1448	WBGene00001833	I	+	5165152	5171313	0.019427208	0.956699877	17.295809	25.669914	24.064045	27.35146	22.506134	25.342707	21.575781	24.251863	hcp-6 encodes a HEAT motif-containing protein that displays similarity to the XCAP-D2/CNAP1/Cnd1/YCS4 family of proteins that are homologous to the condensin complex subunit 1; HCP-6 activity is required during mitosis for some aspects of mitotic chromosome condensation, attachment of microtubules to kinetochores, mitotic chromosome alignment, and mitotic sister chromatid segregation; during inte…
3389	WBGene00004955	I	-	5171285	5176664	0.070421411	0.633283907	82.461723	96.946861	91.00444	95.902634	94.807976	90.610184	81.194664	85.296196	spd-5 encodes a coiled-coil domain protein; spd-5 activity is required for centrosome maturation, symmetry breaking, pronuclear migration, mitotic spindle assembly, and cell division; in regulating centrosome maturation, spd-5 interacts genetically with spd-2, which also encodes a coiled-coil protein; SPD-5 physically interacts with CED-9, a C. elegans BCL2 ortholog and spd-5(RNAi) results in inc…
2563	WBGene00003792	I	+	5176466	5182662	-0.020072762	0.933285799	28.463509	37.705814	33.82465	35.29071	38.484554	36.912949	32.395329	35.019657	npp-6 encodes a protein with weak similarity to mouse nuclear pore complex protein Nup160, and affects embryonic and larval viability.
16413	WBGene00018909	I	+	5182736	5186234	0.018191614	0.957981797	19.384501	26.862673	25.712826	29.512331	27.65728	26.491123	21.720642	25.107931	slx-1 is an ortholog of human SLX1A (SLX1 A, structure-specific endonuclease subunit) and SLX1B (SLX1 B, structure-specific endonuclease subunit); slx-1 is involved in embryo development, nematode larval development and resolution of meiotic recombination intermediates; slx-1 is predicted to have zinc ion binding activity, based on protein domain information.
243	WBGene00000272	I	+	5186926	5188995	-0.292645177	0.568942738	0.484494	0.36358	0.413595	0.24353	0.428818	0.609226	0.658104	0.254278	bro-1 encodes an ortholog of human CBFB (OMIM:121360, mutated in acute myeloid leukemia and CBFB haploinsufficiency) and Drosophila BRO/BGB; BRO-1 is required for the normal proliferation and differentiation of seam cells, alae, and male tail rays; bro-1 mutants exhibit defective seam cell division and differentiation, and males exhibit ray loss; conversely, transgenic overexpression of BRO-1 ind…
16412	WBGene00018908	I	+	5190142	5195243	0.134890892	0.447451562	9.592229	10.894677	10.785119	12.097829	11.248925	10.323383	8.749844	9.436981	fncm-1 is involved in embryo development and reproduction.
14001	WBGene00016328	I	+	5196078	5200102	-0.182650987	0.681482815	0.500444	0.397405	0.34457	0.281582	0.559358	0.485728	0.460908	0.267657	pde-5 is an ortholog of human PDE10A (phosphodiesterase 10A); pde-5 is involved in microvillus organization and reproduction; pde-5 is predicted to have 3',5'-cyclic-GMP phosphodiesterase activity, based on sequence information; pde-5 is expressed in certain amphid neurons.
45333	WBGene00202452	I	-	5197777	5197907	NA	NA	0	0	0	0	0	0	0	0	NA
2138	WBGene00003316	I	+	5197862	5197884	0.036808169	NA	0.065131	0.067571	0.075486	0.064933	0.077069	0.04804	0.039256	0.065292	mir-88 encodes a microRNA, a small non-protein coding RNA; mir-88 is uniformly expressed during larval development, from the L1 to L4 larval stages; many of the known microRNAs are involved in post-transcriptional regulation of genes; the precise function of miR-88 is unknown.
14002	WBGene00016329	I	-	5200258	5203504	-0.091891456	0.885300516	13.265439	11.752718	8.62198	3.880242	10.478466	8.223792	15.14585	6.778975	osr-1 is involved in locomotion and nematode larval development; osr-1 is expressed in the hypodermis and the intestine.
3240	WBGene00004771	I	-	5204540	5215218	-0.473610722	0.001227798	18.512192	17.34201	16.221424	12.134157	20.630703	24.624966	24.845444	20.56015	sem-2 encodes an HMG-box transcription factor that affects the migration, division, and cell-fate of the 2 sex myoblasts, and also affects embryonic viability, elongation of embryos, egg laying, anterior body-wall muscle development, and organization of the anterior hypodermis.
42043	WBGene00199160	I	+	5216231	5216370	NA	NA	0	0	0	0	0	0	0	0	NA
14003	WBGene00016330	I	-	5230549	5242607	-0.124403763	0.539757273	8.526162	9.061378	7.72766	6.806316	8.649952	9.388412	10.07492	7.443421	C32E12.4 is involved in positive regulation of growth.
14000	WBGene00016327	I	+	5232576	5235222	-0.036503777	0.90261994	13.794162	12.47546	12.768172	13.322367	16.81633	13.737874	13.259176	10.465853	Microarray and RNA sequencing studies indicate that C32E12.1 is regulated by spe-44, wdr-23, eat-2, ahr-1, hlh-30, gld-2, clk-1, pgl-1, pgl-3, glh-4, glh-1, glp-1, skn-1, aak-2, tax-6, isp-1, and nuo-6; microarray and RNA sequencing studies indicate that C32E12.1 is regulated by Hydrogen sulfide, Nicotinic acid, Methylmercuric chloride, Progesterone, Diazinon, Paraquat, and Colistin; RNA sequenci…
12860	WBGene00015092	I	+	5244283	5245402	0.179938657	0.023118943	54.108753	58.680195	56.101818	54.564671	51.748184	47.642872	47.68959	51.125843	mrpl-47 is an ortholog of human mRpL47 (mitochondrial ribosomal protein L47); mrpl-47 is involved in body morphogenesis, determination of adult lifespan, embryo development, nematode larval development and oogenesis; mrpl-47 is a structural constituent of ribosome, based on protein domain information.
1862	WBGene00002583	I	+	5245743	5263413	0.061124274	0.673917183	29.014605	35.066399	31.708883	33.048676	31.502577	33.344845	29.859108	29.549669	let-363 is an ortholog of human Mtor (mechanistic target of rapamycin); let-363 is involved in TOR signaling, box C/D snoRNP assembly, dauer entry, determination of adult lifespan, embryo development, gonad development, growth, lipid metabolic process, mesendoderm development, positive regulation of translation, response to heat and translation; let-363 is predicted to have macromolecular complex…
12861	WBGene00015093	I	-	5249772	5250618	-0.053211559	0.844567223	4.540108	3.98908	4.343691	4.01383	4.922914	4.269307	4.870684	3.625335	B0261.5 is involved in determination of adult lifespan, response to heat and translation.
12862	WBGene00015094	I	-	5255447	5256945	-0.082746869	0.728952487	60.077942	56.133873	58.850883	66.570107	78.74054	65.376686	61.808029	53.001999	B0261.6 is involved in determination of adult lifespan, response to heat and translation.
12859	WBGene00015091	I	+	5263694	5268380	0.077186584	0.623206482	30.903612	37.644711	36.251976	36.68259	33.353592	35.774677	32.082897	33.657486	B0261.1 is an ortholog of human BDP1 (B double prime 1, subunit of RNA polymerase III transcription initiation factor IIIB); B0261.1 is involved in embryo development, nematode larval development, receptor-mediated endocytosis and reproduction; B0261.1 is predicted to have DNA binding activity and TFIIIB-type transcription factor activity, based on protein domain information.
38041	WBGene00195057	I	+	5268419	5269463	-0.022026932	0.979505769	0.172032	0	0.150347	0.245225	0.14207	0.271522	0.029014	0.16569	NA
12863	WBGene00015095	I	-	5269545	5270941	0.177426575	0.482939914	74.342552	93.652306	97.255302	113.217125	88.134842	77.308258	72.952225	96.556854	Microarray, tiling array, and RNA sequencing studies indicate that B0261.7 is regulated by sma-2, sma-4, hpl-2, tatn-1, emr-1, lem-2, drh-3, fbf-1, mir-243, rnp-8, and gei-8; RNA sequencing and microarray studies indicate that B0261.7 is regulated by Manganese chloride, Progesterone, Testosterone, Atrazine, Fluoranthene, Hydrolyzable Tannins, Humic substances, Paraquat, and Sirolimus; tiling arra…
12864	WBGene00015096	I	-	5271265	5272037	0.116924208	0.638753801	28.924681	25.016277	24.214674	19.329947	24.597843	21.027578	25.082199	19.429514	RNA sequencing and microarray studies indicate that B0261.8 is regulated by emr-1, lem-2, clk-1, and wdr-5.1; RNA sequencing studies indicate that B0261.8 is regulated by Mianserin; RNA sequencing studies indicate that B0261.8 is enriched in the germ line.
13056	WBGene00015312	I	-	5272846	5274339	-0.004711589	0.992196683	48.909824	85.373238	89.067398	113.371429	83.820526	92.41362	64.774887	99.579109	C01G8.1 is expressed in the germ line.
429	WBGene00000540	I	-	5274693	5278708	0.034844643	0.828584318	9.438197	10.53321	9.671175	9.597347	9.724575	10.673413	9.286544	8.863657	cln-3.2 encodes a predicted transmembrane protein that comprises one of three C. elegans homologs of human CLN3 (OMIM:607042, mutations are associated with Batten disease (also known as juvenile neuronal ceroid lipofuscinosis), a recessively inherited childhood neurodegenerative lysosomal storage disease); loss of cln-3.2 activity via large-scale RNAi screens has been reported to result in either…
779	WBGene00000965	I	-	5278803	5281526	0.037885606	0.872868359	32.089531	36.837654	36.861519	40.739735	39.083126	36.111675	31.903687	36.656582	dhs-1 is an ortholog of human DHRSX (dehydrogenase/reductase X-linked); microarray, proteomic, and RNA sequencing studies indicate that dhs-1 is regulated by cyc-1, cid-1, gld-1, let-7, tatn-1, sir-2.1, fbf-1, mir-243, nuo-6, and lin-35; microarray studies indicate that dhs-1 is regulated by Progesterone, Testosterone, Atrazine, Chlorpyrifos, Diazinon, Paraquat, and Sirolimus; tiling array and RN…
825	WBGene00001022	I	-	5282085	5283944	-0.14188418	0.401174405	12.84091	16.086111	14.445189	16.199926	18.221167	17.657763	15.062109	15.464871	This gene encodes a protein containing a DnaJ ('J') domain.
1030	WBGene00001333	I	-	5284062	5291604	0.022234839	0.802668781	236.074707	238.858978	228.906235	222.093506	240.21167	228.087585	228.915436	219.848801	erm-1 encodes the C. elegans ortholog of the ERM (Ezrin, Radixin, Moesin) family of cytoskeletal linkers; ERM-1 activity is required for regulating LET-23/EGFR receptor localization in the vulval cell lineages to effect proper temporal regulation of Ras-mediated EGF signaling.
43136	WBGene00200253	I	+	5292779	5292837	0.037866898	NA	0	0	0	0.185217	0	0	0	0.049799	NA
13057	WBGene00015313	I	-	5298755	5300331	0.187260102	0.187586784	67.979446	66.902405	67.93248	61.961384	52.923336	54.020096	63.726261	62.227001	hpo-32 is involved in nematode larval development.
1868	WBGene00002717	I	-	5300901	5317392	0.022139049	0.929576518	38.647869	50.392338	47.219234	48.094826	42.572315	49.205952	44.597305	46.098549	let-526 encodes a homolog of a component of the SWI/SNF complex; the let-526(h185) mutation results in early larval lethality.
39280	WBGene00196397	I	-	5311869	5312003	-0.331709949	NA	0.095895	0.11955	0.040613	0.02995	0.192576	0.168947	0.109046	0.08222	NA
16128	WBGene00018596	I	+	5314333	5314606	NA	NA	0	0	0	0	0	0	0	0	F48C1.3 is involved in reproduction.
46623	WBGene00236798	I	+	5315917	5316885	-0.012488555	0.985945928	0.18444	0.029116	0	0.005639	0.100733	0.057321	0.06882	0	NA
40050	WBGene00197167	I	+	5316050	5316197	-0.287539441	NA	0.005652	0.009693	0.077177	0	0.052698	0.20106	0.008289	0.042646	NA
16129	WBGene00018598	I	-	5317491	5318124	0.100947621	0.723374746	19.899294	24.750101	24.513237	28.958662	26.54561	22.378963	18.867498	24.197689	Microarray, tiling array, and RNA sequencing studies indicate that F48C1.5 is regulated by cyc-1, isp-1, daf-12, tatn-1, fog-3, sir-2.1, dpy-9, dpy-10, fbf-1, mir-243, lin-54, and tdp-1; RNA sequencing and microarray studies indicate that F48C1.5 is regulated by Rotenone, Manganese chloride, Cholestanol, Estrogen, Progesterone, Chlorpyrifos, Diazinon, Humic substances, and Sirolimus; RNA sequenci…
16130	WBGene00018599	I	-	5318225	5319301	0.113385224	0.114409654	47.389969	50.986912	49.087032	48.852242	48.027973	44.650036	45.038601	44.877277	Tiling array, RNA sequencing, and microarray studies indicate that F48C1.6 is regulated by daf-12, prg-1, sir-2.1, daf-2, and fbf-1; microarray studies indicate that F48C1.6 is regulated by Cholestanol, Progesterone, Testosterone, Cry5B, and Humic substances; RNA sequencing studies indicate that F48C1.6 is enriched in the germ line.
16127	WBGene00018595	I	+	5319720	5321117	0.226948642	0.179011997	2.432801	2.719387	2.618975	2.833055	2.205088	2.287924	2.033484	2.550745	This gene encodes a protein containing an F-box, a motif predicted to mediate protein-protein interactions either with homologs of yeast Skp-1p or with other proteins.
16126	WBGene00018594	I	+	5324511	5330222	0.071527266	0.803424465	6.906946	6.13339	5.485303	4.416549	6.118968	5.391397	5.71349	4.697411	aman-3 encodes a Co(II)-activated alpha-mannosidase II, orthologous to human MAN2C1; AMAN-3 is predicted to remove mannose residues from the N-linked oligosaccharides of glycoproteins; AMAN-3 contains three predicted N-glycosylation sites; AMAN-3 is biochemically active in vitro, with a pH optimum of 6.5; AMAN-3 requires either Co(II) or Mn(II) for activity, preferring the former ion; since aman-…
33323	WBGene00170676	I	+	5330475	5330495	NA	NA	0	0	0	0	0	0	0	0	NA
3396	WBGene00004965	I	-	5330578	5332194	-0.057427317	0.85814029	41.017433	32.858932	34.635204	37.366405	48.347176	39.307415	36.9576	29.105595	spe-11 encodes a novel protein that is required for early embryonic development and for regulating the dynamic morphology of sperm pseudopods; SPE-11 is one of the few paternally provided proteins known to be essential for embryogenesis; SPE-11 is first detected in the nuclei of primary spermatocytes and then remains tightly associated with sperm chromatin until fertilization at which point it ap…
16132	WBGene00018601	I	-	5332249	5332780	-1.481122269	0.00027885	0.347619	0	0.198158	0.249923	1.133575	2.027363	1.37852	0.904484	Microarray and RNA sequencing studies indicate that F48C1.9 is regulated by cyc-1, lin-35, age-1, daf-16, wdr-23, prg-1, ubc-9, fbf-1, puf-8, daf-2, glp-1, spr-5, cye-1, cdk-2, acs-3, and nhr-25; RNA sequencing and microarray studies indicate that F48C1.9 is regulated by 1-methylnicotinamide, Methylmercuric chloride, Rotenone, and Tunicamycin; tiling array studies indicate that F48C1.9 is enriche…
38091	WBGene00195179	I	-	5333779	5334931	-1.05320201	0.008025555	0.28291	0.292088	0.223519	0.084752	0.94501	0.502694	0.775421	0.322045	Microarray studies indicate that F48C1.11 is regulated by nhr-114, dpy-9, dpy-10, osm-8, crh-1, tdp-1, his-24, hpl-1, hpl-2, acs-3, and nhr-25; microarray studies indicate that F48C1.11 is regulated by Tryptophan, Progesterone, single-walled carbon nanotubes, and Allantoin.
16131	WBGene00018600	I	-	5335192	5338646	-0.333793909	0.339712784	0.490521	0.50313	0.630755	0.65206	0.816523	1.006971	0.582857	0.592636	Microarray and tiling array studies indicate that F48C1.8 is regulated by cyc-1, lin-15B, and hpl-2.
43989	WBGene00201106	I	+	5337270	5337419	NA	NA	0	0	0	0	0	0	0	0	NA
16372	WBGene00018865	I	+	5338922	5342012	0.156672199	0.69686072	0.794824	0.753024	0.924242	0.888765	0.624437	1.100117	0.628064	0.651631	F55A12.6 is involved in protein secretion.
131	WBGene00000150	I	-	5342180	5344724	-0.055915027	0.832582454	56.878029	54.453003	49.343678	39.64901	52.339027	51.382824	58.911579	46.846619	The apm-1 gene encodes an adaptin: specifically, it encodes an ortholog of the mu1-II subunit of adaptor protein complex 1 (AP-1).
38368	WBGene00195485	I	+	5344433	5344654	-0.103060919	NA	0	0.132474	0.012644	0	0.147981	0.019914	0.034777	0.014705	NA
42593	WBGene00199710	I	+	5344872	5345013	-0.074047253	NA	0.090256	0	0	0.031552	0.033288	0	0	0.160931	NA
43183	WBGene00200300	I	-	5345276	5345425	-0.076552029	0.927644936	0.354715	0.223159	0.038074	0.075766	0.369484	0.241459	0.203479	0.036273	RNA sequencing studies indicate that F55A12.16 is regulated by cep-1.
16371	WBGene00018864	I	+	5345927	5349657	0.092855872	0.689748951	29.672905	36.62254	35.728493	40.796799	36.189213	34.317417	28.953671	35.204159	Microarray, proteomic, and RNA sequencing studies indicate that F55A12.5 is regulated by cyc-1, gld-1, let-7, tatn-1, sir-2.1, dcr-1, dpy-9, fbf-1, isp-1, and nuo-6; microarray studies indicate that F55A12.5 is regulated by Progesterone, Fluoranthene, and Humic substances; microarray, tiling array, and RNA sequencing studies indicate that F55A12.5 is enriched in the germ line and in the PVD, OLL,…
16373	WBGene00018866	I	-	5349646	5353767	0.029252877	0.874805147	43.705978	47.496426	46.657997	44.245438	43.1245	41.699257	47.64463	46.785591	nath-10 is an ortholog of human NAT10 (N-acetyltransferase 10); nath-10 is involved in embryo development, gamete generation, hermaphrodite genitalia development, locomotion, nematode larval development and oviposition; nath-10 is predicted to have ATP binding activity and N-acetyltransferase activity, based on protein domain information; nath-10 is expressed in the body region, pharyngeal-intest…
780	WBGene00000966	I	+	5354160	5357026	-0.521875444	1.60E-06	15.162342	12.900669	13.121349	13.256289	20.390722	18.629192	21.156967	18.29347	dhs-2 encodes a short-chain dehydrogenase predicted to be mitochondrial.
45861	WBGene00219703	I	-	5356232	5356728	-0.27534603	0.667653828	0	0.050442	0.011491	0.045331	0.064868	0.05695	0.02962	0.055221	NA
40117	WBGene00197234	I	-	5357541	5357785	-0.298174069	NA	0.05284	0.024398	0.069932	0.054416	0.084891	0.018619	0.169844	0.091498	RNA sequencing studies indicate that F55A12.13 is regulated by cep-1.
40976	WBGene00198093	I	-	5358146	5358293	-0.319955876	NA	0.043736	0	0	0.147673	0.049504	0.092464	0.099467	0.266904	F55A12.14 is involved in locomotion and nematode larval development.
39946	WBGene00197063	I	-	5358369	5358507	-0.240682338	NA	0.046568	0.029242	0.036979	0.195757	0.17017	0.057102	0.281008	0.062133	F55A12.12 is involved in locomotion and nematode larval development.
2793	WBGene00004087	I	+	5358522	5365170	0.031096279	0.804106592	36.4189	38.491993	38.518246	39.719788	39.899391	38.189297	36.523571	36.347466	ppk-1 encodes a putative phosphatidylinositol-4-phosphate 5' kinase that is essential for ovulation, intense gonad sheath contraction and dilation of the spermathecal valve during oocyte maturation, and UNC-54 filament organization; more generally, PPK-1 is required for fertility, progression through larval development, normal locomotion and defecation, and overall health; defects of ppk-1(RNAi) …
16370	WBGene00018863	I	+	5365265	5366875	-0.016356837	0.908665954	20.330715	20.439489	20.044092	20.840746	21.349987	21.061636	21.723351	20.032291	Microarray and RNA sequencing studies indicate that F55A12.2 is regulated by zfp-1, cyc-1, age-1, emr-1, lem-2, gld-4, sir-2.1, fbf-1, mir-243, tdp-1, and isp-1; microarray studies indicate that F55A12.2 is regulated by Progesterone, Cry5B, Humic substances, Paraquat, Sirolimus, and Allantoin; RNA sequencing studies indicate that F55A12.2 is enriched in the germ line.
16374	WBGene00018867	I	-	5366944	5367829	0.270765676	0.074954469	15.161783	18.368412	17.967894	20.260311	15.458383	16.549389	13.41875	14.242686	F55A12.10 encodes a RING finger protein orthologous to budding yeast Cst9p (meiotically expressed) and human RNF212 (associated with varying recombination rate); F55A12.10 is paralogous to ZHP-3, D1081.9, and Y39B6A.16; F55A12.10 has no obvious function in mass RNAi assays.
16369	WBGene00018862	I	+	5368478	5372643	0.861054011	4.57E-16	51.282658	52.405972	52.363773	57.088066	33.055611	25.902826	27.08194	30.668884	wago-2 is an ortholog of human AGO4 (argonaute 4, RISC catalytic component), AGO1 (argonaute 1, RISC catalytic component) and AGO3 (argonaute 3, RISC catalytic component); wago-2 is involved in embryo development and reproduction.
2837	WBGene00004131	I	-	5372854	5384508	-0.083154811	0.633283907	53.372623	60.901691	57.446911	52.938335	53.895615	67.728592	63.481827	54.741528	The protein product of this gene is predicted to contain a glutamine/asparagine (Q/N)-rich ('prion') domain, by the algorithm of Michelitsch and Weissman (as of the WS77 release of WormBase, i.e., in wormpep77).
13735	WBGene00016041	I	+	5380160	5383029	0.08286061	NA	0.065746	0	0.059798	0	0.063102	0	0	0	Tiling array studies indicate that C24A11.2 is regulated by daf-12; microarray studies indicate that C24A11.2 is regulated by Hydrogen sulfide, Fluoranthene, and Sirolimus.
13736	WBGene00016042	I	-	5384639	5385737	NA	NA	0	0	0	0	0	0	0	0	Microarray and tiling array studies indicate that C24A11.5 is regulated by cyc-1, daf-12, rsr-2, and eat-2; microarray studies indicate that C24A11.5 is regulated by Chlorpyrifos and Sirolimus.
36156	WBGene00173516	I	-	5388900	5388920	NA	NA	0	0	0	0	0	0	0	0	NA
13737	WBGene00016043	I	-	5396269	5396503	NA	NA	0	0	0	0	0	0	0	0	Tiling array and microarray studies indicate that C24A11.6 is regulated by rsr-2 and acs-3.
13734	WBGene00016040	I	+	5401757	5402896	0.007858842	0.970033127	20.54365	18.71689	20.514982	21.311937	21.958672	20.199221	20.643084	18.510029	Microarray and RNA sequencing studies indicate that C24A11.1 is regulated by cyc-1, isp-1, age-1, nhr-114, eat-2, gld-2, clk-1, csr-1, pgl-1, pgl-3, glh-4, glh-1, dpy-9, dpy-10, aak-2, alg-1, and nuo-6; microarray and RNA sequencing studies indicate that C24A11.1 is regulated by Methylmercuric chloride, Manganese chloride, Progesterone, Chlorpyrifos, Diazinon, Humic substances, Paraquat, Colistin…
1137	WBGene00001491	I	-	5402889	5408344	-0.065837914	0.528893455	42.621571	48.261959	45.949829	46.825207	49.136719	50.221935	49.108673	46.202717	frm-4 encodes a predicted transmembrane protein that contains an N-terminal FERM (Band 4.1-ezrin-radixin-moesin) domain; by homology, FRM-4 is predicted to function as a membrane-cytoskeleton linker protein that plays a role in cell adhesion, migration, or organization of cell surface structures; however, as loss of frm-4 activity via large-scale RNAi screens does not result in any obvious abnorm…
40972	WBGene00198089	I	+	5409666	5409733	-0.106824943	NA	0	0	0	0	0.046921	0.093915	0	0	NA
40985	WBGene00198102	I	-	5409666	5409733	-0.106824943	NA	0	0	0	0	0.046921	0.093915	0	0	NA
44575	WBGene00201694	I	+	5412497	5412640	-0.073039741	NA	0	0	0	0	0	0	0.029306	0	NA
621	WBGene00000761	I	-	5412841	5415629	0.103521875	0.277269391	45.148331	42.856121	43.653145	41.849064	44.543697	39.736797	38.936962	39.328606	coq-1 encodes a putative hexaprenyl pyrophosphate synthetase, orthologous to S. cerevisiae COQ1; COQ-1 is required for ubiquinone (coenzyme Q9) biosynthesis and for normally short lifespan; coq-1 mutants have slowed pharyngeal pumping, and eventually arrest as paralysed larvae before dying; coq-1(RNAi) animals have reduced levels of coenzyme Q9 and superoxide, and have abnormally long lifespans; …
13952	WBGene00016278	I	-	5416649	5420731	-0.114122193	0.705226988	63.273102	46.49559	47.743183	44.063442	64.23394	62.989716	45.844303	45.503178	C30H7.2 is an ortholog of human ERP44 (endoplasmic reticulum protein 44); C30H7.2 is involved in hermaphrodite genitalia development, lipid storage and receptor-mediated endocytosis; C30H7.2 is expressed in the pharynx, anal depressor muscle, nervous system, reproductive system, and the intestine.
15435	WBGene00017855	I	-	5421313	5428457	-0.019317315	0.920130187	53.919483	56.373714	52.163227	54.836819	63.71357	51.605396	52.744961	53.77737	F27C1.6 is an ortholog of human UTP14C (UTP14, small subunit processome component C (S. cerevisiae)) and UTP14A (UTP14A small subunit processome component); F27C1.6 is involved in hermaphrodite genitalia development, lipid storage, nematode larval development and receptor-mediated endocytosis.
15434	WBGene00017854	I	+	5422783	5423264	-0.024761081	0.969668065	1.008538	1.236668	1.487738	2.077868	1.128272	2.014093	1.126587	1.715837	F27C1.4 is involved in hermaphrodite genitalia development, lipid storage and nematode larval development.
15433	WBGene00017853	I	+	5426273	5427316	0.18980788	0.136835767	9.700971	8.658699	9.539862	8.512514	8.515436	7.919607	8.553882	7.100149	F27C1.3 is involved in hermaphrodite genitalia development, nematode larval development and receptor-mediated endocytosis.
206	WBGene00000230	I	-	5428469	5429908	-0.010591677	0.939974288	813.178406	793.599976	773.773621	769.608398	795.242188	773.485352	819.420898	803.700256	atp-3 encodes the C. elegans homolog of the ATP5O subunit of mitochondrial ATP synthase (complex V); as part of the ATP synthase complex, ATP-3 controls respiration and regulates growth rate and body size, aging, and rates of behaviors such as pharyngeal pumping, defecation, and locomotion; loss of atp-3 function during larval development indicates that respiratory rates established during develo…
43537	WBGene00200654	I	+	5429932	5430014	-0.098966754	NA	0	0	0	0	0.07973	0	0	0	NA
43000	WBGene00200117	I	-	5429936	5430054	0.068368501	NA	0.189292	0	0	0	0.047666	0	0.039586	0	NA
15432	WBGene00017852	I	+	5430164	5431449	0.044402034	0.739326457	78.736084	79.211113	78.780922	82.890938	82.963821	81.621658	71.718094	75.810394	F27C1.2 is an ortholog of human SLC31A1 (solute carrier family 31 member 1); F27C1.2 is involved in body morphogenesis, positive regulation of growth and reproduction; F27C1.2 is predicted to have copper ion transmembrane transporter activity, based on protein domain information.
33481	WBGene00170835	I	+	5431492	5431512	0.015585787	NA	0.505503	0.34157	0.516721	0.411093	0.585232	1.046988	0	0.316097	NA
869	WBGene00001067	I	-	5432158	5433054	-0.522779325	0.086209541	1356.327393	1255.879028	1095.384277	534.204834	1471.650146	1462.475952	2095.712891	1360.924805	dpy-5 encodes a Group I cuticle procollagen; dpy-5 activity is required for wild-type body length, cuticle structure (width of the annuli), postembryonic growth rates, and reproduction; dpy-5 is described as an intermediate collagen gene, as its mRNA, which is present in all larval stages, adults, and dauer larvae, increases in abudance two hours prior to the secretion of each new cuticle; a dpy-…
15436	WBGene00017858	I	-	5433907	5443026	-0.179841496	0.286171154	0.788351	0.719288	0.745887	0.667361	0.944595	0.824098	0.867685	0.707278	F27C1.11 is an ortholog of human RP1 (retinitis pigmentosa 1 (autosomal dominant)); tiling array and microarray studies indicate that F27C1.11 is regulated by daf-12, ubc-9, sir-2.1, gei-8, ain-2, and eat-2; microarray studies indicate that F27C1.11 is regulated by Aldicarb, Progesterone, Resveratrol, Atrazine, Colistin, adsorbable organic bromine compounds, Sirolimus, and Allantoin; tiling array…
15431	WBGene00017851	I	+	5434805	5435785	0.400618604	0.017482486	112.653854	106.178467	115.001091	138.552078	109.524841	93.970947	79.536674	75.014572	RNA sequencing and microarray studies indicate that F27C1.1 is regulated by Ethanol, 1-methylnicotinamide, Nicotinic acid, Methylmercuric chloride, Rotenone, Manganese chloride, Resveratrol, Diazinon, Quercetin, Hydrolyzable Tannins, Humic substances, Paraquat, Colistin, Tyrosol, and adsorbable organic bromine compounds; RNA sequencing studies indicate that F27C1.1 is enriched in the germ line.
[truncated: 45,580 more rows]
