# Supplementary material for: Discovery of genomic intervals that underlie nematode responses to benzimidazoles
Source: PLoS Negl Trop Dis. 2018 Mar 30;12(3):e0006368. doi: 10.1371/journal.pntd.0006368 (PMC5895046; doi:10.1371/journal.pntd.0006368)
Supplement: S5 Table — (CSV) [file pntd.0006368.s016.csv]

	ProbeID	eff.size	peakchr	peakpos	peaklod	peakMarker	peakcpos	leftpos	leftlod	leftMarker	leftcpos	rightpos	rightlod	rightMarker	rightcpos	chr	start	stop	peakgpos	leftgpos	rightgpos	probe.start.g	probe.stop.g	cis	NPR_1	PrimaryAccession	GeneSymbol	GeneName	GO	Description
1	A_12_P100828	-0.32669378921082	4	258.728190862427	4.90655141003593	15280793	15280793	238.178873492042	3.66154810745658	13730740	13730740	276.596655142633	3.90368320870099	15632635	15632635	6	17710433	17710492	61958651	60408598	62310493	104536496	104536555	FALSE	FALSE	H11L12.1	H11L12.1	H11L12.1		H11L12.1 [Source:RefSeq_peptide;Acc:NP_510861] [H11L12.1]
2	A_12_P100936	-0.218598830667664	4	274.145211601477	11.7932415450063	15568672	15568672	270.162553860209	10.6143499437951	15466625	15466625	279.710583458561	9.8651568122718	15731719	15731719	2	8389591	8389650	62246530	62144483	62409577	24392054	24392113	FALSE	FALSE	F49E12.9c				F49E12.9 [Source:RefSeq_peptide;Acc:NP_495763] [F49E12.9a]
3	A_12_P101054	-0.104395194427567	4	277.906664777529	4.99108497089282	15706629	15706629	276.596655142633	3.88701773671823	15632635	15632635	280.671998605676	3.93752154306488	15907480	15907480	5	8265802	8265861	62384487	62310493	62585338	73264974	73265033	FALSE	FALSE	NA	NA	NA	NA	NA
4	A_12_P101254	-0.355334653847164	4	268.706862830245	4.23468300330105	15429502	15429502	253.744436190562	2.67922807918448	15105638	15105638	276.596655142633	3.23410141095152	15632635	15632635	4	15124949	15125008	62107360	61783496	62310493	61802807	61802866	TRUE	FALSE	M199.4	M199.4	M199.4	GO:0005529(sugar binding)	M199.4 [Source:RefSeq_peptide;Acc:NP_502826] [M199.4]
5	A_12_P101582	0.262226416676765	4	289.493621574851	5.1312774646483	16277943	16277943	268.706862830245	3.74678149713279	15429502	15429502	295.367777808596	3.76951249316768	16474124	16474124	3	13027728	13027787	62955801	62107360	63151982	44985852	44985911	FALSE	FALSE	F14F7.3	cyp-13A12	CYtochrome P450 family	GO:0004497(monooxygenase activity)|GO:0005506(iron ion binding)|GO:0006118(electron transport)|GO:0016021(integral to membrane)|GO:0020037(heme binding)	CYtochrome P450 family member (cyp-13A12) [Source:RefSeq_peptide;Acc:NP_499705] [F14F7.3]
6	A_12_P101773	-0.292390069616804	4	277.906664777529	18.1289561493582	15706629	15706629	276.596655142633	16.6124469059963	15632635	15632635	279.710583458561	15.4380736715018	15731719	15731719	3	9710275	9710334	62384487	62310493	62409577	41668399	41668458	FALSE	FALSE	C07A9.4	ncx-6	Na/Ca eXchangers	GO:0005249(voltage-gated potassium channel activity)|GO:0006813(potassium ion transport)|GO:0008076(voltage-gated potassium channel complex)|GO:0016021(integral to membrane)	Putative sodium/calcium exchanger 6 precursor (Na(+)/Ca(2+)-exchange protein 6). [Source:Uniprot/SWISSPROT;Acc:P34315] [C07A9.4]
7	A_12_P101817	-0.163828416677508	4	277.906664777529	7.07560199012282	15706629	15706629	274.145211601477	5.75680555750392	15568672	15568672	280.191223660497	5.67939950960422	15784871	15784871	4	15309238	15309297	62384487	62246530	62462729	61987096	61987155	FALSE	FALSE	Y73F8A.11	Y73F8A.11	Y73F8A.11	GO:0016021(integral to membrane)	Y73F8A.11 [Source:RefSeq_peptide;Acc:NP_502846] [Y73F8A.11]
8	A_12_P102461	0.181787900932085	4	279.710583458561	4.99901846431568	15731719	15731719	270.162553860209	3.21341915070524	15466625	15466625	284.13873337245	3.66986512524547	16006282	16006282	5	10748845	10748904	62409577	62144483	62684140	75748017	75748076	FALSE	FALSE	F28H7.2	glucose-1-dehydrogenase	F28H7.2	GO:0003824(catalytic activity)|GO:0008152(metabolic process)|GO:0008667(2,3-dihydro-2,3-dihydroxybenzoate dehydrogenase activity)|GO:0009239(enterobactin biosynthetic process)|GO:0016491(oxidoreductase activity)|GO:0044237(cellular metabolic process)|GO:0050662(coenzyme binding)	F28H7.2 [Source:RefSeq_peptide;Acc:NP_505742] [F28H7.2]
9	A_12_P102477	-0.376158316323268	4	277.906664777529	16.0450347806553	15706629	15706629	276.596655142633	14.4615159388705	15632635	15632635	279.710583458561	14.5089179097269	15731719	15731719	4	6738767	6738826	62384487	62310493	62409577	53416625	53416684	FALSE	FALSE	Y73B6A.3	Y73B6A.3	Y73B6A.3	GO:0000786(nucleosome)|GO:0003677(DNA binding)|GO:0005634(nucleus)|GO:0006334(nucleosome assembly)|GO:0008152(metabolic process)|GO:0016758(transferase activity, transferring hexosyl groups)	Y73B6A.3 [Source:RefSeq_peptide;Acc:NP_501032] [Y73B6A.3]
10	A_12_P102764	0.12931022669804	4	289.493621574851	2.76438626413671	16277943	16277943	142.877483382448	1.48146986849074	3737425	3737425	295.367777808596	1.31160037429843	16474124	16474124	6	14524733	14524792	62955801	50415283	63151982	101350796	101350855	FALSE	FALSE	NA	NA	NA	NA	NA
11	A_12_P103225	-0.179889565850938	4	279.710583458561	6.21949142260311	15731719	15731719	270.162553860209	3.98051332922117	15466625	15466625	284.13873337245	4.94602534332405	16006282	16006282	6	7258160	7258219	62409577	62144483	62684140	94084223	94084282	FALSE	FALSE	F46H5.8	F46H5.8	F46H5.8	GO:0008800(beta-lactamase activity)|GO:0030655(beta-lactam antibiotic catabolic process)|GO:0046677(response to antibiotic)	F46H5.8 [Source:RefSeq_peptide;Acc:NP_509221] [F46H5.8]
12	A_12_P103279	-0.371174036966007	4	258.728190862427	8.31865135397772	15280793	15280793	250.345979041561	6.20507748587638	14857051	14857051	276.596655142633	6.3798804076528	15632635	15632635	1	11440586	11440645	61958651	61534909	62310493	11440586	11440645	FALSE	FALSE	C27C7.1	C27C7.1	C27C7.1		C27C7.1 [Source:RefSeq_peptide;Acc:NP_492923] [C27C7.1]
13	A_12_P103350	0.0901795607435054	4	289.493621574851	2.26212845642261	16277943	16277943	147.800630085297	1.15781648769098	3882708	3882708	300.837329353211	1.26583423967887	17321314	17321314	6	14524999	14525058	62955801	50560566	63999172	101351062	101351121	FALSE	FALSE	NA	NA	NA	NA	NA
14	A_12_P103904	-0.246272967471759	4	277.906664777529	6.82232981604257	15706629	15706629	268.706862830245	5.79001463797887	15429502	15429502	289.013045452026	4.72350055434357	16206469	16206469	2	13999123	13999182	62384487	62107360	62884327	30001586	30001645	FALSE	FALSE	F01D5.3	F01D5.3	F01D5.3	GO:0004872(receptor activity)	F01D5.3 [Source:RefSeq_peptide;Acc:NP_496934] [F01D5.3]
15	A_12_P104134	-0.167133416090943	4	280.671998605676	8.50535851925484	15907480	15907480	276.596655142633	7.07043479678878	15632635	15632635	284.13873337245	6.58744414173032	16006282	16006282	5	11862121	11862180	62585338	62310493	62684140	76861293	76861352	FALSE	FALSE	R13H4.5	R13H4.5	R13H4.5		This gene encodes a protein containing an F-box, a motif predicted to mediate protein-protein interactions either with homologs of yeast Skp-1p or with other proteins. [Source: WormBase] [R13H4.5]
16	A_12_P104300	-0.389731719043967	4	289.493621574851	4.69063742480437	16277943	16277943	270.162553860209	2.69394659666566	15466625	15466625	293.416368759845	3.29778029263032	16442577	16442577	2	4309853	4309912	62955801	62144483	63120435	20312316	20312375	FALSE	FALSE	Y52E8A.4	Y52E8A.4	Y52E8A.4	GO:0005249(voltage-gated potassium channel activity)|GO:0006813(potassium ion transport)|GO:0008076(voltage-gated potassium channel complex)|GO:0016021(integral to membrane)	Y52E8A.4 [Source:RefSeq_peptide;Acc:NP_494758] [Y52E8A.4]
17	A_12_P104424	-0.219566808092869	4	277.906664777529	4.84615264237113	15706629	15706629	270.162553860209	3.56475015032418	15466625	15466625	286.561365931458	3.38244780829641	16170751	16170751	2	13998403	13998462	62384487	62144483	62848609	30000866	30000925	FALSE	FALSE	F01D5.2	F01D5.2	F01D5.2	GO:0004872(receptor activity)|GO:0045735(nutrient reservoir activity)	F01D5.2 [Source:RefSeq_peptide;Acc:NP_496933] [F01D5.2]
18	A_12_P104520	-0.488431935789677	4	277.906664777529	11.5084531103925	15706629	15706629	274.145211601477	7.63984586624859	15568672	15568672	279.710583458561	10.1998089822996	15731719	15731719	5	3158464	3158572	62384487	62246530	62409577	68157636	68157744	FALSE	FALSE	C36C5.12	C36C5.12	C36C5.12	GO:0005198(structural molecule activity)|GO:0016021(integral to membrane)|GO:0019028(viral capsid)	UPF0376 protein C36C5.12. [Source:Uniprot/SWISSPROT;Acc:O16406] [C36C5.12]
19	A_12_P104594	-0.272431654834946	4	280.191223660497	12.5312229596839	15784871	15784871	276.596655142633	10.8575273736981	15632635	15632635	284.13873337245	9.95384068267008	16006282	16006282	2	4234978	4235037	62462729	62310493	62684140	20237441	20237500	FALSE	FALSE	C16A11.9				Putative uncharacterized protein. [Source:Uniprot/SPTREMBL;Acc:A3KFE7] [C16A11.9]
20	A_12_P104743	-0.110818629750847	4	277.906664777529	5.83406255124874	15706629	15706629	261.641175450966	4.81275295053115	15369509	15369509	284.13873337245	3.52223114203137	16006282	16006282	5	8273923	8273982	62384487	62047367	62684140	73273095	73273154	FALSE	FALSE	F21F8.3.1	protease	F21F8.3	GO:0004190(aspartic-type endopeptidase activity)|GO:0004194(pepsin A activity)|GO:0006508(proteolysis)|GO:0008219(cell death)	F21F8.3 [Source:RefSeq_peptide;Acc:NP_505135] [F21F8.3.1]
21	A_12_P104789	-0.507359518811401	4	277.906664777529	10.2251504070601	15706629	15706629	274.145211601477	7.09077290550434	15568672	15568672	279.710583458561	8.59297756323512	15731719	15731719	5	3167973	3168028	62384487	62246530	62409577	68167145	68167200	FALSE	FALSE	C36C5.15	C36C5.15	C36C5.15	GO:0005198(structural molecule activity)|GO:0019028(viral capsid)	C36C5.15 [Source:RefSeq_peptide;Acc:NP_503873] [C36C5.15]
22	A_12_P104992	-0.249627206062572	4	277.906664777529	5.09300896916194	15706629	15706629	274.145211601477	3.36164834815262	15568672	15568672	289.013045452026	3.50351889865583	16206469	16206469	3	6507470	6507529	62384487	62246530	62884327	38465594	38465653	FALSE	FALSE	F23F12.3	F23F12.3	F23F12.3	GO:0005215(transporter activity)|GO:0005351(sugar:hydrogen symporter activity)|GO:0006810(transport)|GO:0008643(carbohydrate transport)|GO:0016020(membrane)|GO:0016021(integral to membrane)	Uncharacterized protein F23F12.3. [Source:Uniprot/SWISSPROT;Acc:P46499] [F23F12.3]
23	A_12_P105007	0.212151174489616	4	258.247919477584	4.26838940988002	15181491	15181491	155.206815348673	2.11995324291939	4265784	4265784	276.596655142633	3.05990024738919	15632635	15632635	2	2409716	2409775	61859349	50943642	62310493	18412179	18412238	FALSE	FALSE	F42G2.4	F42G2.4	F42G2.4		This gene encodes a protein containing an F-box, a motif predicted to mediate protein-protein interactions either with homologs of yeast Skp-1p or with other proteins. this gene's encoded protein also contains an FTH/DUF38 motif, which may also mediate protein-protein interaction. [Source: WormBase] [F42G2.4]
24	A_12_P106675	0.18905854283118	4	279.710583458561	2.71850098520247	15731719	15731719	260.184707798809	1.45599255767817	15324781	15324781	284.13873337245	1.48058160905852	16006282	16006282	5	521838	521897	62409577	62002639	62684140	65521010	65521069	FALSE	FALSE	R11G11.14	lipase	R11G11.14	GO:0003824(catalytic activity)|GO:0006629(lipid metabolic process)	R11G11.14 [Source:RefSeq_peptide;Acc:NP_503233] [R11G11.14]
25	A_12_P106687	0.212252857495337	4	284.13873337245	4.19431315231181	16006282	16006282	274.145211601477	2.99390932768472	15568672	15568672	289.013045452026	3.17142487300451	16206469	16206469	2	8392028	8392087	62684140	62246530	62884327	24394491	24394550	FALSE	FALSE	F49E12.10	F49E12.10	F49E12.10	GO:0003824(catalytic activity)|GO:0008152(metabolic process)|GO:0016021(integral to membrane)	F49E12.10 [Source:RefSeq_peptide;Acc:NP_495764] [F49E12.10]
26	A_12_P106689	-0.262395243455305	4	274.145211601477	8.3865596568352	15568672	15568672	270.162553860209	6.88867232820375	15466625	15466625	279.710583458561	7.19429617716496	15731719	15731719	6	7203696	7203755	62246530	62144483	62409577	94029759	94029818	FALSE	FALSE	C55B6.1b	C55B6.1	C55B6.1a	GO:0005975(carbohydrate metabolic process)	C55B6.1a [Source:RefSeq_peptide;Acc:NP_001024503] [C55B6.1b]
27	A_12_P107225	-0.101211449418469	4	277.906664777529	4.76935643972298	15706629	15706629	268.706862830245	3.45967228806714	15429502	15429502	293.416368759845	3.74865375507559	16442577	16442577	4	10852811	10852870	62384487	62107360	63120435	57530669	57530728	FALSE	FALSE	T11G6.3	T11G6.3	T11G6.3	GO:0005215(transporter activity)|GO:0006810(transport)|GO:0016021(integral to membrane)	T11G6.3 [Source:RefSeq_peptide;Acc:NP_502011] [T11G6.3]
28	A_12_P107346	-0.397745617794506	4	277.906664777529	15.250032250592	15706629	15706629	276.596655142633	13.9024629033903	15632635	15632635	279.710583458561	12.6882851142399	15731719	15731719	5	3157746	3157805	62384487	62310493	62409577	68156918	68156977	FALSE	FALSE	C36C5.5	C36C5.5	C36C5.5		C36C5.5 [Source:RefSeq_peptide;Acc:NP_503868] [C36C5.5]
29	A_12_P107600	-0.120989858044702	4	277.906664777529	5.09847879895728	15706629	15706629	276.596655142633	4.00278098553179	15632635	15632635	289.013045452026	3.56565100696606	16206469	16206469	5	1441725	1441784	62384487	62310493	62884327	66440897	66440956	FALSE	FALSE	R09B5.11	R09B5.11	R09B5.11	GO:0005215(transporter activity)|GO:0005351(sugar:hydrogen symporter activity)|GO:0005355(glucose transmembrane transporter activity)|GO:0006810(transport)|GO:0008643(carbohydrate transport)|GO:0016020(membrane)|GO:0016021(integral to membrane)	R09B5.11 [Source:RefSeq_peptide;Acc:NP_503413] [R09B5.11]
30	A_12_P108245	0.148648812045439	4	274.145211601477	4.40164070409434	15568672	15568672	262.606823710712	2.05139430169753	15383753	15383753	280.191223660497	3.11869156948497	15784871	15784871	4	15476948	15477007	62246530	62061611	62462729	62154806	62154865	TRUE	FALSE	Y73F8A.26	Y73F8A.26	Y73F8A.26		Y73F8A.26 [Source:RefSeq_peptide;Acc:NP_502862] [Y73F8A.26]
31	A_12_P108380	-0.0972117741150413	4	276.596655142633	5.1952581791384	15632635	15632635	258.728190862427	3.89815412786218	15280793	15280793	279.710583458561	3.98073121860221	15731719	15731719	5	20516339	20516398	62310493	61958651	62409577	85515511	85515570	FALSE	FALSE	Y38H6C.10	Y38H6C.10	Y38H6C.10		This gene encodes a protein containing an F-box, a motif predicted to mediate protein-protein interactions either with homologs of yeast Skp-1p or with other proteins. [Source: WormBase] [Y38H6C.10]
32	A_12_P108624	-0.0949752840189688	4	274.145211601477	4.92974960775109	15568672	15568672	253.744436190562	2.98768860116286	15105638	15105638	284.13873337245	2.08141738729258	16006282	16006282	6	2412639	2412684	62246530	61783496	62684140	89238702	89238747	FALSE	FALSE	C43H6.1	C43H6.1	C43H6.1		C43H6.1 [Source:RefSeq_peptide;Acc:NP_508439] [C43H6.1]
33	A_12_P108902	-0.17268403816139	4	276.596655142633	13.3569869452098	15632635	15632635	274.145211601477	10.8039212792829	15568672	15568672	284.13873337245	10.3745616575568	16006282	16006282	5	621432	621491	62310493	62246530	62684140	65620604	65620663	FALSE	FALSE	F48G7.4	F48G7.4	F48G7.4		F48G7.4 [Source:RefSeq_peptide;Acc:NP_503266] [F48G7.4]
34	A_12_P109436	0.103535461173337	4	276.596655142633	4.24988653995645	15632635	15632635	252.778171621758	3.13668598528802	15020256	15020256	292.450361709448	3.18099519822689	16403213	16403213	6	7774669	7774728	62310493	61698114	63081071	94600732	94600791	FALSE	FALSE	C47C12.6.2	deg-1	DEGeneration of certain neurons	GO:0005216(ion channel activity)|GO:0005272(sodium channel activity)|GO:0006811(ion transport)|GO:0006814(sodium ion transport)|GO:0016020(membrane)|GO:0016021(integral to membrane)	deg-1 encodes a putative ion channel for which altered function induces necrotic cell death of neurons required for mechanosensory behavior. expressed in the ASH, IL1, AVD, AVG, and PVC neurons in addition to some muscle cells. [Source: WormBase] [C47C12.6.2]
35	A_12_P109709	0.1065429761746	4	274.145211601477	4.70948824397239	15568672	15568672	261.641175450966	3.44317150662869	15369509	15369509	289.013045452026	2.75997249189113	16206469	16206469	2	3814200	3814259	62246530	62047367	62884327	19816663	19816722	FALSE	FALSE	NP017505				No definition line found [NP017505]
36	A_12_P109900	-0.0785298703372261	4	276.596655142633	3.97955070695434	15632635	15632635	268.706862830245	2.91640625506221	15429502	15429502	285.595199877232	2.66137218155904	16090661	16090661	4	4439908	4439967	62310493	62107360	62768519	51117766	51117825	FALSE	FALSE	R08C7.13	fbxb-75	F-box B protein		F-box B protein family member (fbxb-75) [Source:RefSeq_peptide;Acc:NP_001023331] [R08C7.13]
37	A_12_P110005	-0.101289639286858	4	277.906664777529	7.83631966489597	15706629	15706629	274.145211601477	5.11669947543907	15568672	15568672	279.710583458561	6.48788355123372	15731719	15731719	5	10446521	10446576	62384487	62246530	62409577	75445693	75445748	FALSE	FALSE	Y32F6A.5.1	Y32F6A.5	Y32F6A.5	GO:0004177(aminopeptidase activity)|GO:0004185(serine carboxypeptidase activity)|GO:0006508(proteolysis)	Y32F6A.5 [Source:RefSeq_peptide;Acc:NP_872130] [Y32F6A.5.1]
38	A_12_P110174	0.190420634201791	4	174.764856852548	4.58775687183824	6194904	6194904	167.016207879079	3.44493349122929	5039073	5039073	280.191223660497	3.50289662871333	15784871	15784871	6	4795996	4796055	52872762	51716931	62462729	91622059	91622118	FALSE	FALSE	F43C9.1	F43C9.1	F43C9.1		This gene encodes a protein containing an F-box, a motif predicted to mediate protein-protein interactions either with homologs of yeast Skp-1p or with other proteins. [Source: WormBase] [F43C9.1]
39	A_12_P110205	-0.394267913684836	4	279.710583458561	5.95301927427121	15731719	15731719	276.596655142633	4.36484952046318	15632635	15632635	285.595199877232	4.63713800516561	16090661	16090661	4	10233533	10233592	62409577	62310493	62768519	56911391	56911450	FALSE	FALSE	F01G10.3	ech-9	Enoyl-CoA Hydratase	GO:0006631(fatty acid metabolic process)|GO:0016491(oxidoreductase activity)|GO:0050662(coenzyme binding)	Enoyl-CoA Hydratase family member (ech-9) [Source:RefSeq_peptide;Acc:NP_501875] [F01G10.3]
40	A_12_P110478	-0.0749607423290561	4	274.145211601477	2.47712446443532	15568672	15568672	270.162553860209	0.502365449354617	15466625	15466625	295.367777808596	1.46012828497248	16474124	16474124	1	5917698	5917757	62246530	62144483	63151982	5917698	5917757	FALSE	FALSE	C34G6.1	C34G6.1	C34G6.1	GO:0005488(binding)	C34G6.1 [Source:RefSeq_peptide;Acc:NP_491711] [C34G6.1]
41	A_12_P111144	-0.080851707962923	4	268.706862830245	3.96192909725294	15429502	15429502	262.606823710712	2.88329799350036	15383753	15383753	279.710583458561	2.51687287499379	15731719	15731719	5	8923748	8923807	62107360	62061611	62409577	73922920	73922979	FALSE	FALSE	H14N18.3	H14N18.3	H14N18.3	GO:0005215(transporter activity)|GO:0005576(extracellular region)|GO:0006810(transport)	H14N18.3 [Source:RefSeq_peptide;Acc:NP_505304] [H14N18.3]
42	A_12_P111296	-0.377223838152461	4	277.906664777529	7.99218716895981	15706629	15706629	274.145211601477	5.40934638469676	15568672	15568672	279.710583458561	6.9839559373036	15731719	15731719	4	12975368	12975475	62384487	62246530	62409577	59653226	59653333	FALSE	FALSE	F55G11.4	F55G11.4	F55G11.4		F55G11.4 [Source:RefSeq_peptide;Acc:NP_502485] [F55G11.4]
43	A_12_P111333	0.24781178968538	4	277.906664777529	21.1861828173846	15706629	15706629	270.162553860209	17.3940359296449	15466625	15466625	284.13873337245	16.285395510996	16006282	16006282	4	15721687	15721746	62384487	62144483	62684140	62399545	62399604	TRUE	FALSE	Y105C5A.15	Y105C5A.15	Y105C5A.15	GO:0003677(DNA binding)|GO:0004553(hydrolase activity, hydrolyzing O-glycosyl compounds)|GO:0005975(carbohydrate metabolic process)	Y105C5A.15 [Source:RefSeq_peptide;Acc:NP_502883] [Y105C5A.15]
44	A_12_P111384	-0.0867138833882088	4	268.706862830245	3.81890269034228	15429502	15429502	261.641175450966	2.81606914392861	15369509	15369509	276.596655142633	2.60880915193572	15632635	15632635	6	7342594	7342653	62107360	62047367	62310493	94168657	94168716	FALSE	FALSE	C07D8.6	C07D8.6	C07D8.6	GO:0016491(oxidoreductase activity)	C07D8.6 [Source:RefSeq_peptide;Acc:NP_509242] [C07D8.6]
45	A_12_P111386	0.105613327025269	4	258.247919477584	4.92331963868158	15181491	15181491	252.778171621758	3.85667175049739	15020256	15020256	276.596655142633	3.38365890244575	15632635	15632635	2	12060242	12060301	61859349	61698114	62310493	28062705	28062764	FALSE	FALSE	Y17G7B.11	Y17G7B.11	Y17G7B.11	GO:0005515(protein binding)	Y17G7B.11 [Source:RefSeq_peptide;Acc:NP_496567] [Y17G7B.11]
46	A_12_P111537	-0.113531742898666	4	270.162553860209	4.84761557462971	15466625	15466625	262.606823710712	3.14831666252799	15383753	15383753	280.191223660497	3.6186595624026	15784871	15784871	3	10086861	10086920	62144483	62061611	62462729	42044985	42045044	FALSE	FALSE	T16H12.2	T16H12.2	T16H12.2		Uncharacterized protein T16H12.2. [Source:Uniprot/SWISSPROT;Acc:P34565] [T16H12.2]
47	A_12_P111640	-0.286877577963683	4	274.145211601477	4.50054137253182	15568672	15568672	270.162553860209	3.02373036424661	15466625	15466625	284.13873337245	2.20397797461524	16006282	16006282	4	7182688	7182747	62246530	62144483	62684140	53860546	53860605	FALSE	FALSE	C42D4.2	esterase	C42D4.2		C42D4.2 [Source:RefSeq_peptide;Acc:NP_501133] [C42D4.2]
48	A_12_P111787	-0.0768289852080205	4	277.906664777529	5.56138747139703	15706629	15706629	274.145211601477	3.93706270765173	15568672	15568672	289.013045452026	3.96778139262127	16206469	16206469	6	8593680	8593739	62384487	62246530	62884327	95419743	95419802	FALSE	FALSE	F18E9.2	nlp-7	Neuropeptide-Like Protein	GO:0016021(integral to membrane)	Neuropeptide-Like Protein family member (nlp-7) [Source:RefSeq_peptide;Acc:NP_509456] [F18E9.2]
49	A_12_P111832	-0.258092060861724	4	279.710583458561	8.84640416271766	15731719	15731719	276.596655142633	7.79687281474159	15632635	15632635	284.13873337245	6.21995275719805	16006282	16006282	4	12967500	12967607	62409577	62310493	62684140	59645358	59645465	FALSE	FALSE	F55G11.2	F55G11.2	F55G11.2		F55G11.2 [Source:RefSeq_peptide;Acc:NP_502483] [F55G11.2]
50	A_12_P111905	-0.102743996740122	4	277.906664777529	7.90370293186246	15706629	15706629	274.145211601477	5.75094746785893	15568672	15568672	279.710583458561	6.6868564988605	15731719	15731719	6	6033190	6033238	62384487	62246530	62409577	92859253	92859301	FALSE	FALSE	C09B8.1	ipp-5	Inositol Polyphosphate 5-Phosphatase	GO:0004437(inositol or phosphatidylinositol phosphatase activity)|GO:0007173(epidermal growth factor receptor signaling pathway)|GO:0030728(ovulation)|GO:0040010(positive regulation of growth rate)|GO:0048016(inositol phosphate-mediated signaling)	ipp-5 encodes a type I inositol 5-phosphatase homolog. ipp-5 acts downstream of let-23 to negatively regulate IP3 signaling and is involved in spermathecal contractions during ovulation. an ipp-5::gfp transcriptional reporter is expressed in the adult distal spermatheca and weakly in the proximal sheath. [Source: WormBase] [C09B8.1]
51	A_12_P112023	-0.197628292261376	4	277.906664777529	3.96478706688108	15706629	15706629	274.145211601477	2.24561430057757	15568672	15568672	289.013045452026	2.61164998411888	16206469	16206469	5	16330112	16330171	62384487	62246530	62884327	81329284	81329343	FALSE	FALSE	F57G8.7	F57G8.7	F57G8.7	GO:0016021(integral to membrane)	F57G8.7 [Source:RefSeq_peptide;Acc:NP_507127] [F57G8.7]
52	A_12_P112119	0.15199622204251	4	277.906664777529	8.88337883765171	15706629	15706629	274.145211601477	7.04760098137769	15568672	15568672	292.450361709448	7.47966285906694	16403213	16403213	1	14031343	14031445	62384487	62246530	63081071	14031343	14031445	FALSE	FALSE	ZC334.3	ins-24	INSulin related	GO:0005179(hormone activity)|GO:0005576(extracellular region)	ins-24 encodes an insulin-like peptide of the insulin superfamily of proteins (OMIM:176730, 147440). INS-24 is one of 38 insulin-like peptides in C. elegans, but as loss of INS-24 function via RNA-mediated interference does not result in any abnormalities, the precise role of INS-24 in C. elegans development is not yet clear. [Source: WormBase] [ZC334.3]
53	A_12_P112650	-0.731018083608053	4	277.906664777529	13.6842304674676	15706629	15706629	276.596655142633	12.6208364954865	15632635	15632635	279.710583458561	12.2749041681981	15731719	15731719	1	10516150	10516209	62384487	62310493	62409577	10516150	10516209	FALSE	FALSE	F59C6.6	nlp-4	Neuropeptide-Like Protein	GO:0000287(magnesium ion binding)|GO:0004427(inorganic diphosphatase activity)|GO:0005737(cytoplasm)|GO:0006796(phosphate metabolic process)	nlp-4 encodes three predicted neuropeptide-like proteins. nlp-4 has no none homologs in other nematode species, and its expression pattern has not been determined. in addition, as loss of nlp-4 activity via large-scale RNAi screens does not result in any obvious abnormalities, the precise role of nlp-4-encoded peptides in development and/or behavior is not yet known. [Source: WormBase] [F59C6.6]
54	A_12_P112717	-0.0824893060881505	4	277.906664777529	3.87903618712634	15706629	15706629	274.145211601477	2.39163900645185	15568672	15568672	285.595199877232	2.76646381564278	16090661	16090661	4	753058	753117	62384487	62246530	62768519	47430916	47430975	FALSE	FALSE	Y55F3C.3a	Y55F3C.3	Y55F3C.3	GO:0005216(ion channel activity)|GO:0005249(voltage-gated potassium channel activity)|GO:0005515(protein binding)|GO:0006811(ion transport)|GO:0006813(potassium ion transport)|GO:0006835(dicarboxylic acid transport)|GO:0008076(voltage-gated potassium channel complex)|GO:0016020(membrane)|GO:0016021(integral to membrane)|GO:0017153(sodium:dicarboxylate symporter activity)	Y55F3C.3 [Source:RefSeq_peptide;Acc:NP_499978] [Y55F3C.3a]
55	A_12_P112933	0.152653771766366	4	274.145211601477	6.66123676239759	15568672	15568672	268.706862830245	5.51422641171417	15429502	15429502	276.596655142633	5.09698216870439	15632635	15632635	5	18573147	18573206	62246530	62107360	62310493	83572319	83572378	FALSE	FALSE	Y51A2D.13b	Y51A2D.13	Y51A2D.13a	GO:0003824(catalytic activity)|GO:0008152(metabolic process)|GO:0016021(integral to membrane)	Y51A2D.13b [Source:RefSeq_peptide;Acc:NP_872145] [Y51A2D.13b]
56	A_12_P112949	-0.145328768380894	4	285.595199877232	4.36474893346498	16090661	16090661	276.596655142633	3.21716872242073	15632635	15632635	289.013045452026	2.90485092621845	16206469	16206469	5	9523307	9523366	62768519	62310493	62884327	74522479	74522538	FALSE	FALSE	C50F4.9	C50F4.9	C50F4.9		C50F4.9 [Source:RefSeq_peptide;Acc:NP_505454] [C50F4.9]
57	A_12_P113004	0.114016296618947	4	274.145211601477	5.27042106958428	15568672	15568672	268.706862830245	3.83487949921644	15429502	15429502	292.450361709448	3.93789792520827	16403213	16403213	2	13655798	13655857	62246530	62107360	63081071	29658261	29658320	FALSE	FALSE	C31C9.6	C31C9.6	C31C9.6	GO:0005198(structural molecule activity)|GO:0007155(cell adhesion)|GO:0015629(actin cytoskeleton)	C31C9.6 [Source:RefSeq_peptide;Acc:NP_872049] [C31C9.6]
58	A_12_P113013	0.1148824430982	4	258.728190862427	4.3336986039076	15280793	15280793	247.923346447278	2.86797797989312	14517142	14517142	292.450361709448	3.00938105299925	16403213	16403213	3	5736957	5737016	61958651	61195000	63081071	37695081	37695140	FALSE	FALSE	B0244.10	B0244.10	B0244.10	GO:0001584(rhodopsin-like receptor activity)|GO:0004930(G-protein coupled receptor activity)|GO:0007186(G-protein coupled receptor protein signaling pathway)|GO:0016021(integral to membrane)	Putative G-protein coupled receptor B0244.10. [Source:Uniprot/SWISSPROT;Acc:Q960A0] [B0244.10]
59	A_12_P113080	-0.288429876481195	4	277.906664777529	15.0718401988019	15706629	15706629	276.596655142633	12.8466089124715	15632635	15632635	279.710583458561	13.1263307711457	15731719	15731719	4	12986953	12987012	62384487	62310493	62409577	59664811	59664870	FALSE	FALSE	K10D11.6	K10D11.6	K10D11.6		K10D11.6 [Source:RefSeq_peptide;Acc:NP_502489] [K10D11.6]
60	A_12_P113165	-0.123105964114806	4	277.906664777529	4.97156568997506	15706629	15706629	248.889512521407	3.90934987423899	14664091	14664091	299.871107712095	3.47369251384674	16624540	16624540	4	7577143	7577202	62384487	61341949	63302398	54255001	54255060	FALSE	FALSE	F32E10.2	F32E10.2	F32E10.2	GO:0000785(chromatin)|GO:0003682(chromatin binding)|GO:0005634(nucleus)|GO:0006333(chromatin assembly or disassembly)|GO:0009792(embryonic development ending in birth or egg hatching)	F32E10.2 [Source:RefSeq_peptide;Acc:NP_501231] [F32E10.2]
61	A_12_P113994	0.156685823346645	4	280.671998605676	4.0821544146831	15907480	15907480	268.706862830245	3.02256644552054	15429502	15429502	284.13873337245	2.59765997894108	16006282	16006282	5	10934020	10934132	62585338	62107360	62684140	75933192	75933304	FALSE	FALSE	F58B4.5	F58B4.5	F58B4.5		F58B4.5 [Source:RefSeq_peptide;Acc:NP_505788] [F58B4.5]
62	A_12_P114081	0.227137269515236	4	274.145211601477	4.25492744932412	15568672	15568672	236.241707566159	2.50039929264033	13629781	13629781	276.596655142633	3.24222056551941	15632635	15632635	2	1604518	1604577	62246530	60307639	62310493	17606981	17607040	FALSE	FALSE	T07H3.1	bath-47	BTB and MATH domain containing	GO:0005515(protein binding)	BTB and MATH domain-containing protein 47. [Source:Uniprot/SWISSPROT;Acc:O76612] [T07H3.1]
63	A_12_P114134	0.172520401426045	4	274.145211601477	4.63364702887312	15568672	15568672	270.162553860209	3.50299729248313	15466625	15466625	279.710583458561	3.0800694411283	15731719	15731719	2	5661418	5661477	62246530	62144483	62409577	21663881	21663940	FALSE	FALSE	C25H3.6c	C25H3.6	C25H3.6a	GO:0002119(nematode larval development)|GO:0003677(DNA binding)|GO:0003702(RNA polymerase II transcription factor activity)|GO:0003746(translation elongation factor activity)|GO:0005515(protein binding)|GO:0005634(nucleus)|GO:0006350(transcription)|GO:0006354(RNA elongation)|GO:0006355(regulation of transcription, DNA-dependent)|GO:0009792(embryonic development ending in birth or egg hatching)|GO…	C25H3.6a [Source:RefSeq_peptide;Acc:NP_740996] [C25H3.6c]
64	A_12_P114172	-0.32117534165274	4	279.710583458561	4.87429755328642	15731719	15731719	270.162553860209	2.52284269122143	15466625	15466625	292.450361709448	2.94868460520729	16403213	16403213	5	12793108	12793167	62409577	62144483	63081071	77792280	77792339	FALSE	FALSE	ZC455.5b				ZC455.5a [Source:RefSeq_peptide;Acc:NP_001041203] [ZC455.5a]
65	A_12_P115146	-0.373304521111728	4	277.906664777529	8.31822021429162	15706629	15706629	270.162553860209	6.18097428244044	15466625	15466625	280.191223660497	6.65354530721994	15784871	15784871	5	2352774	2352833	62384487	62144483	62462729	67351946	67352005	FALSE	FALSE	F56A4.2			GO:0005529(sugar binding)	F56A4.2 [Source:RefSeq_peptide;Acc:NP_503676] [F56A4.2]
66	A_12_P115190	-0.545895725357438	4	277.906664777529	11.1542276723118	15706629	15706629	274.145211601477	7.78106387882509	15568672	15568672	279.710583458561	9.40391508717887	15731719	15731719	5	3164720	3164778	62384487	62246530	62409577	68163892	68163950	FALSE	FALSE	C36C5.14	C36C5.14	C36C5.14	GO:0005198(structural molecule activity)|GO:0019028(viral capsid)	C36C5.14 [Source:RefSeq_peptide;Acc:NP_503871] [C36C5.14]
67	A_12_P115255	-0.0794151403307453	4	277.906664777529	4.07418823096182	15706629	15706629	258.728190862427	2.05540215918208	15280793	15280793	289.013045452026	2.69308868319822	16206469	16206469	2	5365238	5365297	62384487	61958651	62884327	21367701	21367760	FALSE	FALSE	NP950590				Hypothetical protein F09E5.16 [Caenorhabditis elegans] [NP950590]
68	A_12_P115384	0.134851474365301	4	289.493621574851	2.71241056666425	16277943	16277943	142.877483382448	1.58366759579636	3737425	3737425	295.367777808596	1.26076935675732	16474124	16474124	6	14527108	14527167	62955801	50415283	63151982	101353171	101353230	FALSE	FALSE	D1025.7	nspc-18	Nematode Specific Peptide family, group C		Nematode Specific Peptide family, group C family member (nspc-18) [Source:RefSeq_peptide;Acc:NP_741930] [D1025.7]
69	A_12_P115751	-0.105922573534362	4	261.641175450966	5.02763410836141	15369509	15369509	258.728190862427	3.50541120972118	15280793	15280793	284.13873337245	3.33405974185525	16006282	16006282	5	8267599	8267658	62047367	61958651	62684140	73266771	73266830	FALSE	FALSE	F21F8.7.2	protease	F21F8.7	GO:0004190(aspartic-type endopeptidase activity)|GO:0004194(pepsin A activity)|GO:0005515(protein binding)|GO:0006508(proteolysis)|GO:0008219(cell death)	aspartic protease. [Source: WormBase] [F21F8.7.2]
70	A_12_P116654	-0.103793074300669	4	284.13873337245	4.42038887621755	16006282	16006282	274.145211601477	2.58121258107087	15568672	15568672	289.013045452026	3.19023651876154	16206469	16206469	4	3186076	3186135	62684140	62246530	62884327	49863934	49863993	FALSE	FALSE	Y67D8B.2	Y67D8B.2	Y67D8B.2	GO:0003700(transcription factor activity)|GO:0003707(steroid hormone receptor activity)|GO:0005634(nucleus)|GO:0006355(regulation of transcription, DNA-dependent)	Y67D8B.2 [Source:RefSeq_peptide;Acc:NP_500299] [Y67D8B.2]
71	A_12_P117105	0.105074995786809	4	274.145211601477	4.04242600058658	15568672	15568672	262.606823710712	2.6161147314119	15383753	15383753	299.871107712095	2.6312649901716	16624540	16624540	1	5504943	5505052	62246530	62061611	63302398	5504943	5505052	FALSE	FALSE	C09D4.1b.1	C09D4.1	C09D4.1a	GO:0005215(transporter activity)|GO:0006810(transport)|GO:0016021(integral to membrane)|GO:0040011(locomotion)	Uncharacterized MFS-type transporter C09D4.1. [Source:Uniprot/SWISSPROT;Acc:O01735] [C09D4.1b.1]
72	A_12_P117115	-0.202355830453117	4	277.906664777529	5.03054797297047	15706629	15706629	270.162553860209	3.57381801018113	15466625	15466625	285.595199877232	3.22260074213078	16090661	16090661	4	12920093	12920152	62384487	62144483	62768519	59597951	59598010	FALSE	FALSE	C32H11.3	C32H11.3	C32H11.3		C32H11.3 [Source:RefSeq_peptide;Acc:NP_502465] [C32H11.3]
73	A_12_P117161	0.110179814846402	4	276.596655142633	3.19426756827266	15632635	15632635	262.606823710712	1.40782659809074	15383753	15383753	280.671998605676	2.1753330709766	15907480	15907480	6	2343996	2344055	62310493	62061611	62585338	89170059	89170118	FALSE	FALSE	T24D8.5	nlp-2	Neuropeptide-Like Protein		Neuropeptide-Like Protein family member (nlp-2) [Source:RefSeq_peptide;Acc:NP_508426] [T24D8.5]
74	A_12_P117249	0.24966448717603	4	274.145211601477	5.50671869430399	15568672	15568672	253.744436190562	4.37677740866882	15105638	15105638	280.191223660497	4.07798792404993	15784871	15784871	5	13016371	13016430	62246530	61783496	62462729	78015543	78015602	FALSE	FALSE	F15B9.6	F15B9.6	F15B9.6	GO:0016021(integral to membrane)	F15B9.6 [Source:RefSeq_peptide;Acc:NP_506255] [F15B9.6]
75	A_12_P117478	-0.296244087701112	4	277.906664777529	6.36153754605035	15706629	15706629	270.162553860209	4.26957408712303	15466625	15466625	284.13873337245	5.08247293249256	16006282	16006282	4	12923083	12923142	62384487	62144483	62684140	59600941	59601000	FALSE	FALSE	C32H11.4	C32H11.4	C32H11.4		C32H11.4 [Source:RefSeq_peptide;Acc:NP_502466] [C32H11.4]
76	A_12_P117555	-0.249749430686572	4	277.906664777529	16.3511418900393	15706629	15706629	276.596655142633	14.4797349254631	15632635	15632635	279.710583458561	15.0152958336651	15731719	15731719	2	6023551	6023680	62384487	62310493	62409577	22026014	22026143	FALSE	FALSE	R12C12.9b	R12C12.9	R12C12.9a	GO:0016021(integral to membrane)	R12C12.9a [Source:RefSeq_peptide;Acc:NP_495203] [R12C12.9b]
77	A_12_P117845	-0.193601279268788	4	277.906664777529	5.22647363096225	15706629	15706629	274.145211601477	2.66330724310623	15568672	15568672	280.191223660497	3.99016210848143	15784871	15784871	5	477044	477103	62384487	62246530	62462729	65476216	65476275	FALSE	FALSE	M02H5.1	nhr-99	Nuclear Hormone Receptor family	GO:0003677(DNA binding)|GO:0003700(transcription factor activity)|GO:0003707(steroid hormone receptor activity)|GO:0004879(ligand-dependent nuclear receptor activity)|GO:0005634(nucleus)|GO:0006355(regulation of transcription, DNA-dependent)|GO:0008270(zinc ion binding)|GO:0043565(sequence-specific DNA binding)	nhr-99 encodes a member of the superfamily of nuclear receptors, which is one of the most abundant class of transcriptional regulators. nuclear receptors have a well conserved DNA binding domain and a less conserved C-terminal ligand binding domain. [Source: WormBase] [M02H5.1]
78	A_12_P118022	0.126346151150458	4	274.145211601477	2.87302426102048	15568672	15568672	268.706862830245	1.83515308796902	15429502	15429502	295.367777808596	1.37965240163686	16474124	16474124	6	12343841	12343900	62246530	62107360	63151982	99169904	99169963	FALSE	FALSE	F42F12.9	nspc-10	Nematode Specific Peptide family, group C		Nematode Specific Peptide family, group C family member (nspc-10) [Source:RefSeq_peptide;Acc:NP_872250] [F42F12.9]
79	A_12_P118223	0.12232697855396	4	274.145211601477	2.9336432572273	15568672	15568672	270.162553860209	1.77036309147633	15466625	15466625	284.13873337245	1.40388243768425	16006282	16006282	5	11995882	11995941	62246530	62144483	62684140	76995054	76995113	FALSE	FALSE	F57F5.2	gcy-33	Guanylyl CYclase	GO:0004383(guanylate cyclase activity)|GO:0006182(cGMP biosynthetic process)|GO:0007242(intracellular signaling cascade)|GO:0009190(cyclic nucleotide biosynthetic process)|GO:0016849(phosphorus-oxygen lyase activity)|GO:0020037(heme binding)	Soluble guanylate cyclase gcy-33 (EC 4.6.1.2). [Source:Uniprot/SWISSPROT;Acc:P90895] [F57F5.2]
80	A_12_P118504	-0.475996497924796	4	277.906664777529	5.10913755903008	15706629	15706629	268.706862830245	3.66553916514219	15429502	15429502	280.191223660497	3.06329906493241	15784871	15784871	4	12940147	12940206	62384487	62107360	62462729	59618005	59618064	FALSE	FALSE	C32H11.12	dod-24	Downstream Of DAF-16 (regulated by DAF-16)	GO:0008340(determination of adult life span)	Downstream Of DAF-16 (regulated by DAF-16) family member (dod-24) [Source:RefSeq_peptide;Acc:NP_502474] [C32H11.12]
81	A_12_P118673	0.128888977250972	4	289.493621574851	2.59577900700811	16277943	16277943	142.877483382448	1.45589304582896	3737425	3737425	295.367777808596	1.24045015504686	16474124	16474124	6	14523792	14523851	62955801	50415283	63151982	101349855	101349914	FALSE	FALSE	NA	NA	NA	NA	NA
