# Supplementary material for: Discovery of genomic intervals that underlie nematode responses to benzimidazoles
Source: PLoS Negl Trop Dis. 2018 Mar 30;12(3):e0006368. doi: 10.1371/journal.pntd.0006368 (PMC5895046; doi:10.1371/journal.pntd.0006368)
Supplement: S7 Table — Variants distinguishing AF16 and HK104 were annotated based on predicted effects on protein function or expression. Variants of “moderate” or “high” effect are shown for the QTL interval. (CSV) [file pntd.0006368.s018.csv]

	Chr	Pos	Ref	Alt	Effect	Impact	Gene_ID	Feature_ID	Exon_Intron_Rank	NT_change	AA_change	Prot_position
1	IV	2566342	G	T	missense_variant	MODERATE	WBGene00038121	CBG18761	4/6	c.731G>T	p.Arg244Leu	731/1413
2	IV	2568721	A	C	missense_variant	MODERATE	WBGene00038121	CBG18761	5/6	c.1109A>C	p.Glu370Ala	1109/1413
3	IV	2568810	T	A	missense_variant	MODERATE	WBGene00038121	CBG18761	5/6	c.1198T>A	p.Ser400Thr	1198/1413
4	IV	2569443	A	G	missense_variant	MODERATE	WBGene00038121	CBG18761	6/6	c.1277A>G	p.Asp426Gly	1277/1413
5	IV	2569508	C	G	missense_variant	MODERATE	WBGene00038121	CBG18761	6/6	c.1342C>G	p.Pro448Ala	1342/1413
6	IV	2570275	C	T	missense_variant	MODERATE	WBGene00038122	CBG18762	3/4	c.512G>A	p.Cys171Tyr	512/753
7	IV	2570293	T	C	missense_variant	MODERATE	WBGene00038122	CBG18762	3/4	c.494A>G	p.Lys165Arg	494/753
8	IV	2570878	C	T	missense_variant	MODERATE	WBGene00038122	CBG18762	2/4	c.179G>A	p.Arg60Lys	179/753
9	IV	2572077	T	A	missense_variant	MODERATE	WBGene00087679	CBG26265	1/1	c.70A>T	p.Thr24Ser	70/210
10	IV	2576148	A	C	missense_variant	MODERATE	WBGene00038123	CBG18764	3/6	c.553T>G	p.Cys185Gly	553/1830
11	IV	2576791	A	T	missense_variant	MODERATE	WBGene00038123	CBG18764	2/6	c.373T>A	p.Ser125Thr	373/1830
12	IV	2581990	C	T	missense_variant	MODERATE	WBGene00038124	CBG18765	5/9	c.1681G>A	p.Val561Ile	1681/3558
13	IV	2594965	T	G	missense_variant	MODERATE	WBGene00038127	CBG18768b	8/9	c.1397T>G	p.Leu466Arg	1397/1788
14	IV	2595121	G	A	missense_variant&splice_region_variant	MODERATE	WBGene00038127	CBG18768b	8/9	c.1553G>A	p.Arg518Lys	1553/1788
15	IV	2595593	G	A	missense_variant	MODERATE	WBGene00038127	CBG18768b	9/9	c.1763G>A	p.Gly588Asp	1763/1788
16	IV	2611135	A	G	missense_variant	MODERATE	WBGene00038129	CBG18772	4/5	c.2043A>G	p.Ile681Met	2043/2229
17	IV	2616517	A	C	missense_variant	MODERATE	WBGene00038130	CBG18773	4/4	c.423T>G	p.Phe141Leu	423/537
18	IV	2616541	A	C	missense_variant	MODERATE	WBGene00038130	CBG18773	4/4	c.399T>G	p.Asp133Glu	399/537
19	IV	2616588	T	C	missense_variant	MODERATE	WBGene00038130	CBG18773	4/4	c.352A>G	p.Lys118Glu	352/537
20	IV	2616590	C	G	missense_variant	MODERATE	WBGene00038130	CBG18773	4/4	c.350G>C	p.Arg117Pro	350/537
21	IV	2617673	T	G	missense_variant&splice_region_variant	MODERATE	WBGene00038130	CBG18773	2/4	c.103A>C	p.Lys35Gln	103/537
22	IV	2619308	A	T	missense_variant	MODERATE	WBGene00038131	CBG18774	3/3	c.407T>A	p.Ile136Asn	407/414
23	IV	2619335	G	A	missense_variant	MODERATE	WBGene00038131	CBG18774	3/3	c.380C>T	p.Ala127Val	380/414
24	IV	2619357	T	C	missense_variant	MODERATE	WBGene00038131	CBG18774	3/3	c.358A>G	p.Lys120Glu	358/414
25	IV	2619416	A	G	missense_variant	MODERATE	WBGene00038131	CBG18774	3/3	c.299T>C	p.Phe100Ser	299/414
26	IV	2619766	C	A	missense_variant	MODERATE	WBGene00038131	CBG18774	2/3	c.81G>T	p.Glu27Asp	81/414
27	IV	2625885	C	G	missense_variant	MODERATE	WBGene00087680	CBG26266	1/17	c.9C>G	p.His3Gln	9/3225
28	IV	2637259	C	A	missense_variant	MODERATE	WBGene00087680	CBG26266	7/17	c.504C>A	p.Asn168Lys	504/3225
29	IV	2659569	T	C	missense_variant	MODERATE	WBGene00087680	CBG26266	12/17	c.1400T>C	p.Leu467Pro	1400/3225
30	IV	2675120	G	A	missense_variant	MODERATE	WBGene00041016	CBG22463	5/19	c.622G>A	p.Val208Ile	622/4524
31	IV	2676168	T	C	missense_variant	MODERATE	WBGene00041016	CBG22463	6/19	c.1058T>C	p.Phe353Ser	1058/4524
32	IV	2676259	A	T	missense_variant	MODERATE	WBGene00041016	CBG22463	6/19	c.1149A>T	p.Lys383Asn	1149/4524
33	IV	2682997	T	G	missense_variant	MODERATE	WBGene00041016	CBG22463	14/19	c.3025T>G	p.Ser1009Ala	3025/4524
34	IV	2683493	T	G	missense_variant	MODERATE	WBGene00041016	CBG22463	14/19	c.3521T>G	p.Val1174Gly	3521/4524
35	IV	2688534	T	C	missense_variant	MODERATE	WBGene00087529	CBG26115	2/2	c.419A>G	p.Gln140Arg	419/468
36	IV	2690391	C	G	missense_variant	MODERATE	WBGene00041013	CBG22459	4/5	c.752G>C	p.Arg251Pro	752/864
37	IV	2690437	C	T	missense_variant	MODERATE	WBGene00041013	CBG22459	4/5	c.706G>A	p.Ala236Thr	706/864
38	IV	2694524	C	T	missense_variant	MODERATE	WBGene00041013	CBG22459	2/5	c.307G>A	p.Ala103Thr	307/864
39	IV	2694841	G	A	missense_variant	MODERATE	WBGene00041013	CBG22459	1/5	c.73C>T	p.Pro25Ser	73/864
40	IV	2695936	C	T	missense_variant	MODERATE	WBGene00041012	CBG22458	2/3	c.664G>A	p.Glu222Lys	664/858
41	IV	2696633	A	T	missense_variant	MODERATE	WBGene00041012	CBG22458	1/3	c.44T>A	p.Ile15Asn	44/858
42	IV	2700216	C	T	missense_variant	MODERATE	WBGene00041011	CBG22457	2/3	c.946G>A	p.Val316Ile	946/1140
43	IV	2700351	G	T	missense_variant	MODERATE	WBGene00041011	CBG22457	2/3	c.811C>A	p.His271Asn	811/1140
44	IV	2700359	T	C	missense_variant	MODERATE	WBGene00041011	CBG22457	2/3	c.803A>G	p.Glu268Gly	803/1140
45	IV	2700405	T	C	missense_variant	MODERATE	WBGene00041011	CBG22457	2/3	c.757A>G	p.Arg253Gly	757/1140
46	IV	2700464	C	T	missense_variant	MODERATE	WBGene00041011	CBG22457	2/3	c.698G>A	p.Ser233Asn	698/1140
47	IV	2700506	G	T	missense_variant	MODERATE	WBGene00041011	CBG22457	2/3	c.656C>A	p.Ala219Asp	656/1140
48	IV	2700686	G	T	missense_variant	MODERATE	WBGene00041011	CBG22457	2/3	c.476C>A	p.Ala159Glu	476/1140
49	IV	2700747	C	A	missense_variant	MODERATE	WBGene00041011	CBG22457	2/3	c.415G>T	p.Val139Phe	415/1140
50	IV	2700822	G	T	missense_variant	MODERATE	WBGene00041011	CBG22457	2/3	c.340C>A	p.Leu114Ile	340/1140
51	IV	2705346	C	T	missense_variant	MODERATE	WBGene00041010	CBG22456b	1/14	c.26C>T	p.Ser9Leu	26/2223
52	IV	2717977	C	T	missense_variant	MODERATE	WBGene00041010	CBG22456b	4/14	c.428C>T	p.Ser143Phe	428/2223
53	IV	2724283	T	A	stop_gained	HIGH	WBGene00041009	CBG22455	2/5	c.90T>A	p.Cys30*	90/606
54	IV	2727742	G	C	missense_variant	MODERATE	WBGene00087527	CBG26113	2/3	c.83C>G	p.Thr28Ser	83/279
55	IV	2727839	C	A	missense_variant	MODERATE	WBGene00087527	CBG26113	1/3	c.32G>T	p.Arg11Ile	32/279
56	IV	2742953	A	G	missense_variant&splice_region_variant	MODERATE	WBGene00041007	CBG22452	4/8	c.400A>G	p.Ile134Val	400/1512
57	IV	2742989	A	G	missense_variant	MODERATE	WBGene00041007	CBG22452	4/8	c.436A>G	p.Thr146Ala	436/1512
58	IV	2749014	G	A	splice_acceptor_variant&intron_variant	HIGH	WBGene00087526	CBG26112	1/1	c.88-1G>A
59	IV	2749081	A	G	missense_variant	MODERATE	WBGene00087526	CBG26112	2/2	c.154A>G	p.Lys52Glu	154/213
60	IV	2764603	G	A	missense_variant	MODERATE	WBGene00040920	CBG22330	1/3	c.52G>A	p.Glu18Lys	52/1308
61	IV	2764660	T	C	missense_variant	MODERATE	WBGene00040920	CBG22330	1/3	c.109T>C	p.Cys37Arg	109/1308
62	IV	2764745	G	A	missense_variant	MODERATE	WBGene00040920	CBG22330	1/3	c.194G>A	p.Ser65Asn	194/1308
63	IV	2765794	C	T	missense_variant	MODERATE	WBGene00040920	CBG22330	2/3	c.281C>T	p.Thr94Ile	281/1308
64	IV	2765832	G	T	missense_variant	MODERATE	WBGene00040920	CBG22330	2/3	c.319G>T	p.Val107Leu	319/1308
65	IV	2767520	A	G	missense_variant	MODERATE	WBGene00040920	CBG22330	3/3	c.1304A>G	p.Tyr435Cys	1304/1308
66	IV	2769722	T	C	missense_variant	MODERATE	WBGene00040921	CBG22331	2/3	c.979A>G	p.Met327Val	979/1029
67	IV	2770157	A	C	missense_variant	MODERATE	WBGene00040921	CBG22331	2/3	c.544T>G	p.Ser182Ala	544/1029
68	IV	2773585	A	C	missense_variant	MODERATE	WBGene00040921	CBG22331	1/3	c.200T>G	p.Leu67Trp	200/1029
69	IV	2777313	C	T	missense_variant	MODERATE	WBGene00040922	CBG22332	1/7	c.28C>T	p.His10Tyr	28/1128
70	IV	2777493	A	G	missense_variant	MODERATE	WBGene00040922	CBG22332	1/7	c.208A>G	p.Asn70Asp	208/1128
71	IV	2777856	C	G	missense_variant	MODERATE	WBGene00040922	CBG22332	2/7	c.263C>G	p.Thr88Ser	263/1128
72	IV	2777889	G	T	missense_variant	MODERATE	WBGene00040922	CBG22332	2/7	c.296G>T	p.Gly99Val	296/1128
73	IV	2777924	C	T	missense_variant	MODERATE	WBGene00040922	CBG22332	2/7	c.331C>T	p.Arg111Cys	331/1128
74	IV	2777954	T	A	missense_variant	MODERATE	WBGene00040922	CBG22332	2/7	c.361T>A	p.Ser121Thr	361/1128
75	IV	2780342	C	T	missense_variant	MODERATE	WBGene00040922	CBG22332	5/7	c.716C>T	p.Ser239Leu	716/1128
76	IV	2780357	C	G	missense_variant	MODERATE	WBGene00040922	CBG22332	5/7	c.731C>G	p.Thr244Arg	731/1128
77	IV	2780660	T	G	missense_variant	MODERATE	WBGene00040922	CBG22332	6/7	c.986T>G	p.Val329Gly	986/1128
78	IV	2784025	G	A	missense_variant	MODERATE	WBGene00040924	CBG22334	4/4	c.806C>T	p.Pro269Leu	806/828
79	IV	2786571	A	T	stop_lost&splice_region_variant	HIGH	WBGene00040925	CBG22335	5/5	c.946T>A	p.Ter316Argext*?	946/948
80	IV	2786594	T	C	missense_variant	MODERATE	WBGene00040925	CBG22335	5/5	c.923A>G	p.Asn308Ser	923/948
81	IV	2786888	A	G	splice_donor_variant&intron_variant	HIGH	WBGene00040925	CBG22335	4/4	c.743+2T>C
82	IV	2786989	T	A	missense_variant	MODERATE	WBGene00040925	CBG22335	4/5	c.644A>T	p.Tyr215Phe	644/948
83	IV	2787608	C	T	missense_variant	MODERATE	WBGene00040925	CBG22335	3/5	c.382G>A	p.Ala128Thr	382/948
84	IV	2787634	A	T	missense_variant	MODERATE	WBGene00040925	CBG22335	3/5	c.356T>A	p.Ile119Lys	356/948
85	IV	2787636	C	G	missense_variant	MODERATE	WBGene00040925	CBG22335	3/5	c.354G>C	p.Trp118Cys	354/948
86	IV	2788483	C	T	missense_variant	MODERATE	WBGene00040925	CBG22335	2/5	c.334G>A	p.Glu112Lys	334/948
87	IV	2788561	T	A	missense_variant	MODERATE	WBGene00040925	CBG22335	2/5	c.256A>T	p.Ile86Phe	256/948
88	IV	2788562	A	C	missense_variant	MODERATE	WBGene00040925	CBG22335	2/5	c.255T>G	p.Phe85Leu	255/948
89	IV	2788598	C	A	missense_variant	MODERATE	WBGene00040925	CBG22335	2/5	c.219G>T	p.Met73Ile	219/948
90	IV	2788897	A	G	missense_variant	MODERATE	WBGene00040925	CBG22335	1/5	c.26T>C	p.Phe9Ser	26/948
91	IV	2788909	C	T	missense_variant	MODERATE	WBGene00040925	CBG22335	1/5	c.14G>A	p.Gly5Glu	14/948
92	IV	2790147	C	T	missense_variant	MODERATE	WBGene00040926	CBG22336	5/5	c.1019G>A	p.Gly340Glu	1019/1041
93	IV	2790174	C	T	missense_variant	MODERATE	WBGene00040926	CBG22336	5/5	c.992G>A	p.Arg331His	992/1041
94	IV	2790286	A	C	missense_variant	MODERATE	WBGene00040926	CBG22336	5/5	c.880T>G	p.Leu294Val	880/1041
95	IV	2790687	C	T	missense_variant	MODERATE	WBGene00040926	CBG22336	4/5	c.829G>A	p.Val277Ile	829/1041
96	IV	2790863	T	A	missense_variant	MODERATE	WBGene00040926	CBG22336	4/5	c.653A>T	p.Asp218Val	653/1041
97	IV	2790869	A	C	missense_variant	MODERATE	WBGene00040926	CBG22336	4/5	c.647T>G	p.Phe216Cys	647/1041
98	IV	2790921	A	G	missense_variant	MODERATE	WBGene00040926	CBG22336	4/5	c.595T>C	p.Ser199Pro	595/1041
99	IV	2791295	C	T	missense_variant	MODERATE	WBGene00040926	CBG22336	3/5	c.500G>A	p.Ser167Asn	500/1041
100	IV	2792188	C	G	missense_variant	MODERATE	WBGene00040926	CBG22336	1/5	c.63G>C	p.Glu21Asp	63/1041
101	IV	2794574	C	A	missense_variant	MODERATE	WBGene00040929	CBG22339	2/10	c.197C>A	p.Ala66Glu	197/1596
102	IV	2796124	A	T	missense_variant	MODERATE	WBGene00040928	CBG22338	3/3	c.586T>A	p.Phe196Ile	586/720
103	IV	2796800	C	T	missense_variant	MODERATE	WBGene00040928	CBG22338	2/3	c.275G>A	p.Ser92Asn	275/720
104	IV	2796936	T	A	missense_variant	MODERATE	WBGene00040928	CBG22338	2/3	c.139A>T	p.Ser47Cys	139/720
105	IV	2801725	A	G	missense_variant	MODERATE	WBGene00040929	CBG22339	8/10	c.1297A>G	p.Ile433Val	1297/1596
106	IV	2802126	C	T	missense_variant	MODERATE	WBGene00040929	CBG22339	10/10	c.1487C>T	p.Ser496Leu	1487/1596
107	IV	2802164	A	G	missense_variant	MODERATE	WBGene00040929	CBG22339	10/10	c.1525A>G	p.Thr509Ala	1525/1596
108	IV	2806158	T	C	missense_variant	MODERATE	WBGene00040931	CBG22342	5/6	c.1104A>G	p.Ile368Met	1104/1674
109	IV	2807724	C	T	missense_variant	MODERATE	WBGene00040931	CBG22342	3/6	c.433G>A	p.Glu145Lys	433/1674
110	IV	2807762	T	C	missense_variant	MODERATE	WBGene00040931	CBG22342	3/6	c.395A>G	p.Asn132Ser	395/1674
111	IV	2807996	A	T	missense_variant&splice_region_variant	MODERATE	WBGene00040931	CBG22342	2/6	c.205T>A	p.Leu69Ile	205/1674
112	IV	2811536	T	G	missense_variant	MODERATE	WBGene00040932	CBG22343	3/4	c.313A>C	p.Lys105Gln	313/369
113	IV	2812266	A	C	missense_variant	MODERATE	WBGene00040932	CBG22343	1/4	c.27T>G	p.Phe9Leu	27/369
114	IV	2814969	C	T	missense_variant	MODERATE	WBGene00040933	CBG22344	1/3	c.22G>A	p.Ala8Thr	22/375
115	IV	2841959	T	C	missense_variant	MODERATE	WBGene00040936	CBG22351	2/4	c.348A>G	p.Ile116Met	348/1062
116	IV	2934123	C	T	missense_variant	MODERATE	WBGene00040942	CBG22368a	2/15	c.53C>T	p.Pro18Leu	53/3417
117	IV	2945594	T	C	missense_variant	MODERATE	WBGene00040942	CBG22368a	4/15	c.395T>C	p.Leu132Pro	395/3417
118	IV	2946001	A	G	missense_variant	MODERATE	WBGene00040942	CBG22368a	4/15	c.802A>G	p.Ile268Val	802/3417
119	IV	2946009	A	T	missense_variant	MODERATE	WBGene00040942	CBG22368a	4/15	c.810A>T	p.Glu270Asp	810/3417
120	IV	2946020	T	C	missense_variant	MODERATE	WBGene00040942	CBG22368a	4/15	c.821T>C	p.Ile274Thr	821/3417
121	IV	2947318	C	A	missense_variant	MODERATE	WBGene00040942	CBG22368a	5/15	c.1293C>A	p.His431Gln	1293/3417
122	IV	2957141	T	C	missense_variant	MODERATE	WBGene00040942	CBG22368a	7/15	c.1679T>C	p.Val560Ala	1679/3417
123	IV	2964893	T	C	missense_variant	MODERATE	WBGene00087967	CBG26553	1/6	c.134T>C	p.Ile45Thr	134/1161
124	IV	2965405	A	G	missense_variant	MODERATE	WBGene00087967	CBG26553	2/6	c.187A>G	p.Lys63Glu	187/1161
125	IV	2965441	C	T	missense_variant	MODERATE	WBGene00087967	CBG26553	2/6	c.223C>T	p.Leu75Phe	223/1161
126	IV	2965478	T	A	missense_variant	MODERATE	WBGene00087967	CBG26553	2/6	c.260T>A	p.Phe87Tyr	260/1161
127	IV	2965571	T	A	missense_variant	MODERATE	WBGene00087967	CBG26553	2/6	c.353T>A	p.Ile118Asn	353/1161
128	IV	2965576	G	T	missense_variant	MODERATE	WBGene00087967	CBG26553	2/6	c.358G>T	p.Val120Phe	358/1161
129	IV	2965591	G	A	missense_variant&splice_region_variant	MODERATE	WBGene00087967	CBG26553	2/6	c.373G>A	p.Glu125Lys	373/1161
130	IV	2965663	C	A	missense_variant	MODERATE	WBGene00087967	CBG26553	3/6	c.402C>A	p.Asn134Lys	402/1161
131	IV	2965665	G	A	missense_variant	MODERATE	WBGene00087967	CBG26553	3/6	c.404G>A	p.Gly135Glu	404/1161
132	IV	2965668	A	T	missense_variant	MODERATE	WBGene00087967	CBG26553	3/6	c.407A>T	p.Lys136Met	407/1161
133	IV	2965669	G	T	missense_variant	MODERATE	WBGene00087967	CBG26553	3/6	c.408G>T	p.Lys136Asn	408/1161
134	IV	2965670	G	A	missense_variant	MODERATE	WBGene00087967	CBG26553	3/6	c.409G>A	p.Asp137Asn	409/1161
135	IV	2965672	T	A	missense_variant	MODERATE	WBGene00087967	CBG26553	3/6	c.411T>A	p.Asp137Glu	411/1161
136	IV	2965673	C	A	missense_variant	MODERATE	WBGene00087967	CBG26553	3/6	c.412C>A	p.Gln138Lys	412/1161
137	IV	2965677	A	G	missense_variant	MODERATE	WBGene00087967	CBG26553	3/6	c.416A>G	p.Asp139Gly	416/1161
138	IV	2965731	G	A	missense_variant	MODERATE	WBGene00087967	CBG26553	3/6	c.470G>A	p.Arg157Lys	470/1161
139	IV	2969801	T	A	missense_variant	MODERATE	WBGene00270610	CBG30458	2/3	c.59T>A	p.Ile20Asn	59/366
140	IV	2969813	A	T	missense_variant	MODERATE	WBGene00270610	CBG30458	2/3	c.71A>T	p.Glu24Val	71/366
141	IV	2969865	C	A	missense_variant	MODERATE	WBGene00270610	CBG30458	2/3	c.123C>A	p.Asp41Glu	123/366
142	IV	2969872	C	G	missense_variant	MODERATE	WBGene00270610	CBG30458	2/3	c.130C>G	p.Arg44Gly	130/366
143	IV	2970282	A	G	missense_variant&splice_region_variant	MODERATE	WBGene00270610	CBG30458	3/3	c.145A>G	p.Lys49Glu	145/366
144	IV	2970292	A	C	missense_variant	MODERATE	WBGene00270610	CBG30458	3/3	c.155A>C	p.Lys52Thr	155/366
145	IV	2970304	C	G	missense_variant	MODERATE	WBGene00270610	CBG30458	3/3	c.167C>G	p.Pro56Arg	167/366
146	IV	2970340	A	T	missense_variant	MODERATE	WBGene00270610	CBG30458	3/3	c.203A>T	p.Glu68Val	203/366
147	IV	2970431	A	T	missense_variant	MODERATE	WBGene00270610	CBG30458	3/3	c.294A>T	p.Lys98Asn	294/366
148	IV	2970435	G	A	missense_variant	MODERATE	WBGene00270610	CBG30458	3/3	c.298G>A	p.Gly100Arg	298/366
149	IV	2970436	G	C	missense_variant	MODERATE	WBGene00270610	CBG30458	3/3	c.299G>C	p.Gly100Ala	299/366
150	IV	2970439	C	G	missense_variant	MODERATE	WBGene00270610	CBG30458	3/3	c.302C>G	p.Thr101Arg	302/366
151	IV	2970442	A	G	missense_variant	MODERATE	WBGene00270610	CBG30458	3/3	c.305A>G	p.Lys102Arg	305/366
152	IV	2970471	A	G	missense_variant	MODERATE	WBGene00270610	CBG30458	3/3	c.334A>G	p.Met112Val	334/366
153	IV	2970495	T	A	missense_variant	MODERATE	WBGene00270610	CBG30458	3/3	c.358T>A	p.Leu120Met	358/366
154	IV	2971460	A	G	missense_variant	MODERATE	WBGene00040943	CBG22370	3/3	c.425T>C	p.Leu142Pro	425/549
155	IV	2971473	T	C	missense_variant	MODERATE	WBGene00040943	CBG22370	3/3	c.412A>G	p.Arg138Gly	412/549
156	IV	2971704	T	C	missense_variant	MODERATE	WBGene00040943	CBG22370	2/3	c.283A>G	p.Thr95Ala	283/549
157	IV	2978531	A	G	missense_variant	MODERATE	WBGene00040946	CBG22373	2/9	c.149A>G	p.Lys50Arg	149/1845
158	IV	2984537	G	A	missense_variant	MODERATE	WBGene00040947	CBG22374	6/6	c.1243C>T	p.His415Tyr	1243/1257
159	IV	2985811	G	T	missense_variant	MODERATE	WBGene00040947	CBG22374	5/6	c.733C>A	p.His245Asn	733/1257
160	IV	2985994	G	A	missense_variant	MODERATE	WBGene00040947	CBG22374	5/6	c.550C>T	p.Pro184Ser	550/1257
161	IV	2993413	A	G	missense_variant	MODERATE	WBGene00040950	CBG22377	6/6	c.1343T>C	p.Leu448Ser	1343/1470
162	IV	3005671	G	A	missense_variant	MODERATE	WBGene00040951	CBG22378	7/9	c.1882G>A	p.Val628Ile	1882/2487
163	IV	3009545	T	C	missense_variant	MODERATE	WBGene00040952	CBG22379	5/6	c.946A>G	p.Arg316Gly	946/1422
164	IV	3017467	T	G	missense_variant	MODERATE	WBGene00040953	CBG22381	3/3	c.612A>C	p.Gln204His	612/630
165	IV	3045153	G	A	missense_variant	MODERATE	WBGene00040955	CBG22384b	1/21	c.25G>A	p.Asp9Asn	25/3999
166	IV	3045157	C	T	missense_variant	MODERATE	WBGene00040955	CBG22384b	1/21	c.29C>T	p.Ser10Leu	29/3999
167	IV	3049977	G	A	missense_variant	MODERATE	WBGene00040955	CBG22384b	5/21	c.967G>A	p.Val323Ile	967/3999
168	IV	3050845	T	C	missense_variant	MODERATE	WBGene00040955	CBG22384b	6/21	c.1066T>C	p.Ser356Pro	1066/3999
169	IV	3052684	A	G	missense_variant	MODERATE	WBGene00040955	CBG22384b	8/21	c.1319A>G	p.Asn440Ser	1319/3999
170	IV	3053236	T	C	missense_variant	MODERATE	WBGene00040955	CBG22384b	8/21	c.1871T>C	p.Leu624Pro	1871/3999
171	IV	3053918	G	A	missense_variant	MODERATE	WBGene00040955	CBG22384b	9/21	c.2002G>A	p.Val668Ile	2002/3999
172	IV	3053949	C	T	missense_variant	MODERATE	WBGene00040955	CBG22384b	9/21	c.2033C>T	p.Thr678Ile	2033/3999
173	IV	3057717	T	G	missense_variant	MODERATE	WBGene00040955	CBG22384b	10/21	c.2353T>G	p.Phe785Val	2353/3999
174	IV	3059137	T	C	missense_variant	MODERATE	WBGene00040955	CBG22384b	14/21	c.2741T>C	p.Ile914Thr	2741/3999
175	IV	3064311	G	A	missense_variant	MODERATE	WBGene00040956	CBG22385a	4/8	c.341G>A	p.Arg114His	341/933
176	IV	3064332	G	C	missense_variant	MODERATE	WBGene00040956	CBG22385a	4/8	c.362G>C	p.Ser121Thr	362/933
177	IV	3064674	C	T	missense_variant	MODERATE	WBGene00040956	CBG22385a	5/8	c.398C>T	p.Thr133Ile	398/933
178	IV	3066461	T	C	missense_variant	MODERATE	WBGene00040956	CBG22385a	7/8	c.808T>C	p.Phe270Leu	808/933
179	IV	3071983	T	C	missense_variant	MODERATE	WBGene00040957	CBG22388	1/5	c.74A>G	p.Glu25Gly	74/2076
180	IV	3076694	G	A	missense_variant	MODERATE	WBGene00270567	CBG30415	1/2	c.89C>T	p.Ala30Val	89/561
181	IV	3078183	C	T	missense_variant	MODERATE	WBGene00040958	CBG22389	3/3	c.800G>A	p.Gly267Glu	800/822
182	IV	3078292	T	C	missense_variant	MODERATE	WBGene00040958	CBG22389	3/3	c.691A>G	p.Lys231Glu	691/822
183	IV	3078417	A	C	missense_variant	MODERATE	WBGene00040958	CBG22389	3/3	c.566T>G	p.Val189Gly	566/822
184	IV	3079552	C	G	missense_variant	MODERATE	WBGene00040958	CBG22389	2/3	c.238G>C	p.Glu80Gln	238/822
185	IV	3079627	C	T	missense_variant	MODERATE	WBGene00040958	CBG22389	2/3	c.163G>A	p.Glu55Lys	163/822
186	IV	3080502	T	A	missense_variant	MODERATE	WBGene00087968	CBG26554	2/2	c.281A>T	p.Gln94Leu	281/342
187	IV	3080610	G	T	missense_variant	MODERATE	WBGene00087968	CBG26554	2/2	c.173C>A	p.Ser58Tyr	173/342
188	IV	3081318	T	G	missense_variant	MODERATE	WBGene00087968	CBG26554	1/2	c.103A>C	p.Met35Leu	103/342
189	IV	3081351	T	C	missense_variant	MODERATE	WBGene00087968	CBG26554	1/2	c.70A>G	p.Lys24Glu	70/342
190	IV	3081360	G	T	missense_variant	MODERATE	WBGene00087968	CBG26554	1/2	c.61C>A	p.His21Asn	61/342
191	IV	3081407	C	T	missense_variant	MODERATE	WBGene00087968	CBG26554	1/2	c.14G>A	p.Arg5Gln	14/342
192	IV	3089441	T	C	missense_variant	MODERATE	WBGene00040961	CBG22393	4/4	c.1522A>G	p.Met508Val	1522/1803
193	IV	3090544	A	G	missense_variant	MODERATE	WBGene00040961	CBG22393	3/4	c.1367T>C	p.Leu456Pro	1367/1803
194	IV	3092086	C	T	missense_variant	MODERATE	WBGene00040961	CBG22393	1/4	c.819G>A	p.Met273Ile	819/1803
195	IV	3092527	A	C	missense_variant	MODERATE	WBGene00040961	CBG22393	1/4	c.378T>G	p.Asp126Glu	378/1803
196	IV	3092742	T	A	missense_variant	MODERATE	WBGene00040961	CBG22393	1/4	c.163A>T	p.Met55Leu	163/1803
197	IV	3117444	T	C	missense_variant	MODERATE	WBGene00040963	CBG22398	1/8	c.26A>G	p.Asn9Ser	26/1827
198	IV	3127092	C	A	missense_variant	MODERATE	WBGene00040964	CBG22399b	3/3	c.188C>A	p.Pro63Gln	188/240
199	IV	3127142	T	A	stop_lost&splice_region_variant	HIGH	WBGene00040964	CBG22399b	3/3	c.238T>A	p.Ter80Lysext*?	238/240
200	IV	3130568	T	G	missense_variant	MODERATE	WBGene00040966	CBG22401	2/4	c.306T>G	p.Asp102Glu	306/627
201	IV	3140111	T	A	missense_variant	MODERATE	WBGene00040967	CBG22403	2/3	c.348T>A	p.His116Gln	348/711
202	IV	3140432	A	G	missense_variant	MODERATE	WBGene00040967	CBG22403	3/3	c.623A>G	p.Asn208Ser	623/711
203	IV	3140464	C	T	missense_variant	MODERATE	WBGene00040967	CBG22403	3/3	c.655C>T	p.Leu219Phe	655/711
204	IV	3154300	A	T	missense_variant	MODERATE	WBGene00032723	CBG11628	2/5	c.106A>T	p.Thr36Ser	106/573
205	IV	3155517	C	T	missense_variant	MODERATE	WBGene00032723	CBG11628	4/5	c.419C>T	p.Ser140Leu	419/573
206	IV	3155713	A	G	stop_lost&splice_region_variant	HIGH	WBGene00032723	CBG11628	5/5	c.573A>G	p.Ter191Trpext*?	573/573
207	IV	3156574	A	G	missense_variant	MODERATE	WBGene00032724	CBG11629	1/10	c.85A>G	p.Thr29Ala	85/1326
208	IV	3157820	C	T	missense_variant	MODERATE	WBGene00032724	CBG11629	5/10	c.646C>T	p.Leu216Phe	646/1326
209	IV	3158782	G	T	missense_variant	MODERATE	WBGene00032724	CBG11629	8/10	c.1045G>T	p.Ala349Ser	1045/1326
210	IV	3163395	A	G	missense_variant	MODERATE	WBGene00032725	CBG11630	2/4	c.370A>G	p.Ile124Val	370/819
211	IV	3164502	A	G	missense_variant	MODERATE	WBGene00032725	CBG11630	4/4	c.598A>G	p.Ile200Val	598/819
212	IV	3164509	T	C	missense_variant	MODERATE	WBGene00032725	CBG11630	4/4	c.605T>C	p.Phe202Ser	605/819
213	IV	3164686	G	A	missense_variant	MODERATE	WBGene00032725	CBG11630	4/4	c.782G>A	p.Arg261Lys	782/819
214	IV	3167309	A	C	missense_variant	MODERATE	WBGene00032726	CBG11631	2/10	c.70A>C	p.Ile24Leu	70/1491
215	IV	3168159	T	A	missense_variant	MODERATE	WBGene00032726	CBG11631	4/10	c.700T>A	p.Trp234Arg	700/1491
216	IV	3174173	T	C	missense_variant	MODERATE	WBGene00087681	CBG26267	2/6	c.278A>G	p.His93Arg	278/1029
217	IV	3174464	T	C	missense_variant	MODERATE	WBGene00087681	CBG26267	1/6	c.32A>G	p.Asp11Gly	32/1029
218	IV	3175867	G	T	missense_variant	MODERATE	WBGene00032727	CBG11633	10/10	c.1250C>A	p.Thr417Asn	1250/1362
219	IV	3176409	T	C	missense_variant	MODERATE	WBGene00032727	CBG11633	8/10	c.862A>G	p.Lys288Glu	862/1362
220	IV	3179597	T	G	missense_variant	MODERATE	WBGene00032727	CBG11633	4/10	c.249A>C	p.Gln83His	249/1362
221	IV	3181340	C	A	missense_variant	MODERATE	WBGene00032727	CBG11633	2/10	c.123G>T	p.Glu41Asp	123/1362
222	IV	3190623	T	G	missense_variant	MODERATE	WBGene00032728	CBG11634	5/7	c.609A>C	p.Lys203Asn	609/1047
223	IV	3201431	T	A	missense_variant	MODERATE	WBGene00032729	CBG11635	7/8	c.808A>T	p.Ile270Leu	808/1026
224	IV	3203406	A	T	missense_variant	MODERATE	WBGene00032729	CBG11635	4/8	c.440T>A	p.Ile147Asn	440/1026
225	IV	3207646	G	A	missense_variant	MODERATE	WBGene00032730	CBG11636	8/8	c.965C>T	p.Ser322Phe	965/1020
226	IV	3211795	T	C	missense_variant	MODERATE	WBGene00032730	CBG11636	1/8	c.181A>G	p.Ile61Val	181/1020
227	IV	3211966	C	T	missense_variant	MODERATE	WBGene00032730	CBG11636	1/8	c.10G>A	p.Gly4Ser	10/1020
228	IV	3217967	T	A	missense_variant	MODERATE	WBGene00032731	CBG11637	5/5	c.1109T>A	p.Val370Asp	1109/1266
229	IV	3223398	C	T	missense_variant	MODERATE	WBGene00032732	CBG11638	5/7	c.728G>A	p.Arg243Gln	728/1032
230	IV	3225121	C	T	missense_variant	MODERATE	WBGene00032732	CBG11638	1/7	c.91G>A	p.Val31Ile	91/1032
231	IV	3232483	T	A	missense_variant	MODERATE	WBGene00032733	CBG11639	1/7	c.82A>T	p.Ile28Phe	82/924
232	IV	3235369	G	T	missense_variant	MODERATE	WBGene00032734	CBG11640	2/4	c.316C>A	p.Gln106Lys	316/462
233	IV	3241787	G	T	missense_variant	MODERATE	WBGene00032735	CBG11641	7/7	c.1676C>A	p.Ala559Asp	1676/1701
234	IV	3243088	G	A	missense_variant	MODERATE	WBGene00032735	CBG11641	4/7	c.1312C>T	p.His438Tyr	1312/1701
235	IV	3271011	A	G	missense_variant	MODERATE	WBGene00032738	CBG11646	4/4	c.760A>G	p.Thr254Ala	760/1317
236	IV	3271296	A	C	missense_variant	MODERATE	WBGene00032738	CBG11646	4/4	c.1045A>C	p.Asn349His	1045/1317
237	IV	3279875	C	G	missense_variant	MODERATE	WBGene00032739	CBG11647	8/13	c.1473G>C	p.Glu491Asp	1473/2715
238	IV	3302745	A	G	missense_variant	MODERATE	WBGene00032743	CBG11651	3/5	c.673T>C	p.Ser225Pro	673/1758
239	IV	3310033	T	C	missense_variant	MODERATE	WBGene00032746	CBG11656	3/5	c.382A>G	p.Arg128Gly	382/1182
240	IV	3313517	A	C	missense_variant	MODERATE	WBGene00032747	CBG11657	1/3	c.50A>C	p.Lys17Thr	50/1341
241	IV	3313754	G	T	missense_variant	MODERATE	WBGene00032747	CBG11657	2/3	c.241G>T	p.Asp81Tyr	241/1341
242	IV	3313762	A	G	missense_variant	MODERATE	WBGene00032747	CBG11657	2/3	c.249A>G	p.Ile83Met	249/1341
243	IV	3320824	C	G	missense_variant	MODERATE	WBGene00032748	CBG11658	3/6	c.326G>C	p.Cys109Ser	326/1191
244	IV	3321070	A	C	missense_variant	MODERATE	WBGene00032748	CBG11658	2/6	c.124T>G	p.Leu42Val	124/1191
245	IV	3323120	T	C	missense_variant	MODERATE	WBGene00032749	CBG11659	5/5	c.721A>G	p.Arg241Gly	721/771
246	IV	3323185	C	G	missense_variant	MODERATE	WBGene00032749	CBG11659	5/5	c.656G>C	p.Trp219Ser	656/771
247	IV	3323188	A	T	missense_variant	MODERATE	WBGene00032749	CBG11659	5/5	c.653T>A	p.Phe218Tyr	653/771
248	IV	3323189	A	C	missense_variant	MODERATE	WBGene00032749	CBG11659	5/5	c.652T>G	p.Phe218Val	652/771
249	IV	3323324	T	C	missense_variant	MODERATE	WBGene00032749	CBG11659	5/5	c.517A>G	p.Asn173Asp	517/771
250	IV	3334796	G	T	missense_variant	MODERATE	WBGene00032753	CBG11663b	5/5	c.766C>A	p.His256Asn	766/945
251	IV	3334969	C	T	missense_variant	MODERATE	WBGene00032753	CBG11663b	4/5	c.641G>A	p.Ser214Asn	641/945
252	IV	3375817	A	G	missense_variant	MODERATE	WBGene00032755	CBG11668	3/5	c.190A>G	p.Ile64Val	190/750
253	IV	3375874	G	A	missense_variant	MODERATE	WBGene00032755	CBG11668	3/5	c.247G>A	p.Asp83Asn	247/750
254	IV	3377714	T	C	missense_variant	MODERATE	WBGene00032756	CBG11669	2/2	c.352A>G	p.Lys118Glu	352/360
255	IV	3377809	G	A	missense_variant	MODERATE	WBGene00032756	CBG11669	2/2	c.257C>T	p.Pro86Leu	257/360
256	IV	3378075	T	C	missense_variant&splice_region_variant	MODERATE	WBGene00032756	CBG11669	1/2	c.229A>G	p.Lys77Glu	229/360
257	IV	3378149	T	G	missense_variant	MODERATE	WBGene00032756	CBG11669	1/2	c.155A>C	p.Glu52Ala	155/360
258	IV	3378150	C	T	missense_variant	MODERATE	WBGene00032756	CBG11669	1/2	c.154G>A	p.Glu52Lys	154/360
259	IV	3378239	T	G	missense_variant	MODERATE	WBGene00032756	CBG11669	1/2	c.65A>C	p.Glu22Ala	65/360
260	IV	3378293	G	T	missense_variant	MODERATE	WBGene00032756	CBG11669	1/2	c.11C>A	p.Thr4Lys	11/360
261	IV	3385967	C	A	missense_variant	MODERATE	WBGene00032758	CBG11671	4/7	c.350C>A	p.Ser117Tyr	350/909
262	IV	3385974	A	G	missense_variant	MODERATE	WBGene00032758	CBG11671	4/7	c.357A>G	p.Ile119Met	357/909
263	IV	3390403	C	T	missense_variant	MODERATE	WBGene00032759	CBG11672	3/7	c.350C>T	p.Ser117Phe	350/1017
264	IV	3390886	A	G	missense_variant	MODERATE	WBGene00032759	CBG11672	5/7	c.538A>G	p.Asn180Asp	538/1017
265	IV	3390997	C	T	missense_variant	MODERATE	WBGene00032759	CBG11672	5/7	c.649C>T	p.Pro217Ser	649/1017
266	IV	3391983	C	T	splice_donor_variant&intron_variant	HIGH	WBGene00032759	CBG11672	6/6	c.943+2C>T
267	IV	3393351	G	A	missense_variant	MODERATE	WBGene00032760	CBG11673	1/11	c.103G>A	p.Glu35Lys	103/1872
268	IV	3395884	G	T	missense_variant	MODERATE	WBGene00032760	CBG11673	6/11	c.975G>T	p.Leu325Phe	975/1872
269	IV	3395964	T	C	splice_donor_variant&intron_variant	HIGH	WBGene00032760	CBG11673	6/10	c.1053+2T>C
270	IV	3408112	T	C	missense_variant	MODERATE	WBGene00032763	CBG11676	4/5	c.326T>C	p.Ile109Thr	326/543
271	IV	3418580	T	A	missense_variant	MODERATE	WBGene00032765	CBG11678	5/8	c.608T>A	p.Ile203Asn	608/1032
272	IV	3423583	T	A	missense_variant	MODERATE	WBGene00032766	CBG11679	5/6	c.1046A>T	p.Asp349Val	1046/1158
273	IV	3425426	A	G	missense_variant	MODERATE	WBGene00032766	CBG11679	1/6	c.176T>C	p.Val59Ala	176/1158
274	IV	3437550	C	A	missense_variant	MODERATE	WBGene00032767	CBG11680	6/9	c.660C>A	p.His220Gln	660/1098
275	IV	3438180	C	A	missense_variant	MODERATE	WBGene00032767	CBG11680	8/9	c.896C>A	p.Thr299Lys	896/1098
