# Supplementary material for: Discovery of genomic intervals that underlie nematode responses to benzimidazoles
Source: PLoS Negl Trop Dis. 2018 Mar 30;12(3):e0006368. doi: 10.1371/journal.pntd.0006368 (PMC5895046; doi:10.1371/journal.pntd.0006368)
Supplement: S8 Table — (CSV) [file pntd.0006368.s019.csv]

	Drug	QTLregion	Gene_ID	Feature_ID	Gene_Name	B. malayi	S. ratti
1	Albendazole	IV:15429543-16403255	WBGene00013527	Y73F8A.22	Y73F8A.22	NA	NA
2	Albendazole	IV:15429543-16403255	WBGene00013528	Y73F8A.23	Y73F8A.23	NA	NA
3	Albendazole	IV:15429543-16403255	WBGene00013529	Y73F8A.24c	Y73F8A.24	WBGene00227381	WBGene00260470
4	Albendazole	IV:15429543-16403255	WBGene00013530	Y73F8A.25f.1	ntl-11	NA	NA
5	Albendazole	IV:15429543-16403255	WBGene00013532	Y73F8A.27	Y73F8A.27	WBGene00227383	WBGene00261923
6	Albendazole	IV:15429543-16403255	WBGene00013531	Y73F8A.26a	Y73F8A.26	WBGene00227382	WBGene00261924
7	Albendazole	IV:15429543-16403255	WBGene00013536	Y73F8A.32a	Y73F8A.32	NA	NA
8	Albendazole	IV:15429543-16403255	WBGene00013538	Y73F8A.34a.1	tag-349	WBGene00222684	NA
9	Albendazole	IV:15429543-16403255	WBGene00013539	Y73F8A.35a	Y73F8A.35	WBGene00221385; WBGene00225459; WBGene00225921; WBGene00227384; WBGene00268915	WBGene00258021; WBGene00264759; WBGene00264760; WBGene00264825; WBGene00264958; WBGene00266233; WBGene00267150; WBGene00267701; WBGene00267965
10	Albendazole	IV:15429543-16403255	WBGene00013632	Y105C5A.1	Y105C5A.1	NA	NA
11	Albendazole	IV:15429543-16403255	WBGene00004158	Y105C5A.3	pqn-76	NA	NA
12	Albendazole	IV:15429543-16403255	WBGene00077752	Y105C5A.508	Y105C5A.508	NA	NA
13	Albendazole	IV:15429543-16403255	WBGene00000028	Y105C5A.4	abu-5	NA	NA
14	Albendazole	IV:15429543-16403255	WBGene00004159	Y105C5A.5	pqn-78	NA	NA
15	Albendazole	IV:15429543-16403255	WBGene00004160	Y105C5A.6	pqn-79	NA	NA
16	Albendazole	IV:15429543-16403255	WBGene00013633	Y105C5A.8a.1	Y105C5A.8	WBGene00230526	WBGene00265595; WBGene00266111
17	Albendazole	IV:15429543-16403255	WBGene00013634	Y105C5A.9a	Y105C5A.9	NA	NA
18	Albendazole	IV:15429543-16403255	WBGene00194951	Y105C5A.1274	Y105C5A.1274	NA	NA
19	Albendazole	IV:15429543-16403255	WBGene00013635	Y105C5A.10	Y105C5A.10	NA	NA
20	Albendazole	IV:15429543-16403255	WBGene00013637	Y105C5A.13a	Y105C5A.13	NA	NA
21	Albendazole	IV:15429543-16403255	WBGene00013636	Y105C5A.12	Y105C5A.12	NA	NA
22	Albendazole	IV:15429543-16403255	WBGene00185102	Y105C5A.1268	Y105C5A.1268	NA	NA
23	Albendazole	IV:15429543-16403255	WBGene00194913	Y105C5A.1272	Y105C5A.1272	NA	NA
24	Albendazole	IV:15429543-16403255	WBGene00044263	Y105C5A.26	Y105C5A.26	NA	NA
25	Albendazole	IV:15429543-16403255	WBGene00013639	Y105C5A.15c	Y105C5A.15	WBGene00227486	NA
26	Albendazole	IV:15429543-16403255	WBGene00220254	Y105C5A.1285	Y105C5A.1285	NA	NA
27	Albendazole	IV:15429543-16403255	WBGene00194931	Y105C5A.1273	Y105C5A.1273	NA	NA
28	Albendazole	IV:15429543-16403255	WBGene00014606	Y105C5A.t1	Y105C5A.t1	NA	NA
29	Albendazole	IV:15429543-16403255	WBGene00013642	Y105C5A.23	daf-38	WBGene00227487	WBGene00263056
30	Albendazole	IV:15429543-16403255	WBGene00194646	Y105C5A.1270	Y105C5A.1270	NA	NA
31	Albendazole	IV:15429543-16403255	WBGene00194645	Y105C5A.1269	Y105C5A.1269	NA	NA
32	Albendazole	IV:15429543-16403255	WBGene00013643	Y105C5A.24	Y105C5A.24	WBGene00231009	NA
33	Albendazole	IV:15429543-16403255	WBGene00013645	Y105C5B.1	Y105C5B.1	NA	NA
34	Albendazole	IV:15429543-16403255	WBGene00001549	Y105C5B.2a	gcy-25	NA	NA
35	Albendazole	IV:15429543-16403255	WBGene00013646	Y105C5B.3	Y105C5B.3	WBGene00223739	WBGene00263337; WBGene00264671; WBGene00265481
36	Albendazole	IV:15429543-16403255	WBGene00005725	Y105C5B.4	srv-14	NA	NA
37	Albendazole	IV:15429543-16403255	WBGene00013647	Y105C5B.5a	Y105C5B.5	NA	NA
38	Albendazole	IV:15429543-16403255	WBGene00005726	Y105C5B.6c	srv-15	NA	NA
39	Albendazole	IV:15429543-16403255	WBGene00013649	Y105C5B.8b	Y105C5B.8	NA	NA
40	Albendazole	IV:15429543-16403255	WBGene00013650	Y105C5B.9	Y105C5B.9	NA	WBGene00267729
41	Albendazole	IV:15429543-16403255	WBGene00005727	Y105C5B.10	srv-16	NA	NA
42	Albendazole	IV:15429543-16403255	WBGene00014608	Y105C5B.t1	Y105C5B.t1	NA	NA
43	Albendazole	IV:15429543-16403255	WBGene00014609	Y105C5B.t2	Y105C5B.t2	NA	NA
44	Albendazole	IV:15429543-16403255	WBGene00013651	Y105C5B.11b	Y105C5B.11	NA	NA
45	Albendazole	IV:15429543-16403255	WBGene00004816	Y105C5B.13	skr-10	WBGene00226870	WBGene00258939
46	Albendazole	IV:15429543-16403255	WBGene00013653	Y105C5B.14	Y105C5B.14	NA	NA
47	Albendazole	IV:15429543-16403255	WBGene00013654	Y105C5B.15a	Y105C5B.15	WBGene00223739	WBGene00263337; WBGene00264671; WBGene00265481
48	Albendazole	IV:15429543-16403255	WBGene00013655	Y105C5B.16a	lgc-19	NA	NA
49	Albendazole	IV:15429543-16403255	WBGene00013656	Y105C5B.17	Y105C5B.17	NA	NA
50	Albendazole	IV:15429543-16403255	WBGene00013657	Y105C5B.18	Y105C5B.18	NA	NA
51	Albendazole	IV:15429543-16403255	WBGene00013658	Y105C5B.19	Y105C5B.19	NA	NA
52	Albendazole	IV:15429543-16403255	WBGene00013659	Y105C5B.20	Y105C5B.20	NA	NA
53	Albendazole	IV:15429543-16403255	WBGene00002175	Y105C5B.21e	jac-1	WBGene00227488	WBGene00268113
54	Albendazole	IV:15429543-16403255	WBGene00219478	Y105C5B.1418	Y105C5B.1418	NA	NA
55	Albendazole	IV:15429543-16403255	WBGene00013665	Y105C5B.29	hlh-32	WBGene00227489	WBGene00256690
56	Albendazole	IV:15429543-16403255	WBGene00013662	Y105C5B.25a	Y105C5B.25	NA	NA
57	Albendazole	IV:15429543-16403255	WBGene00194929	Y105C5B.1413	Y105C5B.1413	NA	NA
58	Albendazole	IV:15429543-16403255	WBGene00012416	Y7A9A.1	Y7A9A.1	NA	NA
59	Albendazole	IV:15429543-16403255	WBGene00010411	H25K10.1	H25K10.1	WBGene00223739	WBGene00263337; WBGene00264671; WBGene00265481
60	Albendazole	IV:15429543-16403255	WBGene00010412	H25K10.2	H25K10.2	NA	NA
61	Albendazole	IV:15429543-16403255	WBGene00005722	H25K10.3	srv-11	NA	NA
62	Albendazole	IV:15429543-16403255	WBGene00010413	H25K10.4	H25K10.4	NA	NA
63	Albendazole	IV:15429543-16403255	WBGene00010414	H25K10.5	hpa-1	NA	NA
64	Albendazole	IV:15429543-16403255	WBGene00010415	H25K10.6	irld-39	NA	NA
65	Albendazole	IV:15429543-16403255	WBGene00005808	H25K10.7a	srw-61	NA	NA
66	Albendazole	IV:15429543-16403255	WBGene00009535	F38C2.1a	F38C2.1	NA	NA
67	Albendazole	IV:15429543-16403255	WBGene00001961	F38C2.2	hlh-17	WBGene00227489	WBGene00256690
68	Albendazole	IV:15429543-16403255	WBGene00009540	F38C2.8	hlh-31	WBGene00227489	WBGene00256690
69	Albendazole	IV:15429543-16403255	WBGene00009536	F38C2.4a	F38C2.4	NA	NA
70	Albendazole	IV:15429543-16403255	WBGene00009539	F38C2.7	F38C2.7	WBGene00226416; WBGene00227573; WBGene00228022	WBGene00257111; WBGene00257249
71	Albendazole	IV:15429543-16403255	WBGene00009537	F38C2.5	ccch-2	WBGene00226416; WBGene00227573; WBGene00228022	WBGene00257111; WBGene00257249
72	Albendazole	IV:15429543-16403255	WBGene00009538	F38C2.6	clec-191	NA	NA
73	Albendazole	IV:15429543-16403255	WBGene00023517	Y7A9C.9	srz-75	NA	NA
74	Albendazole	IV:15429543-16403255	WBGene00023518	Y7A9C.8	srz-76	NA	NA
75	Albendazole	IV:15429543-16403255	WBGene00023514	Y7A9C.7	srz-72	NA	NA
76	Albendazole	IV:15429543-16403255	WBGene00004287	K03D3.10	rac-2	WBGene00222376	WBGene00267783
77	Albendazole	IV:15429543-16403255	WBGene00010531	K03D3.5	K03D3.5	NA	NA
78	Albendazole	IV:15429543-16403255	WBGene00010530	K03D3.4	srz-61	NA	NA
79	Albendazole	IV:15429543-16403255	WBGene00043052	K03D3.11	srz-104	NA	NA
80	Albendazole	IV:15429543-16403255	WBGene00044587	K03D3.12	srz-105	NA	NA
81	Albendazole	IV:15429543-16403255	WBGene00010528	K03D3.2	K03D3.2	NA	NA
82	Albendazole	IV:15429543-16403255	WBGene00010527	K03D3.1	srz-74	NA	NA
83	Albendazole	IV:15429543-16403255	WBGene00023513	C35D6.10	srz-71	NA	NA
84	Albendazole	IV:15429543-16403255	WBGene00023508	C35D6.9a	srz-38	NA	NA
85	Albendazole	IV:15429543-16403255	WBGene00045101	C35D6.13a	C35D6.13	NA	NA
86	Albendazole	IV:15429543-16403255	WBGene00005436	C35D6.1	srh-228	NA	NA
87	Albendazole	IV:15429543-16403255	WBGene00005435	C35D6.2	srh-227	NA	NA
88	Albendazole	IV:15429543-16403255	WBGene00007960	C35D6.3	C35D6.3	NA	NA
89	Albendazole	IV:15429543-16403255	WBGene00007961	C35D6.4	C35D6.4	WBGene00226416; WBGene00227573; WBGene00228022	WBGene00257111; WBGene00257249
90	Albendazole	IV:15429543-16403255	WBGene00012420	Y7A9D.1	Y7A9D.1	NA	NA
91	Albendazole	IV:15429543-16403255	WBGene00014560	Y7A9D.t2	Y7A9D.t2	NA	NA
92	Albendazole	IV:15429543-16403255	WBGene00185101	Y65A5A.24	Y65A5A.24	NA	NA
93	Albendazole	IV:15429543-16403255	WBGene00014596	Y65A5A.t1	Y65A5A.t1	NA	NA
94	Albendazole	IV:15429543-16403255	WBGene00013418	Y65A5A.1a	Y65A5A.1	NA	NA
95	Albendazole	IV:15429543-16403255	WBGene00014598	Y65A5A.t3	Y65A5A.t3	NA	NA
96	Fenbendazole_15	II:5274777-11908334	WBGene00022781	ZK622.3b.1	pmt-1	NA	WBGene00266148; WBGene00266368; WBGene00266851
97	Fenbendazole_15	II:5274777-11908334	WBGene00001806	ZK622.2	gur-5	NA	NA
98	Fenbendazole_15	II:5274777-11908334	WBGene00044667	ZK622.5	ZK622.5	NA	NA
99	Fenbendazole_15	II:5274777-11908334	WBGene00023218	ZK622.t2	rte-4	NA	NA
100	Fenbendazole_15	II:5274777-11908334	WBGene00022780	ZK622.1	ZK622.1	WBGene00230791	WBGene00257743
101	Fenbendazole_15	II:5274777-11908334	WBGene00001538	F08B1.2a	gcy-12	WBGene00223439	WBGene00266044
102	Fenbendazole_15	II:5274777-11908334	WBGene00006923	F08B1.1a.1	vhp-1	WBGene00223438	WBGene00266858
103	Fenbendazole_15	II:5274777-11908334	WBGene00017287	F09E5.9	F09E5.9	NA	NA
104	Fenbendazole_15	II:5274777-11908334	WBGene00017288	F09E5.10	F09E5.10	NA	NA
105	Fenbendazole_15	II:5274777-11908334	WBGene00017286	F09E5.8	F09E5.8	WBGene00234280	NA
106	Fenbendazole_15	II:5274777-11908334	WBGene00017285	F09E5.7.1	F09E5.7	NA	NA
107	Fenbendazole_15	II:5274777-11908334	WBGene00005226	F09E5.4	srg-69	NA	NA
108	Fenbendazole_15	II:5274777-11908334	WBGene00017289	F09E5.11	F09E5.11	WBGene00223486	WBGene00261118
109	Fenbendazole_15	II:5274777-11908334	WBGene00017284	F09E5.5.1	sec-6	WBGene00223485	WBGene00257875
110	Fenbendazole_15	II:5274777-11908334	WBGene00017292	F09E5.16	F09E5.16	NA	NA
111	Fenbendazole_15	II:5274777-11908334	WBGene00017290	F09E5.12	F09E5.12	NA	NA
112	Fenbendazole_15	II:5274777-11908334	WBGene00000094	F09E5.13	agt-2	NA	NA
113	Fenbendazole_15	II:5274777-11908334	WBGene00017283	F09E5.3	F09E5.3	WBGene00223484	WBGene00262967
114	Fenbendazole_15	II:5274777-11908334	WBGene00017282	F09E5.2	algn-2	WBGene00223483	WBGene00257168
115	Fenbendazole_15	II:5274777-11908334	WBGene00004034	F09E5.1	pkc-3	WBGene00223482	WBGene00266625
116	Fenbendazole_15	II:5274777-11908334	WBGene00017136	EEED8.6	ccpp-6	WBGene00224760	WBGene00265620
117	Fenbendazole_15	II:5274777-11908334	WBGene00004701	EEED8.7a	rsp-4	WBGene00231297	WBGene00264657
118	Fenbendazole_15	II:5274777-11908334	WBGene00003583	EEED8.8	ndx-6	WBGene00231747	WBGene00263538
119	Fenbendazole_15	II:5274777-11908334	WBGene00017144	EEED8.16	brap-2	WBGene00223379	NA
120	Fenbendazole_15	II:5274777-11908334	WBGene00017137	EEED8.9	pink-1	WBGene00223377	WBGene00267297
121	Fenbendazole_15	II:5274777-11908334	WBGene00017138	EEED8.10a	EEED8.10	WBGene00231537	WBGene00266811
122	Fenbendazole_15	II:5274777-11908334	WBGene00003393	EEED8.5	mog-5	WBGene00223374	WBGene00265270
123	Fenbendazole_15	II:5274777-11908334	WBGene00017139	EEED8.11	clec-141	NA	NA
124	Fenbendazole_15	II:5274777-11908334	WBGene00017140	EEED8.12	EEED8.12	WBGene00222526	WBGene00262957
125	Fenbendazole_15	II:5274777-11908334	WBGene00017135	EEED8.4	EEED8.4	WBGene00222526	WBGene00262957
126	Fenbendazole_15	II:5274777-11908334	WBGene00017141	EEED8.13	EEED8.13	NA	NA
127	Fenbendazole_15	II:5274777-11908334	WBGene00194696	EEED8.18	EEED8.18	NA	NA
128	Fenbendazole_15	II:5274777-11908334	WBGene00017142	EEED8.14	EEED8.14	NA	NA
129	Fenbendazole_15	II:5274777-11908334	WBGene00017134	EEED8.3	EEED8.3	NA	NA
130	Fenbendazole_15	II:5274777-11908334	WBGene00017133	EEED8.2	EEED8.2	NA	NA
131	Fenbendazole_15	II:5274777-11908334	WBGene00017143	EEED8.15	EEED8.15	NA	NA
132	Fenbendazole_15	II:5274777-11908334	WBGene00017219	F07F6.7	F07F6.7	NA	NA
133	Fenbendazole_15	II:5274777-11908334	WBGene00017220	F07F6.8	F07F6.8	NA	NA
134	Fenbendazole_15	II:5274777-11908334	WBGene00017217	F07F6.4	F07F6.4	WBGene00223433	WBGene00257628; WBGene00267081
135	Fenbendazole_15	II:5274777-11908334	WBGene00017216	F07F6.2	F07F6.2	NA	NA
136	Fenbendazole_15	II:5274777-11908334	WBGene00006005	F07F6.9	srx-114	NA	NA
137	Fenbendazole_15	II:5274777-11908334	WBGene00017218	F07F6.5	dct-5	WBGene00223434	WBGene00256793
138	Fenbendazole_15	II:5274777-11908334	WBGene00017215	F07F6.1	F07F6.1	WBGene00223432	NA
139	Fenbendazole_15	II:5274777-11908334	WBGene00003774	F07F6.6.1	nmr-1	NA	WBGene00267681
140	Fenbendazole_15	II:5274777-11908334	WBGene00000969	F56D1.5	dhs-5	WBGene00224733	WBGene00267063
141	Fenbendazole_15	II:5274777-11908334	WBGene00000935	F56D1.7	daz-1	WBGene00224734	NA
142	Fenbendazole_15	II:5274777-11908334	WBGene00000548	F56D1.4b	clr-1	WBGene00269349	WBGene00267887
143	Fenbendazole_15	II:5274777-11908334	WBGene00018960	F56D1.2	F56D1.2	WBGene00224730	WBGene00256090
144	Fenbendazole_15	II:5274777-11908334	WBGene00018959	F56D1.1	F56D1.1	WBGene00220525	NA
145	Fenbendazole_15	II:5274777-11908334	WBGene00017394	F12A10.5	cal-8	NA	NA
146	Fenbendazole_15	II:5274777-11908334	WBGene00017393	F12A10.4	nep-5	NA	WBGene00257028; WBGene00257194; WBGene00257195; WBGene00257196; WBGene00258971; WBGene00263369; WBGene00265628; WBGene00267046
147	Fenbendazole_15	II:5274777-11908334	WBGene00017395	F12A10.6	F12A10.6	NA	NA
148	Fenbendazole_15	II:5274777-11908334	WBGene00017390	F12A10.1	F12A10.1	NA	NA
149	Fenbendazole_15	II:5274777-11908334	WBGene00017396	F12A10.7	F12A10.7	NA	NA
150	Fenbendazole_15	II:5274777-11908334	WBGene00077704	F12A10.9	F12A10.9	NA	NA
151	Fenbendazole_15	II:5274777-11908334	WBGene00017397	F12A10.8.1	F12A10.8	NA	NA
152	Fenbendazole_15	II:5274777-11908334	WBGene00001511	ZK177.6	fzy-1	WBGene00227692	WBGene00259562
153	Fenbendazole_15	II:5274777-11908334	WBGene00000375	ZK177.5.1	cyp-44A1	NA	NA
154	Fenbendazole_15	II:5274777-11908334	WBGene00022672	ZK177.4.1	ZK177.4	NA	NA
155	Fenbendazole_15	II:5274777-11908334	WBGene00022673	ZK177.8a	ZK177.8	NA	WBGene00258736
156	Fenbendazole_15	II:5274777-11908334	WBGene00022671	ZK177.3	ZK177.3	NA	NA
157	Fenbendazole_15	II:5274777-11908334	WBGene00022674	ZK177.9	ZK177.9	NA	NA
158	Fenbendazole_15	II:5274777-11908334	WBGene00022670	ZK177.2	ZK177.2	NA	NA
159	Fenbendazole_15	II:5274777-11908334	WBGene00006554	ZK177.10	tbx-35	NA	NA
160	Fenbendazole_15	II:5274777-11908334	WBGene00022669	ZK177.1	ZK177.1	NA	NA
161	Fenbendazole_15	II:5274777-11908334	WBGene00015892	C17C3.9	C17C3.9	NA	NA
162	Fenbendazole_15	II:5274777-11908334	WBGene00001965	C17C3.8	hlh-26	NA	NA
163	Fenbendazole_15	II:5274777-11908334	WBGene00001964	C17C3.7	hlh-25	NA	NA
164	Fenbendazole_15	II:5274777-11908334	WBGene00015893	C17C3.11.1	C17C3.11	NA	NA
165	Fenbendazole_15	II:5274777-11908334	WBGene00001966	C17C3.10	hlh-27	NA	NA
166	Fenbendazole_15	II:5274777-11908334	WBGene00002096	C17C3.18	ins-13	NA	NA
167	Fenbendazole_15	II:5274777-11908334	WBGene00015894	C17C3.12c.1	acdh-2	NA	NA
168	Fenbendazole_15	II:5274777-11908334	WBGene00015891	C17C3.6	C17C3.6	NA	NA
169	Fenbendazole_15	II:5274777-11908334	WBGene00002095	C17C3.19	ins-12	NA	NA
170	Fenbendazole_15	II:5274777-11908334	WBGene00002094	C17C3.4	ins-11	NA	NA
171	Fenbendazole_15	II:5274777-11908334	WBGene00015889	C17C3.3	C17C3.3	WBGene00268708	WBGene00256722; WBGene00263033
172	Fenbendazole_15	II:5274777-11908334	WBGene00015888	C17C3.2	C17C3.2	NA	NA
173	Fenbendazole_15	II:5274777-11908334	WBGene00015895	C17C3.13	C17C3.13	NA	NA
174	Fenbendazole_15	II:5274777-11908334	WBGene00015887	C17C3.1a	C17C3.1	WBGene00268708	WBGene00256722; WBGene00263033
175	Fenbendazole_15	II:5274777-11908334	WBGene00015896	C17C3.15	C17C3.15	NA	NA
176	Fenbendazole_15	II:5274777-11908334	WBGene00023151	T25E4.t1	T25E4.t1	NA	NA
177	Fenbendazole_15	II:5274777-11908334	WBGene00020803	T25E4.1	T25E4.1	NA	WBGene00266523
178	Fenbendazole_15	II:5274777-11908334	WBGene00020804	T25E4.2	T25E4.2	NA	NA
179	Fenbendazole_15	II:5274777-11908334	WBGene00015917	C17G10.3	C17G10.3	NA	NA
180	Fenbendazole_15	II:5274777-11908334	WBGene00003097	C17G10.5.1	lys-8	WBGene00222536	WBGene00262644
181	Fenbendazole_15	II:5274777-11908334	WBGene00270322	C17G10.13.1	C17G10.13	NA	NA
182	Fenbendazole_15	II:5274777-11908334	WBGene00000383	C17G10.4h	cdc-14	WBGene00222535	WBGene00259693
183	Fenbendazole_15	II:5274777-11908334	WBGene00015916	C17G10.2	C17G10.2	WBGene00222534	WBGene00262260
184	Fenbendazole_15	II:5274777-11908334	WBGene00015915	C17G10.1.1	C17G10.1	WBGene00222533	WBGene00263079
185	Fenbendazole_15	II:5274777-11908334	WBGene00195182	C17G10.10	C17G10.10	NA	NA
186	Fenbendazole_15	II:5274777-11908334	WBGene00015918	C17G10.6a	C17G10.6	NA	NA
187	Fenbendazole_15	II:5274777-11908334	WBGene00015919	C17G10.7	C17G10.7	NA	NA
188	Fenbendazole_15	II:5274777-11908334	WBGene00000970	C17G10.8	dhs-6	WBGene00222538	WBGene00267520
189	Fenbendazole_15	II:5274777-11908334	WBGene00015920	C17G10.9e	C17G10.9	WBGene00222539	WBGene00255921; WBGene00266348
190	Fenbendazole_15	II:5274777-11908334	WBGene00019121	F59E12.5b	npl-4.2	WBGene00224858	WBGene00261573
191	Fenbendazole_15	II:5274777-11908334	WBGene00235269	F59E12.15	F59E12.15	NA	NA
192	Fenbendazole_15	II:5274777-11908334	WBGene00019122	F59E12.6a	F59E12.6	NA	NA
193	Fenbendazole_15	II:5274777-11908334	WBGene00019120	F59E12.4b	npl-4.1	WBGene00224858	WBGene00261573
194	Fenbendazole_15	II:5274777-11908334	WBGene00019123	F59E12.8	F59E12.8	NA	NA
195	Fenbendazole_15	II:5274777-11908334	WBGene00019119	F59E12.3	F59E12.3	NA	NA
196	Fenbendazole_15	II:5274777-11908334	WBGene00019124	F59E12.9	F59E12.9	NA	NA
197	Fenbendazole_15	II:5274777-11908334	WBGene00019125	F59E12.10	ddl-1	NA	NA
198	Fenbendazole_15	II:5274777-11908334	WBGene00019126	F59E12.11a	sam-4	WBGene00224859; WBGene00255592	NA
199	Fenbendazole_15	II:5274777-11908334	WBGene00006988	F59E12.2.1	zyg-1	WBGene00224857	WBGene00262919
200	Fenbendazole_15	II:5274777-11908334	WBGene00000252	F59E12.12	bli-2	NA	WBGene00261245; WBGene00261312
201	Fenbendazole_15	II:5274777-11908334	WBGene00019118	F59E12.1	F59E12.1	NA	NA
202	Fenbendazole_15	II:5274777-11908334	WBGene00006402	F59E12.13.1	fut-3	WBGene00224860	WBGene00258188; WBGene00258869; WBGene00261890; WBGene00263995; WBGene00264778; WBGene00265015; WBGene00265017; WBGene00266535
203	Fenbendazole_15	II:5274777-11908334	WBGene00016121	C25H3.12	C25H3.12	NA	NA
204	Fenbendazole_15	II:5274777-11908334	WBGene00016115	C25H3.6a	mdt-26	WBGene00222643	NA
205	Fenbendazole_15	II:5274777-11908334	WBGene00044392	C25H3.16.1	C25H3.16	NA	NA
206	Fenbendazole_15	II:5274777-11908334	WBGene00016116	C25H3.7	C25H3.7	WBGene00222644	WBGene00262634
207	Fenbendazole_15	II:5274777-11908334	WBGene00016117	C25H3.8	C25H3.8	WBGene00222645	WBGene00262487; WBGene00262635
208	Fenbendazole_15	II:5274777-11908334	WBGene00016120	C25H3.11	C25H3.11	NA	NA
209	Fenbendazole_15	II:5274777-11908334	WBGene00016118	C25H3.9a	C25H3.9	WBGene00222646	WBGene00262511
210	Fenbendazole_15	II:5274777-11908334	WBGene00016113	C25H3.4.1	C25H3.4	WBGene00222642	WBGene00257967; WBGene00258006; WBGene00258007
211	Fenbendazole_15	II:5274777-11908334	WBGene00016112	C25H3.3	C25H3.3	WBGene00222641; WBGene00230058	WBGene00262601
212	Fenbendazole_15	II:5274777-11908334	WBGene00016123	C25H3.14	C25H3.14	WBGene00222641; WBGene00230058	WBGene00262601
213	Fenbendazole_15	II:5274777-11908334	WBGene00016119	C25H3.10a	C25H3.10	NA	NA
214	Fenbendazole_15	II:5274777-11908334	WBGene00016111	C25H3.1	C25H3.1	NA	NA
215	Fenbendazole_15	II:5274777-11908334	WBGene00015943	C18A3.5a	tiar-1	WBGene00222548	NA
216	Fenbendazole_15	II:5274777-11908334	WBGene00015945	C18A3.9	C18A3.9	NA	NA
217	Fenbendazole_15	II:5274777-11908334	WBGene00015946	C18A3.10	C18A3.10	NA	NA
218	Fenbendazole_15	II:5274777-11908334	WBGene00015941	C18A3.3	C18A3.3	WBGene00222546	WBGene00257640
219	Fenbendazole_15	II:5274777-11908334	WBGene00015940	C18A3.2.1	C18A3.2	NA	WBGene00266933
220	Fenbendazole_15	II:5274777-11908334	WBGene00015939	C18A3.1	C18A3.1	WBGene00222545	WBGene00264003
221	Fenbendazole_15	II:5274777-11908334	WBGene00004267	C18A3.6a	rab-3	WBGene00222549	WBGene00266307
222	Fenbendazole_15	II:5274777-11908334	WBGene00015944	C18A3.7	C18A3.7	NA	NA
223	Fenbendazole_15	II:5274777-11908334	WBGene00044668	C18A3.11	C18A3.11	NA	NA
224	Fenbendazole_15	II:5274777-11908334	WBGene00001958	C18A3.8	hlh-14	WBGene00222550	WBGene00261852
225	Fenbendazole_15	II:5274777-11908334	WBGene00044296	F10C1.9b.1	F10C1.9	NA	NA
226	Fenbendazole_15	II:5274777-11908334	WBGene00002054	F10C1.7e	ifb-2	NA	NA
227	Fenbendazole_15	II:5274777-11908334	WBGene00017327	F10C1.8a	F10C1.8	WBGene00228350	WBGene00257258
228	Fenbendazole_15	II:5274777-11908334	WBGene00017325	F10C1.3	F10C1.3	NA	NA
229	Fenbendazole_15	II:5274777-11908334	WBGene00002053	F10C1.2b	ifb-1	WBGene00223517	WBGene00265855
230	Fenbendazole_15	II:5274777-11908334	WBGene00017326	F10C1.5	dmd-5	WBGene00223518	WBGene00261419
231	Fenbendazole_15	II:5274777-11908334	WBGene00019408	K05F1.6a.1	K05F1.6	NA	NA
232	Fenbendazole_15	II:5274777-11908334	WBGene00270309	K05F1.13	K05F1.13	NA	NA
233	Fenbendazole_15	II:5274777-11908334	WBGene00019407	K05F1.5.1	lect-2	WBGene00269266	WBGene00265592
234	Fenbendazole_15	II:5274777-11908334	WBGene00019406	K05F1.3	acdh-8	WBGene00222521	NA
235	Fenbendazole_15	II:5274777-11908334	WBGene00003456	K05F1.7	msp-63	WBGene00224804; WBGene00225654; WBGene00226033	NA
236	Fenbendazole_15	II:5274777-11908334	WBGene00003469	K05F1.2	msp-142	WBGene00224804; WBGene00225654; WBGene00226033	NA
237	Fenbendazole_15	II:5274777-11908334	WBGene00019409	K05F1.8	K05F1.8	NA	NA
238	Fenbendazole_15	II:5274777-11908334	WBGene00019410	K05F1.9	K05F1.9	WBGene00228439	WBGene00257625; WBGene00259782; WBGene00264636; WBGene00264798
239	Fenbendazole_15	II:5274777-11908334	WBGene00019405	K05F1.1	K05F1.1	NA	NA
240	Fenbendazole_15	II:5274777-11908334	WBGene00019411	K05F1.10	K05F1.10	NA	NA
241	Fenbendazole_15	II:5274777-11908334	WBGene00003457	ZK1248.6	msp-64	WBGene00224804; WBGene00225654; WBGene00226033	NA
242	Fenbendazole_15	II:5274777-11908334	WBGene00022876	ZK1248.5	ZK1248.5	NA	NA
243	Fenbendazole_15	II:5274777-11908334	WBGene00022877	ZK1248.7	wago-5	NA	NA
244	Fenbendazole_15	II:5274777-11908334	WBGene00044393	ZK1248.20	ZK1248.20	NA	NA
245	Fenbendazole_15	II:5274777-11908334	WBGene00022875	ZK1248.4	ZK1248.4	WBGene00224804; WBGene00225654; WBGene00226033	NA
246	Fenbendazole_15	II:5274777-11908334	WBGene00001224	ZK1248.3a	ehs-1	WBGene00227905	NA
247	Fenbendazole_15	II:5274777-11908334	WBGene00022880	ZK1248.10.1	tbc-2	WBGene00227906	WBGene00265796
248	Fenbendazole_15	II:5274777-11908334	WBGene00022881	ZK1248.11	ZK1248.11	NA	NA
249	Fenbendazole_15	II:5274777-11908334	WBGene00022882	ZK1248.13	ZK1248.13	NA	NA
250	Fenbendazole_15	II:5274777-11908334	WBGene00000650	ZK1248.2	col-74	WBGene00230439	WBGene00261657
251	Fenbendazole_15	II:5274777-11908334	WBGene00001509	ZK1248.14	fzo-1	WBGene00227908	WBGene00261885
252	Fenbendazole_15	II:5274777-11908334	WBGene00022883	ZK1248.15	ZK1248.15	WBGene00220568; WBGene00229647	NA
253	Fenbendazole_15	II:5274777-11908334	WBGene00022885	ZK1248.19	ZK1248.19	WBGene00227910	NA
254	Fenbendazole_15	II:5274777-11908334	WBGene00022874	ZK1248.1	nep-25	NA	NA
255	Fenbendazole_15	II:5274777-11908334	WBGene00022884	ZK1248.17	ZK1248.17	WBGene00224804; WBGene00225654; WBGene00226033	NA
256	Fenbendazole_15	II:5274777-11908334	WBGene00019270	H41C03.3.1	H41C03.3	WBGene00223871; WBGene00225529; WBGene00226314; WBGene00269271	WBGene00265483
257	Fenbendazole_15	II:5274777-11908334	WBGene00019269	H41C03.2	H41C03.2	NA	NA
258	Fenbendazole_15	II:5274777-11908334	WBGene00019268	H41C03.1	H41C03.1	NA	NA
259	Fenbendazole_15	II:5274777-11908334	WBGene00018871	F55C12.4	F55C12.4	NA	NA
260	Fenbendazole_15	II:5274777-11908334	WBGene00018874	F55C12.7.1	tag-234	NA	NA
261	Fenbendazole_15	II:5274777-11908334	WBGene00018872	F55C12.5b	F55C12.5	WBGene00224684	NA
262	Fenbendazole_15	II:5274777-11908334	WBGene00018873	F55C12.6	F55C12.6	NA	NA
263	Fenbendazole_15	II:5274777-11908334	WBGene00018870	F55C12.2	F55C12.2	NA	NA
264	Fenbendazole_15	II:5274777-11908334	WBGene00018869	F55C12.1d	rfip-1	WBGene00224683	WBGene00266027
265	Fenbendazole_15	II:5274777-11908334	WBGene00019128	F59G1.4a	F59G1.4	WBGene00224870	WBGene00267098
266	Fenbendazole_15	II:5274777-11908334	WBGene00006644	F59G1.2	tsp-18	NA	NA
267	Fenbendazole_15	II:5274777-11908334	WBGene00019129	F59G1.8b	F59G1.8	NA	NA
268	Fenbendazole_15	II:5274777-11908334	WBGene00006933	F59G1.3.1	vps-35	WBGene00224869	WBGene00258864; WBGene00258865
269	Fenbendazole_15	II:5274777-11908334	WBGene00019127	F59G1.1b.1	cgt-3	WBGene00224868	WBGene00257174; WBGene00267598
270	Fenbendazole_15	II:5274777-11908334	WBGene00004214	F59G1.5.1	ptp-2	WBGene00224871	WBGene00266588
271	Fenbendazole_15	II:5274777-11908334	WBGene00017895	F28B12.3.1	vrk-1	WBGene00223925	WBGene00257140; WBGene00262594
272	Fenbendazole_15	II:5274777-11908334	WBGene00001208	F28B12.2a	egl-44	WBGene00228484	WBGene00265831
273	Fenbendazole_15	II:5274777-11908334	WBGene00206371	F28B12.6	F28B12.6	NA	NA
274	Fenbendazole_15	II:5274777-11908334	WBGene00017894	F28B12.1.1	F28B12.1	NA	NA
275	Fenbendazole_15	II:5274777-11908334	WBGene00015003	B0034.2	B0034.2	NA	NA
276	Fenbendazole_15	II:5274777-11908334	WBGene00000403	B0034.3a	casy-1	WBGene00221950	WBGene00266457
277	Fenbendazole_15	II:5274777-11908334	WBGene00044394	B0034.7	B0034.7	NA	NA
278	Fenbendazole_15	II:5274777-11908334	WBGene00015004	B0034.4	B0034.4	NA	NA
279	Fenbendazole_15	II:5274777-11908334	WBGene00015002	B0034.1	B0034.1	WBGene00221949	WBGene00266640
280	Fenbendazole_15	II:5274777-11908334	WBGene00015005	B0034.5	B0034.5	NA	NA
281	Fenbendazole_15	II:5274777-11908334	WBGene00002085	ZK75.2	ins-2	NA	NA
282	Fenbendazole_15	II:5274777-11908334	WBGene00002087	ZK75.1	ins-4	NA	NA
283	Fenbendazole_15	II:5274777-11908334	WBGene00002088	ZK84.3	ins-5	NA	NA
284	Fenbendazole_15	II:5274777-11908334	WBGene00002089	ZK84.6	ins-6	NA	NA
285	Fenbendazole_15	II:5274777-11908334	WBGene00022651	ZK84.4	ZK84.4	NA	NA
286	Fenbendazole_15	II:5274777-11908334	WBGene00002103	ZK84.7	ins-20	NA	NA
287	Fenbendazole_15	II:5274777-11908334	WBGene00022650	ZK84.2	ZK84.2	WBGene00226702	WBGene00268135
288	Fenbendazole_15	II:5274777-11908334	WBGene00022652	ZK84.5	ZK84.5	NA	NA
289	Fenbendazole_15	II:5274777-11908334	WBGene00022649	ZK84.1	ZK84.1	NA	NA
290	Fenbendazole_15	II:5274777-11908334	WBGene00020029	R12C12.9a.1	R12C12.9	WBGene00225627	WBGene00267683
291	Fenbendazole_15	II:5274777-11908334	WBGene00020023	R12C12.3	frpr-16	NA	WBGene00258337
292	Fenbendazole_15	II:5274777-11908334	WBGene00020025	R12C12.5	R12C12.5	WBGene00223231	WBGene00262166; WBGene00266064
293	Fenbendazole_15	II:5274777-11908334	WBGene00020026	R12C12.6a	R12C12.6	WBGene00225626	WBGene00262762
294	Fenbendazole_15	II:5274777-11908334	WBGene00004306	R12C12.2	ran-5	WBGene00225624	WBGene00255978
295	Fenbendazole_15	II:5274777-11908334	WBGene00020022	R12C12.1a.1	R12C12.1	NA	WBGene00264334
296	Fenbendazole_15	II:5274777-11908334	WBGene00020027	R12C12.7.1	R12C12.7	NA	NA
297	Fenbendazole_15	II:5274777-11908334	WBGene00019190	H12I13.1	H12I13.1	NA	NA
298	Fenbendazole_15	II:5274777-11908334	WBGene00019192	H12I13.3	H12I13.3	NA	NA
299	Fenbendazole_15	II:5274777-11908334	WBGene00019194	H12I13.6	H12I13.6	NA	NA
300	Fenbendazole_15	II:5274777-11908334	WBGene00001401	H12I13.4	fbf-1	WBGene00224613; WBGene00227366	WBGene00265279
301	Fenbendazole_15	II:5274777-11908334	WBGene00004209	F21H12.4	ptc-2	WBGene00223761	NA
302	Fenbendazole_15	II:5274777-11908334	WBGene00001402	F21H12.5	fbf-2	WBGene00224613; WBGene00227366	WBGene00265279
303	Fenbendazole_15	II:5274777-11908334	WBGene00017686	F21H12.6	tpp-2	WBGene00223762	WBGene00264128
304	Fenbendazole_15	II:5274777-11908334	WBGene00017683	F21H12.1	rbbp-5	WBGene00232321	WBGene00257287
305	Fenbendazole_15	II:5274777-11908334	WBGene00004346	C29H12.3a	rgs-3	WBGene00222735	WBGene00267330
306	Fenbendazole_15	II:5274777-11908334	WBGene00016236	C29H12.5	cec-9	NA	NA
307	Fenbendazole_15	II:5274777-11908334	WBGene00016237	C29H12.6	C29H12.6	NA	NA
308	Fenbendazole_15	II:5274777-11908334	WBGene00016235	C29H12.2.1	C29H12.2	WBGene00255559	WBGene00266691
309	Fenbendazole_15	II:5274777-11908334	WBGene00004680	C29H12.1	rars-2	WBGene00222734	NA
310	Fenbendazole_15	II:5274777-11908334	WBGene00019018	F57F10.1c	abts-3	WBGene00234956	WBGene00265969
311	Fenbendazole_15	II:5274777-11908334	WBGene00001373	H35N03.1	exp-1	WBGene00224950	WBGene00267711
312	Fenbendazole_15	II:5274777-11908334	WBGene00002030	F40H3.5	hst-3.1	WBGene00224241	WBGene00266931
313	Fenbendazole_15	II:5274777-11908334	WBGene00018251	F40H3.3	F40H3.3	NA	NA
314	Fenbendazole_15	II:5274777-11908334	WBGene00018250	F40H3.2.1	F40H3.2	NA	NA
315	Fenbendazole_15	II:5274777-11908334	WBGene00018249	F40H3.1a	F40H3.1	WBGene00224240	WBGene00266001
316	Fenbendazole_15	II:5274777-11908334	WBGene00018252	F40H3.6	F40H3.6	NA	NA
317	Fenbendazole_15	II:5274777-11908334	WBGene00001440	F40H3.4b.1	fkh-8	NA	NA
318	Fenbendazole_15	II:5274777-11908334	WBGene00000771	C30B5.3	cpb-2	WBGene00222740	NA
319	Fenbendazole_15	II:5274777-11908334	WBGene00077732	C30B5.1	szy-4	NA	NA
320	Fenbendazole_15	II:5274777-11908334	WBGene00269379	C30B5.17	C30B5.17	NA	NA
321	Fenbendazole_15	II:5274777-11908334	WBGene00016246	C30B5.5	daf-37	NA	WBGene00258802
322	Fenbendazole_15	II:5274777-11908334	WBGene00194710	C30B5.9	mks-2	WBGene00222742	WBGene00267131
323	Fenbendazole_15	II:5274777-11908334	WBGene00016247	C30B5.6b	C30B5.6	NA	NA
324	Fenbendazole_15	II:5274777-11908334	WBGene00016248	C30B5.7	C30B5.7	NA	WBGene00259617; WBGene00259619; WBGene00264515
325	Fenbendazole_15	II:5274777-11908334	WBGene00020784	T24H7.5b	tat-4	NA	WBGene00267488
326	Fenbendazole_15	II:5274777-11908334	WBGene00206412	T24H7.8	T24H7.8	NA	NA
327	Fenbendazole_15	II:5274777-11908334	WBGene00020783	T24H7.4	blos-4	NA	NA
328	Fenbendazole_15	II:5274777-11908334	WBGene00020782	T24H7.3.1	T24H7.3	WBGene00229060	WBGene00256622
329	Fenbendazole_15	II:5274777-11908334	WBGene00020781	T24H7.2	T24H7.2	WBGene00226253	WBGene00262943; WBGene00267243
330	Fenbendazole_15	II:5274777-11908334	WBGene00004015	T24H7.1.1	phb-2	WBGene00234276	WBGene00265055
331	Fenbendazole_15	II:5274777-11908334	WBGene00017438	F13H8.5b	F13H8.5	WBGene00223619	WBGene00266328
332	Fenbendazole_15	II:5274777-11908334	WBGene00017443	F13H8.11	F13H8.11	WBGene00224122	NA
333	Fenbendazole_15	II:5274777-11908334	WBGene00017437	F13H8.4	nmgp-1	WBGene00223618	WBGene00265999
334	Fenbendazole_15	II:5274777-11908334	WBGene00017444	F13H8.12b	F13H8.12	NA	NA
335	Fenbendazole_15	II:5274777-11908334	WBGene00017441	F13H8.8	F13H8.8	NA	NA
336	Fenbendazole_15	II:5274777-11908334	WBGene00017435	F13H8.2	F13H8.2	WBGene00223617	WBGene00261100
337	Fenbendazole_15	II:5274777-11908334	WBGene00000259	F13H8.10a	bpl-1	WBGene00223621	WBGene00255804; WBGene00266223
338	Fenbendazole_15	II:5274777-11908334	WBGene00017442	F13H8.9	F13H8.9	WBGene00223620	WBGene00260455
339	Fenbendazole_15	II:5274777-11908334	WBGene00017434	F13H8.1b	F13H8.1	NA	NA
340	Fenbendazole_15	II:5274777-11908334	WBGene00017439	F13H8.6	F13H8.6	NA	NA
341	Fenbendazole_15	II:5274777-11908334	WBGene00017440	F13H8.7	upb-1	NA	WBGene00262981
342	Fenbendazole_15	II:5274777-11908334	WBGene00016212	C29F5.3	C29F5.3	WBGene00231561	WBGene00261689; WBGene00263198
343	Fenbendazole_15	II:5274777-11908334	WBGene00003403	C29F5.4	mps-1	NA	WBGene00261437
344	Fenbendazole_15	II:5274777-11908334	WBGene00016213	C29F5.5	C29F5.5	NA	NA
345	Fenbendazole_15	II:5274777-11908334	WBGene00016210	C29F5.1	C29F5.1	WBGene00222729; WBGene00268298	WBGene00265914
346	Fenbendazole_15	II:5274777-11908334	WBGene00016311	C32D5.3.1	C32D5.3	WBGene00222769	WBGene00259690
347	Fenbendazole_15	II:5274777-11908334	WBGene00016312	C32D5.4	C32D5.4	NA	NA
348	Fenbendazole_15	II:5274777-11908334	WBGene00004860	C32D5.2	sma-6	WBGene00222768	WBGene00267275
349	Fenbendazole_15	II:5274777-11908334	WBGene00016313	C32D5.5	set-4	WBGene00222770	NA
350	Fenbendazole_15	II:5274777-11908334	WBGene00016314	C32D5.6	C32D5.6	NA	WBGene00267370
351	Fenbendazole_15	II:5274777-11908334	WBGene00016315	C32D5.7	C32D5.7	NA	WBGene00263171
352	Fenbendazole_15	II:5274777-11908334	WBGene00016316	C32D5.8b	C32D5.8	WBGene00222771; WBGene00222772; WBGene00230065	WBGene00262721
353	Fenbendazole_15	II:5274777-11908334	WBGene00016310	C32D5.1	C32D5.1	NA	NA
354	Fenbendazole_15	II:5274777-11908334	WBGene00016317	C32D5.10	C32D5.10	WBGene00230066	NA
355	Fenbendazole_15	II:5274777-11908334	WBGene00016318	C32D5.11	C32D5.11	WBGene00230066	NA
356	Fenbendazole_15	II:5274777-11908334	WBGene00016319	C32D5.12	C32D5.12	WBGene00220306	WBGene00267525
357	Fenbendazole_15	II:5274777-11908334	WBGene00019607	K10B2.4	K10B2.4	WBGene00225228	WBGene00266735
358	Fenbendazole_15	II:5274777-11908334	WBGene00019608	K10B2.5	ani-2	WBGene00225229	WBGene00264297; WBGene00265411
359	Fenbendazole_15	II:5274777-11908334	WBGene00019606	K10B2.3b.1	clec-88	NA	WBGene00259029
360	Fenbendazole_15	II:5274777-11908334	WBGene00019605	K10B2.2a.1	ctsa-1	NA	WBGene00265965
361	Fenbendazole_15	II:5274777-11908334	WBGene00003009	K10B2.1b.1	lin-23	WBGene00225227	WBGene00255839
362	Fenbendazole_15	II:5274777-11908334	WBGene00019061	F58F12.1	F58F12.1	WBGene00234164	WBGene00257479
363	Fenbendazole_15	II:5274777-11908334	WBGene00044756	F58F12.4	F58F12.4	NA	NA
364	Fenbendazole_15	II:5274777-11908334	WBGene00019062	F58F12.2	F58F12.2	NA	NA
365	Fenbendazole_15	II:5274777-11908334	WBGene00019063	F58F12.3	F58F12.3	NA	NA
366	Fenbendazole_15	II:5274777-11908334	WBGene00020800	T25D10.2b	zig-10	WBGene00226266	WBGene00261903
367	Fenbendazole_15	II:5274777-11908334	WBGene00020802	T25D10.5	btb-2	NA	NA
368	Fenbendazole_15	II:5274777-11908334	WBGene00020799	T25D10.1	T25D10.1	NA	NA
369	Fenbendazole_15	II:5274777-11908334	WBGene00004996	T25D10.3	spp-11	NA	NA
370	Fenbendazole_15	II:5274777-11908334	WBGene00020801	T25D10.4	T25D10.4	WBGene00226267	NA
371	Fenbendazole_15	II:5274777-11908334	WBGene00019372	K03H9.3	K03H9.3	NA	NA
372	Fenbendazole_15	II:5274777-11908334	WBGene00000651	K03H9.2	col-75	NA	WBGene00263829; WBGene00266759; WBGene00266825
373	Fenbendazole_15	II:5274777-11908334	WBGene00019371	K03H9.1	K03H9.1	NA	NA
374	Fenbendazole_15	II:5274777-11908334	WBGene00019426	K06A1.3	cutl-16	WBGene00225094	WBGene00266394
375	Fenbendazole_15	II:5274777-11908334	WBGene00019425	K06A1.2a	K06A1.2	NA	NA
376	Fenbendazole_15	II:5274777-11908334	WBGene00003621	K06A1.4.1	nhr-22	NA	NA
377	Fenbendazole_15	II:5274777-11908334	WBGene00019427	K06A1.5	atg-16.2	WBGene00225095	WBGene00261532
378	Fenbendazole_15	II:5274777-11908334	WBGene00019424	K06A1.1	aptf-1	WBGene00233219	WBGene00259339; WBGene00261684; WBGene00264489
379	Fenbendazole_15	II:5274777-11908334	WBGene00019428	K06A1.6	dgk-5	WBGene00225096	WBGene00267713
380	Fenbendazole_15	II:5274777-11908334	WBGene00020897	T28D9.7	del-10	WBGene00226332	WBGene00267186
381	Fenbendazole_15	II:5274777-11908334	WBGene00270303	T28D9.16	T28D9.16	NA	NA
382	Fenbendazole_15	II:5274777-11908334	WBGene00020896	T28D9.4b	T28D9.4	NA	NA
383	Fenbendazole_15	II:5274777-11908334	WBGene00020898	T28D9.9	T28D9.9	NA	NA
384	Fenbendazole_15	II:5274777-11908334	WBGene00020895	T28D9.3d	T28D9.3	NA	NA
385	Fenbendazole_15	II:5274777-11908334	WBGene00004916	T28D9.10a	snr-3	WBGene00234323	WBGene00262214
386	Fenbendazole_15	II:5274777-11908334	WBGene00020894	T28D9.1	T28D9.1	NA	NA
387	Fenbendazole_15	II:5274777-11908334	WBGene00019904	R05G9.2b	twk-49	NA	NA
388	Fenbendazole_15	II:5274777-11908334	WBGene00206514	R05G9.5	R05G9.5	NA	NA
389	Fenbendazole_15	II:5274777-11908334	WBGene00019905	R05G9.3	R05G9.3	NA	NA
390	Fenbendazole_15	II:5274777-11908334	WBGene00019903	R05G9.1	R05G9.1	NA	NA
391	Fenbendazole_15	II:5274777-11908334	WBGene00019906	R05G9R.1.1	R05G9R.1	NA	NA
392	Fenbendazole_15	II:5274777-11908334	WBGene00016971	C56E6.3a	toe-2	NA	NA
393	Fenbendazole_15	II:5274777-11908334	WBGene00016970	C56E6.2.1	C56E6.2	WBGene00233102	NA
394	Fenbendazole_15	II:5274777-11908334	WBGene00016972	C56E6.4a	C56E6.4	NA	NA
395	Fenbendazole_15	II:5274777-11908334	WBGene00016973	C56E6.5	abch-1	WBGene00223239	NA
396	Fenbendazole_15	II:5274777-11908334	WBGene00006522	C56E6.1	abcx-1	WBGene00223238	NA
397	Fenbendazole_15	II:5274777-11908334	WBGene00007050	F18C5.3	utp-20	NA	NA
398	Fenbendazole_15	II:5274777-11908334	WBGene00016974	C56E6.6	lron-15	WBGene00223240	WBGene00267357
399	Fenbendazole_15	II:5274777-11908334	WBGene00006944	F18C5.2	wrn-1	NA	NA
400	Fenbendazole_15	II:5274777-11908334	WBGene00017563	F18C5.10.1	F18C5.10	WBGene00223693	WBGene00265876
401	Fenbendazole_15	II:5274777-11908334	WBGene00017559	F18C5.4	mpz-3	NA	NA
402	Fenbendazole_15	II:5274777-11908334	WBGene00017560	F18C5.5	F18C5.5	NA	NA
403	Fenbendazole_15	II:5274777-11908334	WBGene00017562	F18C5.9	F18C5.9	NA	WBGene00264749
404	Fenbendazole_15	II:5274777-11908334	WBGene00005053	F18C5.1	sra-27	NA	NA
405	Fenbendazole_15	II:5274777-11908334	WBGene00005054	F18C5.6	sra-28	NA	NA
406	Fenbendazole_15	II:5274777-11908334	WBGene00005055	F18C5.8	sra-29	NA	NA
407	Fenbendazole_15	II:5274777-11908334	WBGene00005057	C56C10.5	sra-31	NA	NA
408	Fenbendazole_15	II:5274777-11908334	WBGene00016963	C56C10.6	C56C10.6	WBGene00225106	WBGene00256163; WBGene00256720; WBGene00257741; WBGene00259273; WBGene00260062; WBGene00260939; WBGene00262090; WBGene00263929; WBGene00264200; WBGene00266566; WBGene00266730; WBGene00267159; WBGene00267163
409	Fenbendazole_15	II:5274777-11908334	WBGene00016962	C56C10.4.1	C56C10.4	WBGene00224574	NA
410	Fenbendazole_15	II:5274777-11908334	WBGene00016964	C56C10.7b.1	C56C10.7	WBGene00223232	WBGene00267198
411	Fenbendazole_15	II:5274777-11908334	WBGene00016961	C56C10.3.1	vps-32.1	WBGene00223231	NA
412	Fenbendazole_15	II:5274777-11908334	WBGene00016965	C56C10.9	C56C10.9	NA	NA
413	Fenbendazole_15	II:5274777-11908334	WBGene00001026	C56C10.13a	dnj-8	WBGene00223237	WBGene00268091
414	Fenbendazole_15	II:5274777-11908334	WBGene00016967	C56C10.11	C56C10.11	NA	NA
415	Fenbendazole_15	II:5274777-11908334	WBGene00016960	C56C10.1	vps-33.2	WBGene00223230	WBGene00259095
416	Fenbendazole_15	II:5274777-11908334	WBGene00016968	C56C10.12	epg-5	WBGene00232912	WBGene00265599
417	Fenbendazole_15	II:5274777-11908334	WBGene00003480	F54H5.4b	klf-3	WBGene00224755	WBGene00256743
418	Fenbendazole_15	II:5274777-11908334	WBGene00018840	F54H5.3	F54H5.3	WBGene00224648	NA
419	Fenbendazole_15	II:5274777-11908334	WBGene00255600	F54H5.14	F54H5.14	NA	NA
420	Fenbendazole_15	II:5274777-11908334	WBGene00018841	F54H5.5	F54H5.5	NA	NA
421	Fenbendazole_15	II:5274777-11908334	WBGene00018839	F54H5.2a	F54H5.2	WBGene00225106	WBGene00256163; WBGene00256720; WBGene00257741; WBGene00259273; WBGene00260062; WBGene00260939; WBGene00262090; WBGene00263929; WBGene00264200; WBGene00266566; WBGene00266730; WBGene00267159; WBGene00267163
422	Fenbendazole_15	II:5274777-11908334	WBGene00020579	T19D12.4a	T19D12.4	NA	NA
423	Fenbendazole_15	II:5274777-11908334	WBGene00020581	T19D12.6	T19D12.6	NA	NA
424	Fenbendazole_15	II:5274777-11908334	WBGene00020582	T19D12.7.1	oig-8	NA	NA
425	Fenbendazole_15	II:5274777-11908334	WBGene00005052	T19D12.8	sra-26	NA	NA
426	Fenbendazole_15	II:5274777-11908334	WBGene00020583	T19D12.9	T19D12.9	WBGene00224243	NA
427	Fenbendazole_15	II:5274777-11908334	WBGene00020584	T19D12.10	T19D12.10	WBGene00224243	NA
428	Fenbendazole_15	II:5274777-11908334	WBGene00020578	T19D12.3	T19D12.3	NA	NA
429	Fenbendazole_15	II:5274777-11908334	WBGene00020577	T19D12.2a.1	T19D12.2	NA	NA
430	Fenbendazole_15	II:5274777-11908334	WBGene00020576	T19D12.1	T19D12.1	NA	NA
431	Fenbendazole_15	II:5274777-11908334	WBGene00019273	H43E16.1	H43E16.1	NA	NA
432	Fenbendazole_15	II:5274777-11908334	WBGene00016005	C18H9.8	ift-74	WBGene00228712	WBGene00263077
433	Fenbendazole_15	II:5274777-11908334	WBGene00016002	C18H9.3	C18H9.3	WBGene00222578	NA
434	Fenbendazole_15	II:5274777-11908334	WBGene00016000	C18H9.1	C18H9.1	NA	WBGene00258976
435	Fenbendazole_15	II:5274777-11908334	WBGene00016004	C18H9.6	C18H9.6	NA	NA
436	Fenbendazole_15	II:5274777-11908334	WBGene00001072	T14B4.7c	dpy-10	WBGene00226046	WBGene00265616
437	Fenbendazole_15	II:5274777-11908334	WBGene00001064	T14B4.6	dpy-2	WBGene00230084	WBGene00265617
438	Fenbendazole_15	II:5274777-11908334	WBGene00020501	T14B4.5	T14B4.5	WBGene00226045	WBGene00268126
439	Fenbendazole_15	II:5274777-11908334	WBGene00006636	T14B4.4a.1	tsp-10	NA	NA
440	Fenbendazole_15	II:5274777-11908334	WBGene00020502	T14B4.8b	T14B4.8	WBGene00226047	NA
441	Fenbendazole_15	II:5274777-11908334	WBGene00023138	T14B4.t1	T14B4.t1	NA	NA
442	Fenbendazole_15	II:5274777-11908334	WBGene00020503	T14B4.9	T14B4.9	WBGene00223871; WBGene00225529; WBGene00226314; WBGene00269271	WBGene00265483
443	Fenbendazole_15	II:5274777-11908334	WBGene00020500	T14B4.3	T14B4.3	WBGene00225453	NA
444	Fenbendazole_15	II:5274777-11908334	WBGene00020498	T14B4.1	T14B4.1	WBGene00226044	WBGene00263763
445	Fenbendazole_15	II:5274777-11908334	WBGene00018305	F41G3.14.1	exos-8	WBGene00231354	NA
446	Fenbendazole_15	II:5274777-11908334	WBGene00018302	F41G3.6	F41G3.6	NA	NA
447	Fenbendazole_15	II:5274777-11908334	WBGene00002098	F41G3.17	ins-15	NA	NA
448	Fenbendazole_15	II:5274777-11908334	WBGene00002097	F41G3.16	ins-14	NA	NA
449	Fenbendazole_15	II:5274777-11908334	WBGene00018301	F41G3.5	F41G3.5	NA	WBGene00260943; WBGene00263328
450	Fenbendazole_15	II:5274777-11908334	WBGene00044315	F41G3.20	F41G3.20	WBGene00221852; WBGene00223191; WBGene00223384	WBGene00258180; WBGene00260834; WBGene00264988; WBGene00265018; WBGene00265019; WBGene00265160; WBGene00265402; WBGene00266141
451	Fenbendazole_15	II:5274777-11908334	WBGene00005986	F41G3.11	srx-95	NA	NA
452	Fenbendazole_15	II:5274777-11908334	WBGene00001424	F41G3.4	fis-1	WBGene00228799	WBGene00258618
453	Fenbendazole_15	II:5274777-11908334	WBGene00018300	F41G3.3	F41G3.3	NA	NA
454	Fenbendazole_15	II:5274777-11908334	WBGene00018299	F41G3.2	F41G3.2	NA	NA
455	Fenbendazole_15	II:5274777-11908334	WBGene00018304	F41G3.12	agr-1	WBGene00231382	NA
456	Fenbendazole_15	II:5274777-11908334	WBGene00020482	T13C2.7	T13C2.7	NA	WBGene00268133
457	Fenbendazole_15	II:5274777-11908334	WBGene00020481	T13C2.6b	T13C2.6	WBGene00226026	WBGene00259870; WBGene00266538
458	Fenbendazole_15	II:5274777-11908334	WBGene00020479	T13C2.3b	T13C2.3	WBGene00226024	NA
459	Fenbendazole_15	II:5274777-11908334	WBGene00020478	T13C2.2	T13C2.2	NA	NA
460	Fenbendazole_15	II:5274777-11908334	WBGene00006380	F31E8.3	tab-1	WBGene00223994	WBGene00265950
461	Fenbendazole_15	II:5274777-11908334	WBGene00017955	F31E8.5	F31E8.5	NA	NA
462	Fenbendazole_15	II:5274777-11908334	WBGene00004921	F31E8.2b	snt-1	WBGene00223993	WBGene00267302
463	Fenbendazole_15	II:5274777-11908334	WBGene00017953	F31E8.1	F31E8.1	NA	NA
464	Fenbendazole_15	II:5274777-11908334	WBGene00001194	C04A2.3a	egl-27	WBGene00228618	NA
465	Fenbendazole_15	II:5274777-11908334	WBGene00015410	C04A2.1.1	tbc-6	NA	NA
466	Fenbendazole_15	II:5274777-11908334	WBGene00206529	C04A2.15	C04A2.15	NA	NA
467	Fenbendazole_15	II:5274777-11908334	WBGene00001023	C04A2.7a.1	dnj-5	WBGene00232452	NA
468	Fenbendazole_15	II:5274777-11908334	WBGene00016625	C44B7.3	aff-1	NA	NA
469	Fenbendazole_15	II:5274777-11908334	WBGene00016626	C44B7.4	clhm-1	NA	NA
470	Fenbendazole_15	II:5274777-11908334	WBGene00016627	C44B7.5	C44B7.5	NA	NA
471	Fenbendazole_15	II:5274777-11908334	WBGene00016628	C44B7.6a.1	slc-36.5	NA	NA
472	Fenbendazole_15	II:5274777-11908334	WBGene00016629	C44B7.7	C44B7.7	NA	WBGene00266864
473	Fenbendazole_15	II:5274777-11908334	WBGene00004058	C44B7.8	pmp-1	NA	NA
474	Fenbendazole_15	II:5274777-11908334	WBGene00004059	C44B7.9	pmp-2	NA	WBGene00267230
475	Fenbendazole_15	II:5274777-11908334	WBGene00016630	C44B7.10.1	acer-1	WBGene00223002; WBGene00227930	WBGene00257468
476	Fenbendazole_15	II:5274777-11908334	WBGene00016632	C44B7.12	C44B7.12	WBGene00223003; WBGene00230872	NA
477	Fenbendazole_15	II:5274777-11908334	WBGene00016631	C44B7.11	C44B7.11	WBGene00222089	WBGene00261228
478	Fenbendazole_15	II:5274777-11908334	WBGene00022961	C44B7.t1	C44B7.t1	NA	NA
479	Fenbendazole_15	II:5274777-11908334	WBGene00016624	C44B7.2a.1	C44B7.2	WBGene00223000	WBGene00256846
480	Fenbendazole_15	II:5274777-11908334	WBGene00016623	C44B7.1	psmd-9	WBGene00222999	WBGene00256845
481	Fenbendazole_15	II:5274777-11908334	WBGene00015088	B0252.3b	B0252.3	WBGene00225219	NA
482	Fenbendazole_15	II:5274777-11908334	WBGene00000211	B0252.2.1	asm-1	WBGene00221985	WBGene00262924
483	Fenbendazole_15	II:5274777-11908334	WBGene00000886	B0252.4b	cyn-10	WBGene00221986	NA
484	Fenbendazole_15	II:5274777-11908334	WBGene00044615	B0252.8	B0252.8	NA	NA
485	Fenbendazole_15	II:5274777-11908334	WBGene00015089	B0252.5	B0252.5	NA	NA
486	Fenbendazole_15	II:5274777-11908334	WBGene00015087	B0252.1	B0252.1	NA	WBGene00266893
487	Fenbendazole_15	II:5274777-11908334	WBGene00017700	F22D3.4	F22D3.4	WBGene00226174	NA
488	Fenbendazole_15	II:5274777-11908334	WBGene00017699	F22D3.2a	flcn-1	WBGene00223774	NA
489	Fenbendazole_15	II:5274777-11908334	WBGene00017701	F22D3.5	F22D3.5	NA	NA
490	Fenbendazole_15	II:5274777-11908334	WBGene00017702	F22D3.6	F22D3.6	WBGene00223775	WBGene00267097
491	Fenbendazole_15	II:5274777-11908334	WBGene00000459	F22D3.1b	ceh-38	WBGene00223773	NA
492	Fenbendazole_15	II:5274777-11908334	WBGene00006605	C15F1.3a	tra-2	NA	NA
493	Fenbendazole_15	II:5274777-11908334	WBGene00004090	C15F1.4	ppp-1	WBGene00222482	WBGene00264633
494	Fenbendazole_15	II:5274777-11908334	WBGene00015796	C15F1.5a	C15F1.5	WBGene00228953; WBGene00231068; WBGene00232537; WBGene00269243; WBGene00269342	NA
495	Fenbendazole_15	II:5274777-11908334	WBGene00000198	C15F1.6	art-1	WBGene00222484	WBGene00265587
496	Fenbendazole_15	II:5274777-11908334	WBGene00004930	C15F1.7a	sod-1	WBGene00231818; WBGene00233988	WBGene00259835
497	Fenbendazole_15	II:5274777-11908334	WBGene00015797	C15F1.8	C15F1.8	NA	NA
498	Fenbendazole_15	II:5274777-11908334	WBGene00015795	C15F1.2	C15F1.2	WBGene00222481	WBGene00267695
499	Fenbendazole_15	II:5274777-11908334	WBGene00015794	C15F1.1	C15F1.1	WBGene00222480	WBGene00267527
500	Fenbendazole_15	II:5274777-11908334	WBGene00006831	C52E12.2b.1	unc-104	WBGene00223161	WBGene00266694
501	Fenbendazole_15	II:5274777-11908334	WBGene00022967	C52E12.t3	C52E12.t3	NA	NA
502	Fenbendazole_15	II:5274777-11908334	WBGene00022966	C52E12.t2	C52E12.t2	NA	NA
503	Fenbendazole_15	II:5274777-11908334	WBGene00005025	C52E12.3.1	sqv-7	WBGene00223162	NA
504	Fenbendazole_15	II:5274777-11908334	WBGene00016889	C52E12.4	lst-6	WBGene00223163	WBGene00266797
505	Fenbendazole_15	II:5274777-11908334	WBGene00016890	C52E12.6	lst-5	NA	NA
506	Fenbendazole_15	II:5274777-11908334	WBGene00016888	C52E12.1	C52E12.1	WBGene00223160	WBGene00256077; WBGene00264006
507	Fenbendazole_15	II:5274777-11908334	WBGene00022854	ZK1127.7	cin-4	WBGene00225280; WBGene00228120	WBGene00260474; WBGene00261969
508	Fenbendazole_15	II:5274777-11908334	WBGene00022853	ZK1127.6.1	ZK1127.6	WBGene00227889	WBGene00258046
509	Fenbendazole_15	II:5274777-11908334	WBGene00022855	ZK1127.9a	tcer-1	WBGene00227889	WBGene00258046
510	Fenbendazole_15	II:5274777-11908334	WBGene00022852	ZK1127.5	ZK1127.5	WBGene00227888	WBGene00256766
511	Fenbendazole_15	II:5274777-11908334	WBGene00022857	ZK1127.12.1	ZK1127.12	NA	NA
512	Fenbendazole_15	II:5274777-11908334	WBGene00195239	ZK1127.13.1	ZK1127.13	WBGene00235026	NA
513	Fenbendazole_15	II:5274777-11908334	WBGene00022851	ZK1127.4	ZK1127.4	WBGene00227887	WBGene00258128
514	Fenbendazole_15	II:5274777-11908334	WBGene00022850	ZK1127.3	ZK1127.3	WBGene00227886	NA
515	Fenbendazole_15	II:5274777-11908334	WBGene00022849	ZK1127.2	acs-6	NA	NA
516	Fenbendazole_15	II:5274777-11908334	WBGene00001872	ZK1127.11	him-14	WBGene00227891	WBGene00261115
517	Fenbendazole_15	II:5274777-11908334	WBGene00003784	ZK1127.1.1	nos-2	NA	NA
518	Fenbendazole_15	II:5274777-11908334	WBGene00002238	T02G5.9b	kars-1	WBGene00234181	WBGene00264182
519	Fenbendazole_15	II:5274777-11908334	WBGene00002183	T02G5.8.1	kat-1	NA	WBGene00265214; WBGene00266709
520	Fenbendazole_15	II:5274777-11908334	WBGene00020166	T02G5.7	T02G5.7	WBGene00234104	NA
521	Fenbendazole_15	II:5274777-11908334	WBGene00020170	T02G5.14	T02G5.14	NA	NA
522	Fenbendazole_15	II:5274777-11908334	WBGene00020163	T02G5.3	T02G5.3	WBGene00230340	NA
523	Fenbendazole_15	II:5274777-11908334	WBGene00020168	T02G5.12	mct-5	WBGene00222395	WBGene00256771
524	Fenbendazole_15	II:5274777-11908334	WBGene00020169	T02G5.13a	mmaa-1	NA	WBGene00256106
525	Fenbendazole_15	II:5274777-11908334	WBGene00017349	F10E7.8b	farl-11	WBGene00223532	WBGene00256105
526	Fenbendazole_15	II:5274777-11908334	WBGene00017350	F10E7.9	F10E7.9	WBGene00223533	WBGene00266206
527	Fenbendazole_15	II:5274777-11908334	WBGene00017348	F10E7.6	F10E7.6	NA	WBGene00265142
528	Fenbendazole_15	II:5274777-11908334	WBGene00017351	F10E7.10	cutl-5	WBGene00269293	WBGene00265569
529	Fenbendazole_15	II:5274777-11908334	WBGene00006893	F10E7.4	spon-1	WBGene00228241	WBGene00265743
530	Fenbendazole_15	II:5274777-11908334	WBGene00017352	F10E7.11	F10E7.11	WBGene00230696	WBGene00263552
531	Fenbendazole_15	II:5274777-11908334	WBGene00017344	F10E7.2	F10E7.2	NA	NA
532	Fenbendazole_15	II:5274777-11908334	WBGene00017343	F10E7.1	F10E7.1	NA	NA
533	Fenbendazole_15	II:5274777-11908334	WBGene00020320	T07F8.4.1	T07F8.4	WBGene00230696	WBGene00263552
534	Fenbendazole_15	II:5274777-11908334	WBGene00001597	T07F8.3a	gld-3	NA	NA
535	Fenbendazole_15	II:5274777-11908334	WBGene00020319	T07F8.2	npr-31	WBGene00225914	WBGene00267607
536	Fenbendazole_15	II:5274777-11908334	WBGene00020318	T07F8.1	T07F8.1	NA	NA
537	Fenbendazole_15	II:5274777-11908334	WBGene00016173	C27H5.3b.1	fust-1	WBGene00222701	WBGene00267463
538	Fenbendazole_15	II:5274777-11908334	WBGene00016172	C27H5.2a	C27H5.2	NA	WBGene00267049
539	Fenbendazole_15	II:5274777-11908334	WBGene00016174	C27H5.4a	C27H5.4	WBGene00223922	WBGene00260511
540	Fenbendazole_15	II:5274777-11908334	WBGene00000613	C27H5.5c	col-36	WBGene00224171; WBGene00230354	NA
541	Fenbendazole_15	II:5274777-11908334	WBGene00001129	C27H5.7a	dyf-13	WBGene00222702	WBGene00256120
542	Fenbendazole_15	II:5274777-11908334	WBGene00001594	C27H5.8	glc-4	WBGene00222703	WBGene00266680
543	Fenbendazole_15	II:5274777-11908334	WBGene00003966	C27H5.1	pdl-1	WBGene00222700	WBGene00267684
544	Fenbendazole_15	II:5274777-11908334	WBGene00017124	E04F6.4	E04F6.4	NA	NA
545	Fenbendazole_15	II:5274777-11908334	WBGene00017125	E04F6.5a.1	acdh-12	WBGene00223373	WBGene00262247
546	Fenbendazole_15	II:5274777-11908334	WBGene00017126	E04F6.6	E04F6.6	NA	WBGene00266222
547	Fenbendazole_15	II:5274777-11908334	WBGene00017122	E04F6.2	pcrg-1	NA	WBGene00267869
548	Fenbendazole_15	II:5274777-11908334	WBGene00005134	E04F6.14	srd-56	NA	NA
549	Fenbendazole_15	II:5274777-11908334	WBGene00005135	E04F6.13	srd-58	NA	NA
550	Fenbendazole_15	II:5274777-11908334	WBGene00005136	E04F6.1	srd-59	NA	NA
551	Fenbendazole_15	II:5274777-11908334	WBGene00000971	E04F6.7	dhs-7	NA	NA
552	Fenbendazole_15	II:5274777-11908334	WBGene00017131	E04F6.15	E04F6.15	NA	NA
553	Fenbendazole_15	II:5274777-11908334	WBGene00017127	E04F6.8	E04F6.8	NA	NA
554	Fenbendazole_15	II:5274777-11908334	WBGene00017129	E04F6.10	E04F6.10	NA	NA
555	Fenbendazole_15	II:5274777-11908334	WBGene00000530	E04F6.11i	clh-3	WBGene00221649	WBGene00266149
556	Fenbendazole_15	II:5274777-11908334	WBGene00017970	F32A5.4a.1	F32A5.4	WBGene00223999	WBGene00266056
557	Fenbendazole_15	II:5274777-11908334	WBGene00017969	F32A5.3	F32A5.3	NA	WBGene00267414
558	Fenbendazole_15	II:5274777-11908334	WBGene00000169	F32A5.5a	aqp-1	WBGene00224000	WBGene00267481
559	Fenbendazole_15	II:5274777-11908334	WBGene00017968	F32A5.2a.1	skpo-3	WBGene00228234	WBGene00267628
560	Fenbendazole_15	II:5274777-11908334	WBGene00004198	F32A5.6	prx-13	WBGene00224001	WBGene00266490
561	Fenbendazole_15	II:5274777-11908334	WBGene00003078	F32A5.7.1	lsm-4	WBGene00224002	WBGene00261335
562	Fenbendazole_15	II:5274777-11908334	WBGene00017967	F32A5.1a	ada-2	WBGene00223998	WBGene00264613
563	Fenbendazole_15	II:5274777-11908334	WBGene00017971	F32A5.8.1	F32A5.8	NA	NA
564	Fenbendazole_15	II:5274777-11908334	WBGene00016276	C30G12.4	C30G12.4	NA	WBGene00264115
565	Fenbendazole_15	II:5274777-11908334	WBGene00016275	C30G12.3	C30G12.3	NA	NA
566	Fenbendazole_15	II:5274777-11908334	WBGene00016274	C30G12.2	C30G12.2	NA	NA
567	Fenbendazole_15	II:5274777-11908334	WBGene00016277	C30G12.6a	C30G12.6	NA	NA
568	Fenbendazole_15	II:5274777-11908334	WBGene00004244	C30G12.7	puf-8	NA	WBGene00257084
569	Fenbendazole_15	II:5274777-11908334	WBGene00016273	C30G12.1a	C30G12.1	NA	NA
570	Fenbendazole_15	II:5274777-11908334	WBGene00000839	F45E12.3	cul-4	WBGene00224371	NA
571	Fenbendazole_15	II:5274777-11908334	WBGene00000271	F45E12.2a	brf-1	WBGene00224370	WBGene00257726
572	Fenbendazole_15	II:5274777-11908334	WBGene00018475	F45E12.5b	mrpl-14	WBGene00224372	WBGene00258858
573	Fenbendazole_15	II:5274777-11908334	WBGene00018474	F45E12.1b	cnep-1	WBGene00224369	NA
574	Fenbendazole_15	II:5274777-11908334	WBGene00018476	F45E12.6	F45E12.6	NA	NA
575	Fenbendazole_15	II:5274777-11908334	WBGene00017662	F21D12.2	F21D12.2	NA	NA
576	Fenbendazole_15	II:5274777-11908334	WBGene00017664	F21D12.5	npax-1	WBGene00230369	WBGene00259921
577	Fenbendazole_15	II:5274777-11908334	WBGene00002008	F43E2.8a.1	hsp-4	WBGene00233922	WBGene00256817; WBGene00258240; WBGene00259222
578	Fenbendazole_15	II:5274777-11908334	WBGene00001812	F43E2.4	haf-2	NA	NA
579	Fenbendazole_15	II:5274777-11908334	WBGene00018392	F43E2.3	insc-1	WBGene00224319	WBGene00267884
580	Fenbendazole_15	II:5274777-11908334	WBGene00018393	F43E2.5.1	msra-1	WBGene00224321	WBGene00260571
581	Fenbendazole_15	II:5274777-11908334	WBGene00018394	F43E2.6a.1	F43E2.6	NA	NA
582	Fenbendazole_15	II:5274777-11908334	WBGene00018397	F43E2.11	F43E2.11	WBGene00224322	WBGene00263927
583	Fenbendazole_15	II:5274777-11908334	WBGene00018395	F43E2.7a	mtch-1	WBGene00224322	WBGene00263927
584	Fenbendazole_15	II:5274777-11908334	WBGene00018390	F43E2.1.1	F43E2.1	NA	NA
585	Fenbendazole_15	II:5274777-11908334	WBGene00044673	C07D10.6	C07D10.6	NA	NA
586	Fenbendazole_15	II:5274777-11908334	WBGene00015569	C07D10.5	C07D10.5	NA	NA
587	Fenbendazole_15	II:5274777-11908334	WBGene00015568	C07D10.3	sre-3	NA	NA
588	Fenbendazole_15	II:5274777-11908334	WBGene00015566	C07D10.1	C07D10.1	NA	NA
589	Fenbendazole_15	II:5274777-11908334	WBGene00003526	C07D10.4	nas-7	WBGene00233831	WBGene00261227
590	Fenbendazole_15	II:5274777-11908334	WBGene00005133	K02A2.2	srd-55	NA	NA
591	Fenbendazole_15	II:5274777-11908334	WBGene00019290	K02A2.5	K02A2.5	NA	NA
592	Fenbendazole_15	II:5274777-11908334	WBGene00019289	K02A2.3	kcc-3	WBGene00224999	WBGene00267608
593	Fenbendazole_15	II:5274777-11908334	WBGene00005132	K02A2.7	srd-54	NA	NA
594	Fenbendazole_15	II:5274777-11908334	WBGene00019288	K02A2.1	K02A2.1	NA	NA
595	Fenbendazole_15	II:5274777-11908334	WBGene00021186	Y9D1A.1	Y9D1A.1	NA	NA
596	Fenbendazole_15	II:5274777-11908334	WBGene00021187	Y9D1A.2	Y9D1A.2	NA	NA
597	Fenbendazole_15	II:5274777-11908334	WBGene00017022	D1022.3	D1022.3	NA	NA
598	Fenbendazole_15	II:5274777-11908334	WBGene00017023	D1022.4.1	D1022.4	NA	NA
599	Fenbendazole_15	II:5274777-11908334	WBGene00017024	D1022.5	D1022.5	NA	NA
600	Fenbendazole_15	II:5274777-11908334	WBGene00005641	D1022.6	sro-1	NA	NA
601	Fenbendazole_15	II:5274777-11908334	WBGene00000101	D1022.7b.1	aka-1	NA	NA
602	Fenbendazole_15	II:5274777-11908334	WBGene00006703	D1022.1a	ubc-6	WBGene00223266	WBGene00264476
603	Fenbendazole_15	II:5274777-11908334	WBGene00000280	D1022.8	cah-2	WBGene00223268	WBGene00267993
604	Fenbendazole_15	II:5274777-11908334	WBGene00044300	D1022.9a	D1022.9	NA	NA
605	Fenbendazole_15	II:5274777-11908334	WBGene00003542	R10H1.5	nas-23	NA	NA
606	Fenbendazole_15	II:5274777-11908334	WBGene00019998	R10H1.1	R10H1.1	NA	NA
607	Fenbendazole_15	II:5274777-11908334	WBGene00023416	R10H1.4	spi-1	NA	NA
608	Fenbendazole_15	II:5274777-11908334	WBGene00019999	R10H1.2a	srab-14	NA	NA
609	Fenbendazole_15	II:5274777-11908334	WBGene00016183	C28F5.1	C28F5.1	NA	NA
610	Fenbendazole_15	II:5274777-11908334	WBGene00016184	C28F5.2	glb-9	WBGene00222711	NA
611	Fenbendazole_15	II:5274777-11908334	WBGene00016185	C28F5.4	C28F5.4	WBGene00234054	WBGene00259208
612	Fenbendazole_15	II:5274777-11908334	WBGene00044775	ZK1290.15	ZK1290.15	NA	NA
613	Fenbendazole_15	II:5274777-11908334	WBGene00022889	ZK1290.7	ZK1290.7	NA	NA
614	Fenbendazole_15	II:5274777-11908334	WBGene00022888	ZK1290.6	rnh-1.1	WBGene00227921	WBGene00264289
615	Fenbendazole_15	II:5274777-11908334	WBGene00022887	ZK1290.5.1	ZK1290.5	NA	NA
616	Fenbendazole_15	II:5274777-11908334	WBGene00006947	ZK1290.12	wrt-1	NA	WBGene00268180
617	Fenbendazole_15	II:5274777-11908334	WBGene00006956	ZK1290.8	wrt-10	WBGene00232525	WBGene00265610
618	Fenbendazole_15	II:5274777-11908334	WBGene00022893	ZK1290.13	ZK1290.13	NA	WBGene00268170
619	Fenbendazole_15	II:5274777-11908334	WBGene00003592	ZK1290.4c	nfi-1	WBGene00227920	WBGene00264281
620	Fenbendazole_15	II:5274777-11908334	WBGene00004398	ZK1290.3a	rol-8	WBGene00227918; WBGene00227919	WBGene00265591
621	Fenbendazole_15	II:5274777-11908334	WBGene00022890	ZK1290.9	fbxa-224	NA	NA
622	Fenbendazole_15	II:5274777-11908334	WBGene00006600	ZK1290.2a	tph-1	WBGene00227917	WBGene00267715
623	Fenbendazole_15	II:5274777-11908334	WBGene00022891	ZK1290.10	ZK1290.10	WBGene00227923	NA
624	Fenbendazole_15	II:5274777-11908334	WBGene00022892	ZK1290.11	ZK1290.11	NA	NA
625	Fenbendazole_15	II:5274777-11908334	WBGene00022886	ZK1290.1	ZK1290.1	NA	NA
626	Fenbendazole_15	II:5274777-11908334	WBGene00018041	F35D2.3	F35D2.3	WBGene00224093	NA
627	Fenbendazole_15	II:5274777-11908334	WBGene00018040	F35D2.2	F35D2.2	NA	NA
628	Fenbendazole_15	II:5274777-11908334	WBGene00018039	F35D2.1	F35D2.1	NA	NA
629	Fenbendazole_15	II:5274777-11908334	WBGene00194916	F35D2.6	F35D2.6	NA	WBGene00268134
630	Fenbendazole_15	II:5274777-11908334	WBGene00018042	F35D2.4	mks-3	WBGene00224094	WBGene00266720
631	Fenbendazole_15	II:5274777-11908334	WBGene00006363	F35D2.5a	syd-1	WBGene00224095	WBGene00266721
632	Fenbendazole_15	II:5274777-11908334	WBGene00019941	R07G3.5	pgam-5	WBGene00225550	WBGene00262795
633	Fenbendazole_15	II:5274777-11908334	WBGene00019940	R07G3.3b	npp-21	WBGene00225549	WBGene00260907
634	Fenbendazole_15	II:5274777-11908334	WBGene00003888	R07G3.6	osm-8	NA	NA
635	Fenbendazole_15	II:5274777-11908334	WBGene00019939	R07G3.2	lips-17	NA	WBGene00265805
636	Fenbendazole_15	II:5274777-11908334	WBGene00019943	R07G3.7a	R07G3.7	NA	NA
637	Fenbendazole_15	II:5274777-11908334	WBGene00043050	R07G3.9	oig-4	WBGene00225552	WBGene00263302
638	Fenbendazole_15	II:5274777-11908334	WBGene00020114	R153.1f	pde-4	WBGene00225698	WBGene00265681
639	Fenbendazole_15	II:5274777-11908334	WBGene00017547	F18A1.6b.1	alfa-1	WBGene00223690	WBGene00265839
640	Fenbendazole_15	II:5274777-11908334	WBGene00017548	F18A1.7	F18A1.7	NA	WBGene00262860
641	Fenbendazole_15	II:5274777-11908334	WBGene00017546	F18A1.5	rpa-1	WBGene00223689; WBGene00230122	WBGene00262806
642	Fenbendazole_15	II:5274777-11908334	WBGene00003045	F18A1.4a	lir-2	NA	NA
643	Fenbendazole_15	II:5274777-11908334	WBGene00003044	F18A1.3b	lir-1	NA	NA
644	Fenbendazole_15	II:5274777-11908334	WBGene00017545	F18A1.1	F18A1.1	NA	NA
645	Fenbendazole_15	II:5274777-11908334	WBGene00017549	F18A1.8	pid-1	NA	NA
646	Fenbendazole_15	II:5274777-11908334	WBGene00003730	B0495.4	nhx-2	WBGene00221335	WBGene00258928
647	Fenbendazole_15	II:5274777-11908334	WBGene00015204	B0495.5.1	B0495.5	NA	NA
648	Fenbendazole_15	II:5274777-11908334	WBGene00015205	B0495.6	moa-2	WBGene00222088	WBGene00261882
649	Fenbendazole_15	II:5274777-11908334	WBGene00015203	B0495.2	cdk-11.1	WBGene00222087	WBGene00264871
650	Fenbendazole_15	II:5274777-11908334	WBGene00015206	B0495.7.1	B0495.7	WBGene00222089	NA
651	Fenbendazole_15	II:5274777-11908334	WBGene00015207	B0495.8a	B0495.8	WBGene00222090	NA
652	Fenbendazole_15	II:5274777-11908334	WBGene00015208	B0495.9	B0495.9	NA	NA
653	Fenbendazole_15	II:5274777-11908334	WBGene00005149	B0495.1	sre-1	NA	NA
654	Fenbendazole_15	II:5274777-11908334	WBGene00007044	B0495.10a.1	cpna-5	WBGene00228655	NA
655	Fenbendazole_15	II:5274777-11908334	WBGene00015061	B0228.4c	cpna-2	WBGene00221802	WBGene00267820
656	Fenbendazole_15	II:5274777-11908334	WBGene00015062	B0228.5b	trx-1	NA	WBGene00268079
657	Fenbendazole_15	II:5274777-11908334	WBGene00015063	B0228.6	B0228.6	NA	NA
658	Fenbendazole_15	II:5274777-11908334	WBGene00015059	B0228.1	B0228.1	NA	NA
659	Fenbendazole_15	II:5274777-11908334	WBGene00022896	B0228.t1	B0228.t1	NA	NA
660	Fenbendazole_15	II:5274777-11908334	WBGene00015064	B0228.7.1	B0228.7	WBGene00221977	WBGene00259536
661	Fenbendazole_15	II:5274777-11908334	WBGene00015065	B0228.8	B0228.8	NA	NA
662	Fenbendazole_15	II:5274777-11908334	WBGene00015066	B0228.9	B0228.9	NA	NA
663	Fenbendazole_15	II:5274777-11908334	WBGene00005262	C06A8.7	srh-39	NA	NA
664	Fenbendazole_15	II:5274777-11908334	WBGene00015517	C06A8.8a	C06A8.8	NA	NA
665	Fenbendazole_15	II:5274777-11908334	WBGene00015516	C06A8.6	C06A8.6	WBGene00225950	WBGene00260868
666	Fenbendazole_15	II:5274777-11908334	WBGene00015512	C06A8.1a.1	mthf-1	WBGene00222260	WBGene00263678
667	Fenbendazole_15	II:5274777-11908334	WBGene00015513	C06A8.2	snpc-1.1	WBGene00222261	NA
668	Fenbendazole_15	II:5274777-11908334	WBGene00015515	C06A8.5	spdl-1	NA	NA
669	Fenbendazole_15	II:5274777-11908334	WBGene00004823	C06A8.4	skr-17	WBGene00226870	WBGene00258939
670	Fenbendazole_15	II:5274777-11908334	WBGene00015514	C06A8.3	C06A8.3	WBGene00222262; WBGene00230704	WBGene00267071
671	Fenbendazole_15	II:5274777-11908334	WBGene00001615	C06A8.9a	glr-4	NA	WBGene00267072
672	Fenbendazole_15	II:5274777-11908334	WBGene00000517	T05A6.2b	cki-2	NA	NA
673	Fenbendazole_15	II:5274777-11908334	WBGene00011458	T05A6.4	irld-47	NA	NA
674	Fenbendazole_15	II:5274777-11908334	WBGene00005809	T05A6.6	srw-62	NA	NA
675	Fenbendazole_15	II:5274777-11908334	WBGene00023408	T09A5.1b	cex-2	NA	WBGene00267682
676	Fenbendazole_15	II:5274777-11908334	WBGene00002216	T09A5.2a	klp-3	WBGene00231878	WBGene00266871
677	Fenbendazole_15	II:5274777-11908334	WBGene00000046	T09A5.3	acr-7	NA	WBGene00260989
678	Fenbendazole_15	II:5274777-11908334	WBGene00011633	T09A5.4	T09A5.4	NA	NA
679	Fenbendazole_15	II:5274777-11908334	WBGene00011634	T09A5.5	T09A5.5	WBGene00225946	WBGene00259053
680	Fenbendazole_15	II:5274777-11908334	WBGene00011635	T09A5.7	T09A5.7	WBGene00225948	NA
681	Fenbendazole_15	II:5274777-11908334	WBGene00011636	T09A5.8	cec-3	NA	NA
682	Fenbendazole_15	II:5274777-11908334	WBGene00011641	T09A5.15.1	T09A5.15	NA	WBGene00261919
683	Fenbendazole_15	II:5274777-11908334	WBGene00011637	T09A5.9	sds-22	WBGene00225951	WBGene00261918
684	Fenbendazole_15	II:5274777-11908334	WBGene00002994	T09A5.10.1	lin-5	NA	NA
685	Fenbendazole_15	II:5274777-11908334	WBGene00011638	T09A5.11.1	ostb-1	WBGene00234238	WBGene00260837
686	Fenbendazole_15	II:5274777-11908334	WBGene00011639	T09A5.12.1	ztf-17	NA	NA
687	Fenbendazole_15	II:5274777-11908334	WBGene00011349	T01H3.3	T01H3.3	WBGene00225750	WBGene00260814; WBGene00266736
688	Fenbendazole_15	II:5274777-11908334	WBGene00011348	T01H3.2.1	T01H3.2	NA	NA
689	Fenbendazole_15	II:5274777-11908334	WBGene00011350	T01H3.4	perm-1	NA	WBGene00261571
690	Fenbendazole_15	II:5274777-11908334	WBGene00004208	ZK675.1.1	ptc-1	WBGene00223761	NA
691	Fenbendazole_15	II:5274777-11908334	WBGene00014066	ZK675.2	rev-1	WBGene00227790	WBGene00264865
692	Fenbendazole_15	II:5274777-11908334	WBGene00014051	ZK669.1a	spv-1	WBGene00232531	WBGene00266090
693	Fenbendazole_15	II:5274777-11908334	WBGene00014052	ZK669.2	ZK669.2	NA	WBGene00261230
694	Fenbendazole_15	II:5274777-11908334	WBGene00014053	ZK669.3	ZK669.3	NA	WBGene00261230
695	Fenbendazole_15	II:5274777-11908334	WBGene00014054	ZK669.4	dbt-1	WBGene00227787	WBGene00262424
696	Fenbendazole_15	II:5274777-11908334	WBGene00014055	ZK669.5b	ZK669.5	NA	NA
697	Fenbendazole_15	II:5274777-11908334	WBGene00008438	DH11.5d	DH11.5	WBGene00223333	WBGene00260358
698	Fenbendazole_15	II:5274777-11908334	WBGene00004005	DH11.3	pgp-11	WBGene00223785	NA
699	Fenbendazole_15	II:5274777-11908334	WBGene00008435	DH11.1a.1	glna-2	NA	WBGene00266758
700	Fenbendazole_15	II:5274777-11908334	WBGene00008436	DH11.2.1	DH11.2	NA	NA
701	Fenbendazole_15	II:5274777-11908334	WBGene00006996	C08B11.1.1	zyg-11	WBGene00222324	NA
702	Fenbendazole_15	II:5274777-11908334	WBGene00007433	C08B11.3	swsn-7	WBGene00222326	WBGene00264197
703	Fenbendazole_15	II:5274777-11908334	WBGene00003813	C08B11.4.1	nrf-6	WBGene00222327	WBGene00266327
704	Fenbendazole_15	II:5274777-11908334	WBGene00007434	C08B11.6	arp-6	WBGene00222329	WBGene00259408
705	Fenbendazole_15	II:5274777-11908334	WBGene00007436	C08B11.9	C08B11.9	NA	NA
706	Fenbendazole_15	II:5274777-11908334	WBGene00006724	C08B11.7.1	ubh-4	WBGene00222330	WBGene00264109; WBGene00264218
707	Fenbendazole_15	II:5274777-11908334	WBGene00007435	C08B11.8	C08B11.8	NA	NA
708	Fenbendazole_15	II:5274777-11908334	WBGene00011507	T05H10.1	T05H10.1	WBGene00269348	WBGene00263357
709	Fenbendazole_15	II:5274777-11908334	WBGene00000151	T05H10.2.1	apn-1	WBGene00225863	NA
710	Fenbendazole_15	II:5274777-11908334	WBGene00011509	T05H10.4a.1	T05H10.4	NA	NA
711	Fenbendazole_15	II:5274777-11908334	WBGene00011512	T05H10.8	T05H10.8	NA	NA
712	Fenbendazole_15	II:5274777-11908334	WBGene00006734	T05H10.5b	ufd-2	WBGene00225865	WBGene00257656
713	Fenbendazole_15	II:5274777-11908334	WBGene00011510	T05H10.6b	pdha-1	WBGene00231340; WBGene00233943	WBGene00261268
714	Fenbendazole_15	II:5274777-11908334	WBGene00011511	T05H10.7a	gpcp-2	WBGene00225866; WBGene00229677	NA
715	Fenbendazole_15	II:5274777-11908334	WBGene00010501	K02C4.2	K02C4.2	NA	NA
716	Fenbendazole_15	II:5274777-11908334	WBGene00010503	K02C4.5	K02C4.5	NA	NA
717	Fenbendazole_15	II:5274777-11908334	WBGene00010502	K02C4.3a	K02C4.3	WBGene00225015	NA
718	Fenbendazole_15	II:5274777-11908334	WBGene00003089	K02C4.4a	ltd-1	WBGene00225016	WBGene00267506
719	Fenbendazole_15	II:5274777-11908334	WBGene00005150	C41C4.2	sre-2	NA	NA
720	Fenbendazole_15	II:5274777-11908334	WBGene00044049	C41C4.10a	sfxn-5	WBGene00222953	WBGene00268032
721	Fenbendazole_15	II:5274777-11908334	WBGene00008050	C41C4.1	chst-1	NA	WBGene00255774; WBGene00255818; WBGene00256733; WBGene00256981; WBGene00257026; WBGene00259002; WBGene00259618; WBGene00261344; WBGene00261345; WBGene00263859; WBGene00264071; WBGene00264116; WBGene00264117; WBGene00264445; WBGene00264571; WBGene00264766; WBGene00264849; WBGene00264863; WBGene00264864; WBGene00264974; WBGene00264987; WBGene00265024; WBGene00265141; WBGene00265158; WBGene00265318;…
722	Fenbendazole_15	II:5274777-11908334	WBGene00008054	C41C4.9	C41C4.9	NA	NA
723	Fenbendazole_15	II:5274777-11908334	WBGene00008051	C41C4.3	lron-4	NA	NA
724	Fenbendazole_15	II:5274777-11908334	WBGene00002147	C41C4.4a	ire-1	WBGene00222949	WBGene00267421
725	Fenbendazole_15	II:5274777-11908334	WBGene00006832	C41C4.5a.1	unc-105	WBGene00222950	WBGene00267422
726	Fenbendazole_15	II:5274777-11908334	WBGene00006739	C41C4.6	ulp-4	WBGene00222951	WBGene00262267
727	Fenbendazole_15	II:5274777-11908334	WBGene00008052	C41C4.7a	ctns-1	WBGene00222952	WBGene00265438; WBGene00268164
728	Fenbendazole_15	II:5274777-11908334	WBGene00008053	C41C4.8.1	cdc-48.2	WBGene00222255	WBGene00259071
729	Fenbendazole_15	II:5274777-11908334	WBGene00008642	F10B5.8	F10B5.8	WBGene00223516	WBGene00259024
730	Fenbendazole_15	II:5274777-11908334	WBGene00004421	F10B5.1.1	rpl-10	WBGene00228542; WBGene00234035	WBGene00260006
731	Fenbendazole_15	II:5274777-11908334	WBGene00008639	F10B5.2	F10B5.2	WBGene00223511	WBGene00258606
732	Fenbendazole_15	II:5274777-11908334	WBGene00008640	F10B5.3	F10B5.3	WBGene00231591	WBGene00258852
733	Fenbendazole_15	II:5274777-11908334	WBGene00006655	F10B5.4	tub-1	WBGene00223513	WBGene00265686
734	Fenbendazole_15	II:5274777-11908334	WBGene00008643	F10B5.9	tmem-138	NA	WBGene00256919
735	Fenbendazole_15	II:5274777-11908334	WBGene00008641	F10B5.5	pch-2	WBGene00223514	WBGene00261584
736	Fenbendazole_15	II:5274777-11908334	WBGene00001281	F10B5.6	emb-27	WBGene00227711	WBGene00261405
737	Fenbendazole_15	II:5274777-11908334	WBGene00004510	F10B5.7	rrf-3	WBGene00223515	WBGene00256887
738	Fenbendazole_15	II:5274777-11908334	WBGene00011473	T05C12.11	T05C12.11	NA	NA
739	Fenbendazole_15	II:5274777-11908334	WBGene00011467	T05C12.3	decr-1.3	NA	WBGene00257101; WBGene00258287; WBGene00262827
740	Fenbendazole_15	II:5274777-11908334	WBGene00011466	T05C12.1	T05C12.1	WBGene00226432	NA
741	Fenbendazole_15	II:5274777-11908334	WBGene00000053	T05C12.2	acr-14	NA	NA
742	Fenbendazole_15	II:5274777-11908334	WBGene00011468	T05C12.4	T05C12.4	NA	NA
743	Fenbendazole_15	II:5274777-11908334	WBGene00011469	T05C12.5.1	dylt-3	NA	NA
744	Fenbendazole_15	II:5274777-11908334	WBGene00003241	T05C12.6a	mig-5	WBGene00225838	WBGene00267234
745	Fenbendazole_15	II:5274777-11908334	WBGene00000377	T05C12.7	cct-1	WBGene00225839	WBGene00256989
746	Fenbendazole_15	II:5274777-11908334	WBGene00011471	T05C12.8	T05C12.8	NA	NA
747	Fenbendazole_15	II:5274777-11908334	WBGene00011472	T05C12.9	T05C12.9	NA	NA
748	Fenbendazole_15	II:5274777-11908334	WBGene00004264	T05C12.10	qua-1	WBGene00225840	WBGene00265915
749	Fenbendazole_15	II:5274777-11908334	WBGene00000652	M110.1	col-76	NA	WBGene00266994
750	Fenbendazole_15	II:5274777-11908334	WBGene00010916	M110.8b	M110.8	NA	NA
751	Fenbendazole_15	II:5274777-11908334	WBGene00006658	M110.2	twk-3	WBGene00225395	NA
752	Fenbendazole_15	II:5274777-11908334	WBGene00010913	M110.3	M110.3	WBGene00228929	WBGene00257244
753	Fenbendazole_15	II:5274777-11908334	WBGene00002066	M110.4a	ifg-1	WBGene00225396	NA
754	Fenbendazole_15	II:5274777-11908334	WBGene00000894	M110.5b.1	dab-1	WBGene00225397	WBGene00265998
755	Fenbendazole_15	II:5274777-11908334	WBGene00010915	M110.7	M110.7	WBGene00227722	WBGene00262692
756	Fenbendazole_15	II:5274777-11908334	WBGene00009401	F35C11.2	F35C11.2	WBGene00224088	WBGene00257083; WBGene00262521
757	Fenbendazole_15	II:5274777-11908334	WBGene00009402	F35C11.3	F35C11.3	WBGene00224089	WBGene00265271
758	Fenbendazole_15	II:5274777-11908334	WBGene00009403	F35C11.4	F35C11.4	NA	NA
759	Fenbendazole_15	II:5274777-11908334	WBGene00009404	F35C11.5	F35C11.5	NA	NA
760	Fenbendazole_15	II:5274777-11908334	WBGene00009406	F35C11.7	F35C11.7	WBGene00224090	WBGene00267327
761	Fenbendazole_15	II:5274777-11908334	WBGene00010456	K01C8.1.1	K01C8.1	WBGene00225751	WBGene00260603; WBGene00261428; WBGene00267294
762	Fenbendazole_15	II:5274777-11908334	WBGene00010457	K01C8.2	K01C8.2	WBGene00224984	WBGene00265585
763	Fenbendazole_15	II:5274777-11908334	WBGene00006562	K01C8.3b	tdc-1	WBGene00224985	WBGene00268116
764	Fenbendazole_15	II:5274777-11908334	WBGene00001571	K01C8.5.1	gei-14	NA	NA
765	Fenbendazole_15	II:5274777-11908334	WBGene00010459	K01C8.7a	slc-25A32	WBGene00224987	WBGene00256844
766	Fenbendazole_15	II:5274777-11908334	WBGene00010460	K01C8.8	clec-142	NA	NA
767	Fenbendazole_15	II:5274777-11908334	WBGene00003821	K01C8.9.1	nst-1	WBGene00269265	WBGene00262393
768	Fenbendazole_15	II:5274777-11908334	WBGene00008819	F14F11.1h	shw-1	WBGene00228047	WBGene00267436
769	Fenbendazole_15	II:5274777-11908334	WBGene00007744	C26D10.3	C26D10.3	WBGene00232303	NA
770	Fenbendazole_15	II:5274777-11908334	WBGene00007745	C26D10.4	C26D10.4	NA	NA
771	Fenbendazole_15	II:5274777-11908334	WBGene00023420	C26D10.7	C26D10.7	WBGene00222661	WBGene00264695
772	Fenbendazole_15	II:5274777-11908334	WBGene00001159	C26D10.5a	eff-1	WBGene00222661	WBGene00264695
773	Fenbendazole_15	II:5274777-11908334	WBGene00007746	C26D10.6a	C26D10.6	WBGene00221375	NA
774	Fenbendazole_15	II:5274777-11908334	WBGene00000653	M195.1	col-77	NA	WBGene00261245; WBGene00261312
775	Fenbendazole_15	II:5274777-11908334	WBGene00010948	M195.2b	M195.2	NA	NA
776	Fenbendazole_15	II:5274777-11908334	WBGene00010949	M195.4a	M195.4	NA	NA
777	Fenbendazole_15	II:5274777-11908334	WBGene00009904	F49E12.12	F49E12.12	NA	NA
778	Fenbendazole_15	II:5274777-11908334	WBGene00009902	F49E12.9a	drd-1	NA	NA
779	Fenbendazole_15	II:5274777-11908334	WBGene00009903	F49E12.10	F49E12.10	NA	NA
780	Fenbendazole_15	II:5274777-11908334	WBGene00009901	F49E12.8	F49E12.8	NA	NA
781	Fenbendazole_15	II:5274777-11908334	WBGene00009900	F49E12.7	F49E12.7	WBGene00224496	WBGene00268111
782	Fenbendazole_15	II:5274777-11908334	WBGene00009898	F49E12.2	dod-23	NA	NA
783	Fenbendazole_15	II:5274777-11908334	WBGene00009897	F49E12.1	skpo-1	NA	WBGene00267367; WBGene00267368
784	Fenbendazole_15	II:5274777-11908334	WBGene00006719	F49E12.4	ubc-24	NA	NA
785	Fenbendazole_15	II:5274777-11908334	WBGene00005039	F49E12.5b	sra-13	NA	NA
786	Fenbendazole_15	II:5274777-11908334	WBGene00009899	F49E12.6	efl-3	WBGene00224495	NA
787	Fenbendazole_15	II:5274777-11908334	WBGene00008799	F14E5.1	F14E5.1	NA	WBGene00258235
788	Fenbendazole_15	II:5274777-11908334	WBGene00195147	F14E5.8.1	F14E5.8	NA	NA
789	Fenbendazole_15	II:5274777-11908334	WBGene00008800	F14E5.2a	F14E5.2	WBGene00223629	WBGene00267123
790	Fenbendazole_15	II:5274777-11908334	WBGene00008802	F14E5.4.1	acp-2	NA	NA
791	Fenbendazole_15	II:5274777-11908334	WBGene00008804	F14E5.6	acp-4	NA	NA
792	Fenbendazole_15	II:5274777-11908334	WBGene00008801	F14E5.3	acp-3	NA	NA
793	Fenbendazole_15	II:5274777-11908334	WBGene00009041	F22B5.3	cut-3	NA	WBGene00266799
794	Fenbendazole_15	II:5274777-11908334	WBGene00009042	F22B5.4.1	F22B5.4	WBGene00230417	WBGene00259298; WBGene00263451
795	Fenbendazole_15	II:5274777-11908334	WBGene00009043	F22B5.5	F22B5.5	NA	NA
796	Fenbendazole_15	II:5274777-11908334	WBGene00009044	F22B5.6	F22B5.6	NA	NA
797	Fenbendazole_15	II:5274777-11908334	WBGene00006994	F22B5.7	zyg-9	WBGene00223765	WBGene00261434
798	Fenbendazole_15	II:5274777-11908334	WBGene00001498	F22B5.9	fars-3	WBGene00234209	WBGene00259411
799	Fenbendazole_15	II:5274777-11908334	WBGene00009045	F22B5.10	F22B5.10	WBGene00223766	WBGene00266624
800	Fenbendazole_15	II:5274777-11908334	WBGene00010875	M05D6.2	M05D6.2	WBGene00225366	WBGene00257038
801	Fenbendazole_15	II:5274777-11908334	WBGene00010880	M05D6.8b	M05D6.8	NA	NA
802	Fenbendazole_15	II:5274777-11908334	WBGene00010874	M05D6.1.1	M05D6.1	WBGene00224089	WBGene00265271
803	Fenbendazole_15	II:5274777-11908334	WBGene00010876	M05D6.3	M05D6.3	WBGene00224088	WBGene00257083; WBGene00262521
804	Fenbendazole_15	II:5274777-11908334	WBGene00010877	M05D6.4	lact-4	NA	NA
805	Fenbendazole_15	II:5274777-11908334	WBGene00010879	M05D6.6.1	M05D6.6	NA	WBGene00264979
806	Fenbendazole_15	II:5274777-11908334	WBGene00001523	M05D6.7	gbh-2	NA	WBGene00261811
807	Fenbendazole_15	II:5274777-11908334	WBGene00011755	T13H5.1c	T13H5.1	WBGene00226038	NA
808	Fenbendazole_15	II:5274777-11908334	WBGene00010881	M05D6.9	M05D6.9	WBGene00225367	WBGene00265737
809	Fenbendazole_15	II:5274777-11908334	WBGene00011756	T13H5.2a	ctg-2	WBGene00268706	NA
810	Fenbendazole_15	II:5274777-11908334	WBGene00004383	T13H5.7	rnh-2	WBGene00226041	WBGene00261313
811	Fenbendazole_15	II:5274777-11908334	WBGene00011761	T13H5.8	T13H5.8	WBGene00226042	WBGene00258514
812	Fenbendazole_15	II:5274777-11908334	WBGene00011757	T13H5.3	cht-2	NA	WBGene00266834
813	Fenbendazole_15	II:5274777-11908334	WBGene00011758	T13H5.4	T13H5.4	WBGene00234223	WBGene00261265
814	Fenbendazole_15	II:5274777-11908334	WBGene00011759	T13H5.5	mrps-18B	WBGene00226039	WBGene00257959
815	Fenbendazole_15	II:5274777-11908334	WBGene00011760	T13H5.6	T13H5.6	WBGene00226040	NA
816	Fenbendazole_15	II:5274777-11908334	WBGene00012175	W01C9.1	W01C9.1	NA	NA
817	Fenbendazole_15	II:5274777-11908334	WBGene00012176	W01C9.2	W01C9.2	NA	NA
818	Fenbendazole_15	II:5274777-11908334	WBGene00004155	W01C9.3b	pqn-73	WBGene00226367	WBGene00257795
819	Fenbendazole_15	II:5274777-11908334	WBGene00012177	W01C9.4	decr-1.2	NA	WBGene00257101; WBGene00258287; WBGene00262827
820	Fenbendazole_15	II:5274777-11908334	WBGene00012178	W01C9.5b	glb-27	WBGene00222711	WBGene00265727
821	Fenbendazole_15	II:5274777-11908334	WBGene00175035	F54C9.14	F54C9.14	NA	NA
822	Fenbendazole_15	II:5274777-11908334	WBGene00006059	F54C9.2	stc-1	WBGene00224610	WBGene00256035
823	Fenbendazole_15	II:5274777-11908334	WBGene00010041	F54C9.3	F54C9.3	NA	NA
824	Fenbendazole_15	II:5274777-11908334	WBGene00000615	F54C9.4	col-38	WBGene00222371; WBGene00222746; WBGene00223115; WBGene00228285; WBGene00229282; WBGene00235047	WBGene00261560; WBGene00268030
825	Fenbendazole_15	II:5274777-11908334	WBGene00010042	F54C9.6a.1	bcs-1	WBGene00224612	WBGene00257246
826	Fenbendazole_15	II:5274777-11908334	WBGene00010043	F54C9.7	F54C9.7	NA	NA
827	Fenbendazole_15	II:5274777-11908334	WBGene00004241	F54C9.8	puf-5	WBGene00224613; WBGene00227366	WBGene00265279
828	Fenbendazole_15	II:5274777-11908334	WBGene00010044	F54C9.9	F54C9.9	WBGene00224614	WBGene00263622
829	Fenbendazole_15	II:5274777-11908334	WBGene00010045	F54C9.11	F54C9.11	WBGene00224616	WBGene00267547
830	Fenbendazole_15	II:5274777-11908334	WBGene00009202	F28C6.1	aptf-4	NA	NA
831	Fenbendazole_15	II:5274777-11908334	WBGene00009203	F28C6.2	aptf-3	NA	NA
832	Fenbendazole_15	II:5274777-11908334	WBGene00009204	F28C6.4a.1	F28C6.4	WBGene00223930	NA
833	Fenbendazole_15	II:5274777-11908334	WBGene00009205	F28C6.5	F28C6.5	NA	WBGene00266169
834	Fenbendazole_15	II:5274777-11908334	WBGene00000773	F28C6.3.1	cpf-1	WBGene00223929	WBGene00262039
835	Fenbendazole_15	II:5274777-11908334	WBGene00004440	F28C6.7b	rpl-26	WBGene00223932	WBGene00257678
836	Fenbendazole_15	II:5274777-11908334	WBGene00006307	F28C6.6.1	suf-1	WBGene00223931	WBGene00261643; WBGene00262335
837	Fenbendazole_15	II:5274777-11908334	WBGene00009207	F28C6.8b	F28C6.8	WBGene00223933	WBGene00261963
838	Fenbendazole_15	II:5274777-11908334	WBGene00009209	F28C6.10	F28C6.10	NA	NA
839	Fenbendazole_15	II:5274777-11908334	WBGene00009208	F28C6.9a	F28C6.9	NA	NA
840	Fenbendazole_15	II:5274777-11908334	WBGene00011922	T22C8.1	T22C8.1	NA	NA
841	Fenbendazole_15	II:5274777-11908334	WBGene00011923	T22C8.2.1	chhy-1	WBGene00226182	WBGene00261168; WBGene00262965; WBGene00265721; WBGene00265722; WBGene00265723
842	Fenbendazole_15	II:5274777-11908334	WBGene00011924	T22C8.3	T22C8.3	NA	NA
843	Fenbendazole_15	II:5274777-11908334	WBGene00011925	T22C8.4	T22C8.4	NA	NA
844	Fenbendazole_15	II:5274777-11908334	WBGene00011926	T22C8.5	sptf-2	NA	NA
845	Fenbendazole_15	II:5274777-11908334	WBGene00011927	T22C8.6	T22C8.6	NA	WBGene00266222
846	Fenbendazole_15	II:5274777-11908334	WBGene00011928	T22C8.7a	cutl-12	WBGene00221002; WBGene00228910; WBGene00231346	WBGene00263877
847	Fenbendazole_15	II:5274777-11908334	WBGene00014530	T22C8.t1	T22C8.t1	NA	NA
848	Fenbendazole_15	II:5274777-11908334	WBGene00006875	T22C8.8	vab-9	WBGene00226184	WBGene00258612
849	Fenbendazole_15	II:5274777-11908334	WBGene00008432	D2085.7a	D2085.7	NA	NA
850	Fenbendazole_15	II:5274777-11908334	WBGene00004259	D2085.1	pyr-1	NA	WBGene00259966
851	Fenbendazole_15	II:5274777-11908334	WBGene00008427	D2085.2	atg-10	WBGene00223314	NA
852	Fenbendazole_15	II:5274777-11908334	WBGene00008431	D2085.6	piga-1	WBGene00223318	WBGene00261426
853	Fenbendazole_15	II:5274777-11908334	WBGene00008428	D2085.3	D2085.3	WBGene00223315	WBGene00258835
854	Fenbendazole_15	II:5274777-11908334	WBGene00008429	D2085.4	D2085.4	WBGene00223316	NA
855	Fenbendazole_15	II:5274777-11908334	WBGene00008430	D2085.5k	hgap-2	WBGene00222819	WBGene00265717
856	Fenbendazole_15	II:5274777-11908334	WBGene00194940	C34C6.9	C34C6.9	NA	NA
857	Fenbendazole_15	II:5274777-11908334	WBGene00007916	C34C6.3	C34C6.3	WBGene00222820	WBGene00259858
858	Fenbendazole_15	II:5274777-11908334	WBGene00206355	C34C6.10	C34C6.10	NA	NA
859	Fenbendazole_15	II:5274777-11908334	WBGene00007917	C34C6.4	C34C6.4	WBGene00222821	WBGene00267885
860	Fenbendazole_15	II:5274777-11908334	WBGene00007918	C34C6.5a	sphk-1	WBGene00222822	WBGene00267113
861	Fenbendazole_15	II:5274777-11908334	WBGene00000432	C34C6.8	ceh-7	WBGene00230506	NA
862	Fenbendazole_15	II:5274777-11908334	WBGene00004194	C34C6.6a	prx-5	WBGene00222823; WBGene00230081	WBGene00267707
863	Fenbendazole_15	II:5274777-11908334	WBGene00007919	C34C6.7a	C34C6.7	NA	NA
864	Fenbendazole_15	II:5274777-11908334	WBGene00005172	C34C6.1	srg-15	NA	NA
865	Fenbendazole_15	II:5274777-11908334	WBGene00004279	T01B7.3	rab-21	WBGene00225714	NA
866	Fenbendazole_15	II:5274777-11908334	WBGene00011311	T01B7.5a.1	T01B7.5	WBGene00225716	NA
867	Fenbendazole_15	II:5274777-11908334	WBGene00011312	T01B7.6	trcs-2	NA	NA
868	Fenbendazole_15	II:5274777-11908334	WBGene00004397	T01B7.7.1	rol-6	WBGene00227822	WBGene00264086; WBGene00264942
869	Fenbendazole_15	II:5274777-11908334	WBGene00011313	T01B7.8	T01B7.8	NA	NA
870	Fenbendazole_15	II:5274777-11908334	WBGene00010681	K08F8.1d.1	mak-1	NA	WBGene00261553
871	Fenbendazole_15	II:5274777-11908334	WBGene00000220	K08F8.2	atf-2	WBGene00225189	WBGene00265877
872	Fenbendazole_15	II:5274777-11908334	WBGene00010683	K08F8.7	K08F8.7	NA	NA
873	Fenbendazole_15	II:5274777-11908334	WBGene00001505	K08F8.3.1	fut-1	WBGene00225190	WBGene00267867
874	Fenbendazole_15	II:5274777-11908334	WBGene00000240	K08F8.4a	pah-1	NA	WBGene00267431
875	Fenbendazole_15	II:5274777-11908334	WBGene00010682	K08F8.5b	K08F8.5	WBGene00230234	NA
876	Fenbendazole_15	II:5274777-11908334	WBGene00002295	K08F8.6	let-19	WBGene00225192	WBGene00266549
877	Fenbendazole_15	II:5274777-11908334	WBGene00004790	F07H5.2	sgn-1	WBGene00235011	WBGene00266009
878	Fenbendazole_15	II:5274777-11908334	WBGene00008563	F07H5.13	F07H5.13	NA	NA
879	Fenbendazole_15	II:5274777-11908334	WBGene00008557	F07H5.6	F07H5.6	NA	NA
880	Fenbendazole_15	II:5274777-11908334	WBGene00008558	F07H5.7	F07H5.7	NA	NA
881	Fenbendazole_15	II:5274777-11908334	WBGene00008559	F07H5.8	F07H5.8	WBGene00222463	NA
882	Fenbendazole_15	II:5274777-11908334	WBGene00008560	F07H5.9a	pho-13	WBGene00222679	WBGene00268121
883	Fenbendazole_15	II:5274777-11908334	WBGene00008561	F07H5.10	F07H5.10	NA	NA
884	Fenbendazole_15	II:5274777-11908334	WBGene00009784	F46C5.9	F46C5.9	WBGene00224401	NA
885	Fenbendazole_15	II:5274777-11908334	WBGene00009783	F46C5.8.1	rer-1	WBGene00234150	WBGene00259421; WBGene00267522
886	Fenbendazole_15	II:5274777-11908334	WBGene00009785	F46C5.10	F46C5.10	NA	NA
887	Fenbendazole_15	II:5274777-11908334	WBGene00003544	F46C5.3	nas-25	WBGene00229467	NA
888	Fenbendazole_15	II:5274777-11908334	WBGene00009780	F46C5.4	F46C5.4	NA	NA
889	Fenbendazole_15	II:5274777-11908334	WBGene00009782	F46C5.7	F46C5.7	NA	NA
890	Fenbendazole_15	II:5274777-11908334	WBGene00009781	F46C5.6	F46C5.6	WBGene00224400	WBGene00265932
891	Fenbendazole_15	II:5274777-11908334	WBGene00011767	T14D7.1	agxt-1	NA	WBGene00266939
892	Fenbendazole_15	II:5274777-11908334	WBGene00011768	T14D7.2	oac-46	WBGene00226049	WBGene00267087
893	Fenbendazole_15	II:5274777-11908334	WBGene00044062	T14D7.3	snb-6	NA	NA
894	Fenbendazole_15	II:5274777-11908334	WBGene00011579	T07D4.2b.1	T07D4.2	WBGene00225910	WBGene00266305
895	Fenbendazole_15	II:5274777-11908334	WBGene00004355	T07D4.3	rha-1	WBGene00225911	WBGene00257020; WBGene00257035; WBGene00258042; WBGene00260660
896	Fenbendazole_15	II:5274777-11908334	WBGene00045407	T07D4.5	T07D4.5	NA	NA
897	Fenbendazole_15	II:5274777-11908334	WBGene00011580	T07D4.4a	ddx-19	WBGene00225912	WBGene00256757
898	Fenbendazole_15	II:5274777-11908334	WBGene00002251	B0457.1a	lat-1	WBGene00222072	WBGene00266437; WBGene00267148
899	Fenbendazole_15	II:5274777-11908334	WBGene00007179	B0457.4	B0457.4	NA	NA
900	Fenbendazole_15	II:5274777-11908334	WBGene00007178	B0457.2	B0457.2	NA	WBGene00267437
901	Fenbendazole_15	II:5274777-11908334	WBGene00000378	T21B10.7.1	cct-2	WBGene00233969	WBGene00260161
902	Fenbendazole_15	II:5274777-11908334	WBGene00011884	T21B10.2c.1	enol-1	WBGene00230667; WBGene00234226	WBGene00257968
903	Fenbendazole_15	II:5274777-11908334	WBGene00011885	T21B10.3	T21B10.3	WBGene00230670	NA
904	Fenbendazole_15	II:5274777-11908334	WBGene00011887	T21B10.5a	set-17	WBGene00226141	NA
905	Fenbendazole_15	II:5274777-11908334	WBGene00011886	T21B10.4	T21B10.4	NA	NA
906	Fenbendazole_15	II:5274777-11908334	WBGene00011888	T21B10.6	cutl-15	WBGene00226142	NA
907	Fenbendazole_15	II:5274777-11908334	WBGene00007690	C18E9.10	sftd-3	WBGene00222568	NA
908	Fenbendazole_15	II:5274777-11908334	WBGene00007683	C18E9.2a	C18E9.2	WBGene00222564	WBGene00263046; WBGene00267455
909	Fenbendazole_15	II:5274777-11908334	WBGene00004105	C18E9.3a	szy-20	NA	NA
910	Fenbendazole_15	II:5274777-11908334	WBGene00007685	C18E9.5	C18E9.5	NA	NA
911	Fenbendazole_15	II:5274777-11908334	WBGene00007687	C18E9.7	C18E9.7	NA	WBGene00267786
912	Fenbendazole_15	II:5274777-11908334	WBGene00007688	C18E9.8	C18E9.8	WBGene00221707; WBGene00229109	WBGene00257032; WBGene00261296
913	Fenbendazole_15	II:5274777-11908334	WBGene00007689	C18E9.9	C18E9.9	NA	NA
914	Fenbendazole_15	II:5274777-11908334	WBGene00003870	C18E9.11b	ooc-5	WBGene00226635	WBGene00264049
915	Fenbendazole_15	II:5274777-11908334	WBGene00009711	F44G4.1	F44G4.1	WBGene00224353	WBGene00258511
916	Fenbendazole_15	II:5274777-11908334	WBGene00006514	F44G4.4c	tdp-1	WBGene00224355; WBGene00224356; WBGene00230700	WBGene00257483
917	Fenbendazole_15	II:5274777-11908334	WBGene00009714	F44G4.5	F44G4.5	NA	NA
918	Fenbendazole_15	II:5274777-11908334	WBGene00009715	F44G4.6a	F44G4.6	NA	NA
919	Fenbendazole_15	II:5274777-11908334	WBGene00009716	F44G4.7	F44G4.7	NA	NA
920	Fenbendazole_15	II:5274777-11908334	WBGene00009717	F44G4.8a	dep-1	WBGene00224357	WBGene00266836
921	Fenbendazole_15	II:5274777-11908334	WBGene00009504	F37B12.1	F37B12.1	WBGene00224149	WBGene00268090
922	Fenbendazole_15	II:5274777-11908334	WBGene00001527	F37B12.2	gcs-1	WBGene00224150	WBGene00266226
923	Fenbendazole_15	II:5274777-11908334	WBGene00009505	F37B12.3	F37B12.3	WBGene00224151	WBGene00262189; WBGene00267779
924	Fenbendazole_15	II:5274777-11908334	WBGene00011980	T24B8.7a	T24B8.7	WBGene00220263	NA
925	Fenbendazole_15	II:5274777-11908334	WBGene00011976	T24B8.2.1	T24B8.2	WBGene00226238	WBGene00257438
926	Fenbendazole_15	II:5274777-11908334	WBGene00004446	T24B8.1a.1	rpl-32	WBGene00234040	WBGene00258766
927	Fenbendazole_15	II:5274777-11908334	WBGene00011977	T24B8.3a.1	T24B8.3	NA	NA
928	Fenbendazole_15	II:5274777-11908334	WBGene00011978	T24B8.4a	T24B8.4	NA	WBGene00266512
929	Fenbendazole_15	II:5274777-11908334	WBGene00001950	T24B8.6	hlh-3	WBGene00230706	WBGene00263964; WBGene00263965
930	Fenbendazole_15	II:5274777-11908334	WBGene00007421	C07H4.1b	C07H4.1	NA	NA
931	Fenbendazole_15	II:5274777-11908334	WBGene00000532	C07H4.2	clh-5	WBGene00222315	WBGene00268083
932	Fenbendazole_15	II:5274777-11908334	WBGene00012000	T24H10.1	T24H10.1	WBGene00226254	WBGene00260234
933	Fenbendazole_15	II:5274777-11908334	WBGene00012003	T24H10.5	T24H10.5	NA	NA
934	Fenbendazole_15	II:5274777-11908334	WBGene00001041	T24H10.3	dnj-23	WBGene00226255	WBGene00255799
935	Fenbendazole_15	II:5274777-11908334	WBGene00012002	T24H10.4	T24H10.4	WBGene00226256	NA
936	Fenbendazole_15	II:5274777-11908334	WBGene00012005	T24H10.7a	1-Jun	WBGene00226258	WBGene00265594
937	Fenbendazole_15	II:5274777-11908334	WBGene00007633	C16D2.1a	C16D2.1	NA	NA
938	Fenbendazole_15	II:5274777-11908334	WBGene00195143	C16D2.2	C16D2.2	NA	NA
939	Fenbendazole_15	II:5274777-11908334	WBGene00195144	C16D2.3	C16D2.3	NA	NA
940	Fenbendazole_15	II:5274777-11908334	WBGene00012421	Y9C2UA.1c	Y9C2UA.1	NA	NA
941	Fenbendazole_15	II:5274777-11908334	WBGene00012422	Y9C2UA.2	Y9C2UA.2	NA	NA
942	Fenbendazole_15	II:5274777-11908334	WBGene00012322	W07A12.4	W07A12.4	NA	NA
943	Fenbendazole_15	II:5274777-11908334	WBGene00000654	W07A12.5	col-78	NA	NA
944	Fenbendazole_15	II:5274777-11908334	WBGene00012323	W07A12.6	oac-54	NA	NA
945	Fenbendazole_15	II:5274777-11908334	WBGene00012324	W07A12.7	rhy-1	NA	NA
946	Fenbendazole_15	II:5274777-11908334	WBGene00012325	W07A12.8	W07A12.8	NA	NA
947	Fenbendazole_15	II:5274777-11908334	WBGene00011966	T23G7.3	T23G7.3	WBGene00226224	WBGene00260032
948	Fenbendazole_15	II:5274777-11908334	WBGene00011965	T23G7.2a.1	T23G7.2	WBGene00230029	WBGene00261622
949	Fenbendazole_15	II:5274777-11908334	WBGene00001061	T23G7.1.1	dpl-1	WBGene00226223	WBGene00264127
950	Fenbendazole_15	II:5274777-11908334	WBGene00004752	T23G7.4	sec-5	WBGene00226225	WBGene00262145
951	Fenbendazole_15	II:5274777-11908334	WBGene00011967	T23G7.5a	pir-1	WBGene00226226	WBGene00264208
952	Fenbendazole_15	II:5274777-11908334	WBGene00006367	ZK1067.6a	sym-2	WBGene00227879	WBGene00258654
953	Fenbendazole_15	II:5274777-11908334	WBGene00006659	ZK1067.5	twk-4	NA	WBGene00261753
954	Fenbendazole_15	II:5274777-11908334	WBGene00002299	ZK1067.1d	let-23	WBGene00227876	WBGene00259580
955	Fenbendazole_15	II:5274777-11908334	WBGene00014210	ZK1067.4	ZK1067.4	WBGene00227878	WBGene00266463
956	Fenbendazole_15	II:5274777-11908334	WBGene00014640	ZK1067.t1	ZK1067.t1	NA	NA
957	Fenbendazole_15	II:5274777-11908334	WBGene00014208	ZK1067.2b	ZK1067.2	WBGene00227877	NA
958	Fenbendazole_15	II:5274777-11908334	WBGene00014209	ZK1067.3	ZK1067.3	NA	NA
959	Fenbendazole_15	II:5274777-11908334	WBGene00004174	ZK1067.7	abu-14	NA	NA
960	Fenbendazole_15	II:5274777-11908334	WBGene00001761	T26C5.1	gst-13	NA	WBGene00262538
961	Fenbendazole_15	II:5274777-11908334	WBGene00012032	T26C5.2	T26C5.2	WBGene00226284	WBGene00264008
962	Fenbendazole_15	II:5274777-11908334	WBGene00012033	T26C5.3c	T26C5.3	WBGene00226285	WBGene00260616; WBGene00267027
963	Fenbendazole_15	II:5274777-11908334	WBGene00012035	T26C5.5.1	T26C5.5	WBGene00226286	NA
964	Fenbendazole_15	II:5274777-11908334	WBGene00012034	T26C5.4	T26C5.4	WBGene00220398	NA
965	Fenbendazole_15	II:5274777-11908334	WBGene00044006	H32K21.1	H32K21.1	NA	NA
966	Fenbendazole_15	II:5274777-11908334	WBGene00000170	C01G6.1a.1	aqp-2	NA	WBGene00255963
967	Fenbendazole_15	II:5274777-11908334	WBGene00007224	C01G6.2	C01G6.2	NA	NA
968	Fenbendazole_15	II:5274777-11908334	WBGene00007225	C01G6.3.1	C01G6.3	NA	NA
969	Fenbendazole_15	II:5274777-11908334	WBGene00007226	C01G6.4	C01G6.4	WBGene00222147	WBGene00266989
970	Fenbendazole_15	II:5274777-11908334	WBGene00007227	C01G6.5	C01G6.5	NA	NA
971	Fenbendazole_15	II:5274777-11908334	WBGene00006510	C01G6.6a.1	mtrr-1	WBGene00222148	WBGene00263865
972	Fenbendazole_15	II:5274777-11908334	WBGene00007228	C01G6.7	acs-7	NA	NA
973	Fenbendazole_15	II:5274777-11908334	WBGene00007229	C01G6.9	C01G6.9	NA	NA
974	Fenbendazole_15	II:5274777-11908334	WBGene00000289	C01G6.8a	cam-1	WBGene00222149	WBGene00268006
975	Fenbendazole_15	II:5274777-11908334	WBGene00008403	D2013.3	D2013.3	NA	NA
976	Fenbendazole_15	II:5274777-11908334	WBGene00008402	D2013.2.1	wdfy-2	WBGene00223292	WBGene00266900
977	Fenbendazole_15	II:5274777-11908334	WBGene00001134	D2013.5	eat-3	WBGene00223293	WBGene00265445
978	Fenbendazole_15	II:5274777-11908334	WBGene00008404	D2013.6.1	D2013.6	WBGene00222553; WBGene00269335	WBGene00265803
979	Fenbendazole_15	II:5274777-11908334	WBGene00004744	D2013.8a	scp-1	NA	NA
980	Fenbendazole_15	II:5274777-11908334	WBGene00008405	D2013.9.1	ttll-12	WBGene00223295	WBGene00257400
981	Fenbendazole_15	II:5274777-11908334	WBGene00009626	F42A8.1	F42A8.1	WBGene00224275	WBGene00267086
982	Fenbendazole_15	II:5274777-11908334	WBGene00006433	F42A8.2.1	sdhb-1	WBGene00234272	WBGene00259616
983	Fenbendazole_15	II:5274777-11908334	WBGene00009627	F42A8.3	F42A8.3	WBGene00224276	WBGene00267085
984	Fenbendazole_15	II:5274777-11908334	WBGene00003196	C06C3.1c	mel-11	WBGene00222267	WBGene00265645
985	Fenbendazole_15	II:5274777-11908334	WBGene00007374	C06C3.3	C06C3.3	WBGene00222268	NA
986	Fenbendazole_15	II:5274777-11908334	WBGene00007375	C06C3.4	C06C3.4	WBGene00222269	WBGene00265931
987	Fenbendazole_15	II:5274777-11908334	WBGene00175031	C06C3.12	C06C3.12	NA	NA
988	Fenbendazole_15	II:5274777-11908334	WBGene00044169	C06C3.10	C06C3.10	NA	NA
989	Fenbendazole_15	II:5274777-11908334	WBGene00014668	C06C3.9	C06C3.9	WBGene00222269	WBGene00265931
990	Fenbendazole_15	II:5274777-11908334	WBGene00005271	C06C3.6.1	srh-48	NA	NA
991	Fenbendazole_15	II:5274777-11908334	WBGene00007377	C06C3.7	C06C3.7	NA	NA
992	Fenbendazole_15	II:5274777-11908334	WBGene00007378	C06C3.8a	C06C3.8	NA	NA
993	Fenbendazole_15	II:5274777-11908334	WBGene00013091	Y51B9A.9	Y51B9A.9	NA	WBGene00264893
994	Fenbendazole_15	II:5274777-11908334	WBGene00206481	Y51B9A.14	Y51B9A.14	NA	NA
995	Fenbendazole_15	II:5274777-11908334	WBGene00013090	Y51B9A.8	Y51B9A.8	NA	NA
996	Fenbendazole_15	II:5274777-11908334	WBGene00013089	Y51B9A.7	Y51B9A.7	NA	NA
997	Fenbendazole_15	II:5274777-11908334	WBGene00013088	Y51B9A.6a	Y51B9A.6	NA	NA
998	Fenbendazole_15	II:5274777-11908334	WBGene00013087	Y51B9A.5	Y51B9A.5	NA	NA
999	Fenbendazole_15	II:5274777-11908334	WBGene00013085	Y51B9A.3	mpz-6	NA	NA
1000	Fenbendazole_15	II:5274777-11908334	WBGene00013086	Y51B9A.4	arrd-2	WBGene00226005	WBGene00263055
1001	Fenbendazole_15	II:5274777-11908334	WBGene00014813	M176.9b	M176.9	NA	NA
1002	Fenbendazole_15	II:5274777-11908334	WBGene00006429	M176.1a	arrd-3	NA	NA
1003	Fenbendazole_15	II:5274777-11908334	WBGene00010941	M176.2	gss-1	WBGene00225406	WBGene00255947; WBGene00264572
1004	Fenbendazole_15	II:5274777-11908334	WBGene00010942	M176.3	chch-3	WBGene00225407	WBGene00260389
1005	Fenbendazole_15	II:5274777-11908334	WBGene00010943	M176.4.1	M176.4	WBGene00225408	WBGene00266208
1006	Fenbendazole_15	II:5274777-11908334	WBGene00010947	M176.11	M176.11	WBGene00220750	WBGene00266207
1007	Fenbendazole_15	II:5274777-11908334	WBGene00010946	M176.10	M176.10	NA	NA
1008	Fenbendazole_15	II:5274777-11908334	WBGene00010944	M176.5	M176.5	NA	NA
1009	Fenbendazole_15	II:5274777-11908334	WBGene00002199	M176.6a	kin-15	WBGene00225575	NA
1010	Fenbendazole_15	II:5274777-11908334	WBGene00002200	M176.7.1	kin-16	WBGene00225575	NA
1011	Fenbendazole_15	II:5274777-11908334	WBGene00010945	M176.8	chil-13	NA	WBGene00266834
1012	Fenbendazole_15	II:5274777-11908334	WBGene00011159	R09D1.3	chil-17	NA	WBGene00266834
1013	Fenbendazole_15	II:5274777-11908334	WBGene00011158	R09D1.2	chil-16	NA	WBGene00266834
1014	Fenbendazole_15	II:5274777-11908334	WBGene00011157	R09D1.1	chil-15	NA	WBGene00266834
1015	Fenbendazole_15	II:5274777-11908334	WBGene00011169	R09D1.13	R09D1.13	WBGene00225575	NA
1016	Fenbendazole_15	II:5274777-11908334	WBGene00011161	R09D1.5	chil-18	NA	WBGene00266834
1017	Fenbendazole_15	II:5274777-11908334	WBGene00011168	R09D1.12	R09D1.12	WBGene00225575	NA
1018	Fenbendazole_15	II:5274777-11908334	WBGene00011162	R09D1.6	chil-19	NA	WBGene00266834
1019	Fenbendazole_15	II:5274777-11908334	WBGene00011163	R09D1.7	chil-20	NA	WBGene00266834
1020	Fenbendazole_15	II:5274777-11908334	WBGene00011170	R09D1.14	R09D1.14	NA	WBGene00266834
1021	Fenbendazole_15	II:5274777-11908334	WBGene00011164	R09D1.8.1	chil-21	NA	WBGene00266834
1022	Fenbendazole_15	II:5274777-11908334	WBGene00011166	R09D1.10	chil-22	NA	WBGene00266834
1023	Fenbendazole_15	II:5274777-11908334	WBGene00011167	R09D1.11a	chil-23	NA	WBGene00266834
1024	Fenbendazole_15	II:5274777-11908334	WBGene00044807	T19H5.6	T19H5.6	NA	WBGene00266834
1025	Fenbendazole_15	II:5274777-11908334	WBGene00011846	T19H5.1b	chil-25	NA	WBGene00266834
1026	Fenbendazole_15	II:5274777-11908334	WBGene00011847	T19H5.2	chil-26	NA	WBGene00266834
1027	Fenbendazole_15	II:5274777-11908334	WBGene00011848	T19H5.3	chil-27	NA	WBGene00266834
1028	Fenbendazole_15	II:5274777-11908334	WBGene00011849	T19H5.4a	T19H5.4	NA	NA
1029	Fenbendazole_15	II:5274777-11908334	WBGene00001530	R134.1	gcy-3	NA	WBGene00255992; WBGene00257442; WBGene00264500; WBGene00264501; WBGene00264502; WBGene00264540; WBGene00264590; WBGene00264869; WBGene00265036; WBGene00265190; WBGene00265556
1030	Fenbendazole_15	II:5274777-11908334	WBGene00001529	R134.2	gcy-2	NA	WBGene00255992; WBGene00257442; WBGene00264500; WBGene00264501; WBGene00264502; WBGene00264540; WBGene00264590; WBGene00264869; WBGene00265036; WBGene00265190; WBGene00265556
1031	Fenbendazole_15	II:5274777-11908334	WBGene00001528	AH6.1	gcy-1	NA	WBGene00255992; WBGene00257442; WBGene00264500; WBGene00264501; WBGene00264502; WBGene00264540; WBGene00264590; WBGene00264869; WBGene00265036; WBGene00265190; WBGene00265556
1032	Fenbendazole_15	II:5274777-11908334	WBGene00007080	AH6.2	sfxn-1.1	NA	WBGene00261287
1033	Fenbendazole_15	II:5274777-11908334	WBGene00007081	AH6.3	AH6.3	NA	NA
1034	Fenbendazole_15	II:5274777-11908334	WBGene00005027	AH6.4	sra-1	NA	NA
1035	Fenbendazole_15	II:5274777-11908334	WBGene00219290	AH6.17	AH6.17	NA	NA
1036	Fenbendazole_15	II:5274777-11908334	WBGene00003231	AH6.5	mex-6	NA	NA
1037	Fenbendazole_15	II:5274777-11908334	WBGene00005028	AH6.6	sra-2	NA	NA
1038	Fenbendazole_15	II:5274777-11908334	WBGene00005035	AH6.14	sra-9	NA	NA
1039	Fenbendazole_15	II:5274777-11908334	WBGene00005034	AH6.12	sra-8	NA	NA
1040	Fenbendazole_15	II:5274777-11908334	WBGene00005029	AH6.7	sra-3	NA	NA
1041	Fenbendazole_15	II:5274777-11908334	WBGene00005030	AH6.8	sra-4	NA	NA
1042	Fenbendazole_15	II:5274777-11908334	WBGene00005033	AH6.11	sra-7	NA	NA
1043	Fenbendazole_15	II:5274777-11908334	WBGene00005032	AH6.10	sra-6	NA	NA
1044	Fenbendazole_15	II:5274777-11908334	WBGene00219291	F35H8.12	F35H8.12	NA	NA
1045	Fenbendazole_15	II:5274777-11908334	WBGene00009447	F35H8.2	F35H8.2	NA	NA
1046	Fenbendazole_15	II:5274777-11908334	WBGene00009448	F35H8.3	zfp-2	WBGene00230889	WBGene00258731
1047	Fenbendazole_15	II:5274777-11908334	WBGene00009449	F35H8.4	F35H8.4	NA	NA
1048	Fenbendazole_15	II:5274777-11908334	WBGene00014365	F35H8.t1	F35H8.t1	NA	NA
1049	Fenbendazole_15	II:5274777-11908334	WBGene00001368	F35H8.5	exc-7	WBGene00224111	WBGene00265613
1050	Fenbendazole_15	II:5274777-11908334	WBGene00006938	F35H8.7	wee-1.1	WBGene00227008	WBGene00260685
1051	Fenbendazole_15	II:5274777-11908334	WBGene00009450	F35H8.6.1	ugt-58	NA	WBGene00268033
1052	Fenbendazole_15	II:5274777-11908334	WBGene00008456	E02H1.2	E02H1.2	WBGene00223356	WBGene00258115
1053	Fenbendazole_15	II:5274777-11908334	WBGene00008455	E02H1.1.1	E02H1.1	WBGene00234031	WBGene00265341
1054	Fenbendazole_15	II:5274777-11908334	WBGene00006473	E02H1.3	tag-124	WBGene00223357	WBGene00262805
1055	Fenbendazole_15	II:5274777-11908334	WBGene00004050	E02H1.4.1	parp-2	NA	NA
1056	Fenbendazole_15	II:5274777-11908334	WBGene00008457	E02H1.5	E02H1.5	WBGene00223359	NA
1057	Fenbendazole_15	II:5274777-11908334	WBGene00008458	E02H1.6	E02H1.6	WBGene00231693	WBGene00259881
1058	Fenbendazole_15	II:5274777-11908334	WBGene00008459	E02H1.8	mrpl-53	WBGene00223362	WBGene00259880
1059	Fenbendazole_15	II:5274777-11908334	WBGene00011791	T15H9.6	T15H9.6	WBGene00226609	WBGene00264696
1060	Fenbendazole_15	II:5274777-11908334	WBGene00011790	T15H9.5	T15H9.5	NA	NA
1061	Fenbendazole_15	II:5274777-11908334	WBGene00011789	T15H9.4	T15H9.4	NA	NA
1062	Fenbendazole_15	II:5274777-11908334	WBGene00001952	T15H9.3	hlh-6	WBGene00226066	WBGene00267870
1063	Fenbendazole_15	II:5274777-11908334	WBGene00011788	T15H9.2	T15H9.2	NA	NA
1064	Fenbendazole_15	II:5274777-11908334	WBGene00001038	T15H9.7a	dnj-20	WBGene00226067	WBGene00259994; WBGene00266857
1065	Fenbendazole_15	II:5274777-11908334	WBGene00014249	ZK1307.8.1	ZK1307.8	WBGene00227926	WBGene00260781
1066	Fenbendazole_15	II:5274777-11908334	WBGene00014248	ZK1307.7b	ZK1307.7	NA	WBGene00266708
1067	Fenbendazole_15	II:5274777-11908334	WBGene00001510	ZK1307.6	fzr-1	WBGene00227925	WBGene00265779
1068	Fenbendazole_15	II:5274777-11908334	WBGene00005026	ZK1307.5	sqv-8	NA	NA
1069	Fenbendazole_15	II:5274777-11908334	WBGene00014250	ZK1307.9	ZK1307.9	WBGene00227927	WBGene00256034
1070	Fenbendazole_15	II:5274777-11908334	WBGene00014247	ZK1307.4	ZK1307.4	NA	NA
1071	Fenbendazole_15	II:5274777-11908334	WBGene00014246	ZK1307.3	ZK1307.3	NA	NA
1072	Fenbendazole_15	II:5274777-11908334	WBGene00014245	ZK1307.2	ZK1307.2	NA	WBGene00256937
1073	Fenbendazole_15	II:5274777-11908334	WBGene00014244	ZK1307.1a	ZK1307.1	NA	WBGene00266492
1074	Fenbendazole_15	II:5274777-11908334	WBGene00014252	ZK1320.2	ZK1320.2	NA	NA
1075	Fenbendazole_15	II:5274777-11908334	WBGene00014253	ZK1320.3.1	ZK1320.3	NA	NA
1076	Fenbendazole_15	II:5274777-11908334	WBGene00014254	ZK1320.4	cyp-13A10	NA	NA
1077	Fenbendazole_15	II:5274777-11908334	WBGene00014255	ZK1320.5	ZK1320.5	NA	NA
1078	Fenbendazole_15	II:5274777-11908334	WBGene00014259	ZK1320.11b.1	ZK1320.11	NA	NA
1079	Fenbendazole_15	II:5274777-11908334	WBGene00006390	ZK1320.12b	taf-8	WBGene00227931	WBGene00261901
1080	Fenbendazole_15	II:5274777-11908334	WBGene00014256	ZK1320.7	ZK1320.7	WBGene00227929	NA
1081	Fenbendazole_15	II:5274777-11908334	WBGene00000180	ZK1320.6	arc-1	WBGene00227928	NA
1082	Fenbendazole_15	II:5274777-11908334	WBGene00014258	ZK1320.9	ZK1320.9	NA	WBGene00266355
1083	Fenbendazole_15	II:5274777-11908334	WBGene00003749	ZK1320.10	nlp-11	NA	NA
1084	Fenbendazole_15	II:5274777-11908334	WBGene00044158	Y53C12A.8	Y53C12A.8	NA	NA
1085	Fenbendazole_15	II:5274777-11908334	WBGene00013142	Y53C12A.7	Y53C12A.7	NA	NA
1086	Fenbendazole_15	II:5274777-11908334	WBGene00013140	Y53C12A.4.1	mop-25.2	WBGene00234133	WBGene00255778; WBGene00258031
1087	Fenbendazole_15	II:5274777-11908334	WBGene00175030	Y53C12A.10	Y53C12A.10	WBGene00227010	WBGene00263838
1088	Fenbendazole_15	II:5274777-11908334	WBGene00013139	Y53C12A.3	Y53C12A.3	WBGene00227009	NA
1089	Fenbendazole_15	II:5274777-11908334	WBGene00001623	Y53C12A.2	glt-5	WBGene00222424	WBGene00266459
1090	Fenbendazole_15	II:5274777-11908334	WBGene00006940	Y53C12A.1	wee-1.3	WBGene00227008	WBGene00260685
1091	Fenbendazole_15	II:5274777-11908334	WBGene00013141	Y53C12A.6a	Y53C12A.6	NA	NA
1092	Fenbendazole_15	II:5274777-11908334	WBGene00194906	Y53C12A.11	Y53C12A.11	NA	NA
1093	Fenbendazole_15	II:5274777-11908334	WBGene00013145	Y53C12B.6	cutl-2	NA	NA
1094	Fenbendazole_15	II:5274777-11908334	WBGene00003100	Y53C12B.5a	mab-3	WBGene00227012	WBGene00266445
1095	Fenbendazole_15	II:5274777-11908334	WBGene00013144	Y53C12B.2.1	Y53C12B.2	WBGene00234298	WBGene00256107
1096	Fenbendazole_15	II:5274777-11908334	WBGene00013143	Y53C12B.1	Y53C12B.1	WBGene00227011	WBGene00262056
1097	Fenbendazole_15	II:5274777-11908334	WBGene00003785	Y53C12B.3b	nos-3	NA	NA
1098	Fenbendazole_15	II:5274777-11908334	WBGene00013146	Y53C12B.7	Y53C12B.7	NA	NA
1099	Fenbendazole_15	II:5274777-11908334	WBGene00014260	ZK1321.1	ZK1321.1	NA	NA
1100	Fenbendazole_15	II:5274777-11908334	WBGene00014261	ZK1321.2c	shk-1	WBGene00227932	WBGene00264688
1101	Fenbendazole_15	II:5274777-11908334	WBGene00000178	ZK1321.3	aqp-10	NA	NA
1102	Fenbendazole_15	II:5274777-11908334	WBGene00014262	ZK1321.4b	ZK1321.4	WBGene00227934	WBGene00267512
1103	Fenbendazole_15	II:5274777-11908334	WBGene00011678	T10B9.9	T10B9.9	NA	NA
1104	Fenbendazole_15	II:5274777-11908334	WBGene00011677	T10B9.8	cyp-13A1	NA	NA
1105	Fenbendazole_15	II:5274777-11908334	WBGene00011676	T10B9.7	cyp-13A2	NA	NA
1106	Fenbendazole_15	II:5274777-11908334	WBGene00011675	T10B9.5	cyp-13A3	NA	NA
1107	Fenbendazole_15	II:5274777-11908334	WBGene00011671	T10B9.1	cyp-13A4	NA	NA
1108	Fenbendazole_15	II:5274777-11908334	WBGene00011672	T10B9.2	cyp-13A5	NA	NA
1109	Fenbendazole_15	II:5274777-11908334	WBGene00011673	T10B9.3	cyp-13A6	NA	NA
1110	Fenbendazole_15	II:5274777-11908334	WBGene00000372	T10B9.10	cyp-13A7	NA	NA
1111	Fenbendazole_15	II:5274777-11908334	WBGene00011674	T10B9.4	cyp-13A8	NA	NA
1112	Fenbendazole_15	II:5274777-11908334	WBGene00013147	Y53C12C.1	eyg-1	NA	WBGene00267560
1113	Fenbendazole_15	II:5274777-11908334	WBGene00014158	ZK938.1	ZK938.1	WBGene00230236	NA
1114	Fenbendazole_15	II:5274777-11908334	WBGene00014160	ZK938.3	ZK938.3	NA	NA
1115	Fenbendazole_15	II:5274777-11908334	WBGene00014161	ZK938.4	arrd-5	WBGene00226005	WBGene00263055
1116	Fenbendazole_15	II:5274777-11908334	WBGene00014159	ZK938.2	arrd-4	WBGene00226005	WBGene00263055
1117	Fenbendazole_15	II:5274777-11908334	WBGene00270290	ZK938.11	ZK938.11	NA	NA
1118	Fenbendazole_15	II:5274777-11908334	WBGene00014163	ZK938.7.1	rnh-1.2	NA	NA
1119	Fenbendazole_15	II:5274777-11908334	WBGene00014162	ZK938.6	chil-9	NA	WBGene00266834
1120	Fenbendazole_15	II:5274777-11908334	WBGene00003863	ZK938.5	old-2	WBGene00225575	NA
1121	Fenbendazole_15	II:5274777-11908334	WBGene00202513	ZK938.10	ZK938.10	NA	NA
1122	Fenbendazole_15	II:5274777-11908334	WBGene00007469	C08H9.10	chil-4	NA	WBGene00266834
1123	Fenbendazole_15	II:5274777-11908334	WBGene00007471	C08H9.12	chil-6	NA	WBGene00266834
1124	Fenbendazole_15	II:5274777-11908334	WBGene00007470	C08H9.11	chil-5	NA	WBGene00266834
1125	Fenbendazole_15	II:5274777-11908334	WBGene00007467	C08H9.7	chil-3	NA	WBGene00266834
1126	Fenbendazole_15	II:5274777-11908334	WBGene00206395	C08H9.18	C08H9.18	NA	NA
1127	Fenbendazole_15	II:5274777-11908334	WBGene00007465	C08H9.4b.1	chil-1	NA	WBGene00266834
1128	Fenbendazole_15	II:5274777-11908334	WBGene00003862	C08H9.5	old-1	WBGene00225575	NA
1129	Fenbendazole_15	II:5274777-11908334	WBGene00007472	C08H9.13	chil-7	NA	WBGene00266834
1130	Fenbendazole_15	II:5274777-11908334	WBGene00007473	C08H9.14	chil-8	NA	WBGene00266834
1131	Fenbendazole_15	II:5274777-11908334	WBGene00007466	C08H9.6	chil-2	NA	WBGene00266834
1132	Fenbendazole_15	II:5274777-11908334	WBGene00007462	C08H9.1	C08H9.1	NA	NA
1133	Fenbendazole_15	II:5274777-11908334	WBGene00007464	C08H9.3a	C08H9.3	WBGene00222344	WBGene00261132
1134	Fenbendazole_15	II:5274777-11908334	WBGene00007463	C08H9.2a	vgln-1	WBGene00222342	WBGene00260093; WBGene00266909
1135	Fenbendazole_15	II:5274777-11908334	WBGene00086566	C08H9.16	C08H9.16	WBGene00222346	WBGene00263143
1136	Fenbendazole_15	II:5274777-11908334	WBGene00009146	F26C11.1	F26C11.1	WBGene00222679	WBGene00268121
1137	Fenbendazole_15	II:5274777-11908334	WBGene00006744	F26C11.2	unc-4	WBGene00223870	WBGene00266621
1138	Fenbendazole_15	II:5274777-11908334	WBGene00009147	F26C11.3b	F26C11.3	NA	NA
1139	Fenbendazole_15	II:5274777-11908334	WBGene00044159	F26C11.4	F26C11.4	NA	NA
1140	Fenbendazole_15	II:5274777-11908334	WBGene00086567	C05C10.8	C05C10.8	NA	NA
1141	Fenbendazole_15	II:5274777-11908334	WBGene00007328	C05C10.1	pho-10	WBGene00222679	WBGene00268121
1142	Fenbendazole_15	II:5274777-11908334	WBGene00007329	C05C10.2b	C05C10.2	NA	WBGene00264743; WBGene00265061
1143	Fenbendazole_15	II:5274777-11908334	WBGene00007331	C05C10.4.1	pho-11	WBGene00222679	WBGene00268121
1144	Fenbendazole_15	II:5274777-11908334	WBGene00007330	C05C10.3	C05C10.3	NA	WBGene00261294; WBGene00264642
1145	Fenbendazole_15	II:5274777-11908334	WBGene00007334	C05C10.7	C05C10.7	NA	NA
1146	Fenbendazole_15	II:5274777-11908334	WBGene00007332	C05C10.5a	C05C10.5	NA	NA
1147	Fenbendazole_15	II:5274777-11908334	WBGene00007333	C05C10.6b	ufd-3	WBGene00222227	WBGene00256099
1148	Fenbendazole_15	II:5274777-11908334	WBGene00011271	R53.1a.1	flad-1	WBGene00225661	WBGene00258001
1149	Fenbendazole_15	II:5274777-11908334	WBGene00001207	R53.3a	egl-43	WBGene00233008	WBGene00267694
1150	Fenbendazole_15	II:5274777-11908334	WBGene00011272	R53.2.1	dtmk-1	WBGene00220276	WBGene00259735; WBGene00262639
1151	Fenbendazole_15	II:5274777-11908334	WBGene00011275	R53.6.1	psf-1	WBGene00225667	WBGene00255791
1152	Fenbendazole_15	II:5274777-11908334	WBGene00011274	R53.5.1	R53.5	NA	WBGene00257484
1153	Fenbendazole_15	II:5274777-11908334	WBGene00011276	R53.7a.1	aakg-5	WBGene00228732	NA
1154	Fenbendazole_15	II:5274777-11908334	WBGene00011277	R53.8	R53.8	NA	NA
1155	Fenbendazole_15	II:5274777-11908334	WBGene00014130	ZK892.6	ZK892.6	NA	NA
1156	Fenbendazole_15	II:5274777-11908334	WBGene00014131	ZK892.7	sdz-38	WBGene00222299	WBGene00266808
1157	Fenbendazole_15	II:5274777-11908334	WBGene00002266	ZK892.1f	lec-3	WBGene00268711	NA
1158	Fenbendazole_15	II:5274777-11908334	WBGene00014127	ZK892.3	ZK892.3	NA	NA
1159	Fenbendazole_15	II:5274777-11908334	WBGene00014128	ZK892.4	ZK892.4	NA	WBGene00257450
1160	Fenbendazole_15	II:5274777-11908334	WBGene00014129	ZK892.5	ZK892.5	NA	NA
1161	Fenbendazole_15	II:5274777-11908334	WBGene00002265	F52H3.7a.1	lec-2	WBGene00224538	WBGene00266718
1162	Fenbendazole_15	II:5274777-11908334	WBGene00009948	F52H3.6	F52H3.6	WBGene00230236	NA
1163	Fenbendazole_15	II:5274777-11908334	WBGene00009947	F52H3.5	F52H3.5	NA	NA
1164	Fenbendazole_15	II:5274777-11908334	WBGene00009944	F52H3.2	mtcu-2	WBGene00234203	WBGene00263549
1165	Fenbendazole_15	II:5274777-11908334	WBGene00002497	F52H3.1.1	let-268	WBGene00224536	WBGene00266548
1166	Fenbendazole_15	II:5274777-11908334	WBGene00009946	F52H3.4	F52H3.4	NA	NA
1167	Fenbendazole_15	II:5274777-11908334	WBGene00009945	F52H3.3	bath-38	WBGene00224537	NA
1168	Fenbendazole_15	II:5274777-11908334	WBGene00007670	C18D1.4	stg-1	WBGene00222561	WBGene00266124
1169	Fenbendazole_15	II:5274777-11908334	WBGene00007669	C18D1.2	C18D1.2	NA	NA
1170	Fenbendazole_15	II:5274777-11908334	WBGene00000995	C18D1.1a.1	die-1	WBGene00230350	NA
1171	Fenbendazole_15	II:5274777-11908334	WBGene00003928	ZK945.2.1	pas-7	WBGene00233937	WBGene00257424
1172	Fenbendazole_15	II:5274777-11908334	WBGene00014165	ZK945.3	puf-12	WBGene00227855	WBGene00261493
1173	Fenbendazole_15	II:5274777-11908334	WBGene00014166	ZK945.4	ZK945.4	NA	NA
1174	Fenbendazole_15	II:5274777-11908334	WBGene00014168	ZK945.6a	ZK945.6	NA	NA
1175	Fenbendazole_15	II:5274777-11908334	WBGene00014169	ZK945.7	ZK945.7	NA	NA
1176	Fenbendazole_15	II:5274777-11908334	WBGene00014170	ZK945.8	ZK945.8	WBGene00227856	WBGene00258919
1177	Fenbendazole_15	II:5274777-11908334	WBGene00003058	ZK945.9	lov-1	NA	NA
1178	Fenbendazole_15	II:5274777-11908334	WBGene00044027	F27E5.8	F27E5.8	NA	NA
1179	Fenbendazole_15	II:5274777-11908334	WBGene00009194	F27E5.5	F27E5.5	NA	NA
1180	Fenbendazole_15	II:5274777-11908334	WBGene00206354	F27E5.9	F27E5.9	NA	NA
1181	Fenbendazole_15	II:5274777-11908334	WBGene00004017	F27E5.4	phg-1	WBGene00223918	WBGene00266573
1182	Fenbendazole_15	II:5274777-11908334	WBGene00009192	F27E5.1	asah-2	WBGene00227104	WBGene00265066
1183	Fenbendazole_15	II:5274777-11908334	WBGene00009193	F27E5.3	F27E5.3	NA	NA
1184	Fenbendazole_15	II:5274777-11908334	WBGene00003939	F27E5.2	pax-3	WBGene00223917; WBGene00230315	WBGene00266511
1185	Fenbendazole_15	II:5274777-11908334	WBGene00044028	F33H1.6	F33H1.6	NA	NA
1186	Fenbendazole_15	II:5274777-11908334	WBGene00000914	F33H1.1b	daf-19	WBGene00224065	WBGene00266509
1187	Fenbendazole_15	II:5274777-11908334	WBGene00001686	F33H1.2.1	gpd-4	WBGene00225232; WBGene00225960	WBGene00256803; WBGene00263559; WBGene00266672
1188	Fenbendazole_15	II:5274777-11908334	WBGene00009364	F33H1.3	F33H1.3	WBGene00224066	NA
1189	Fenbendazole_15	II:5274777-11908334	WBGene00009365	F33H1.4.1	F33H1.4	WBGene00224067	WBGene00257099; WBGene00257100
1190	Fenbendazole_15	II:5274777-11908334	WBGene00005079	F33H1.5	srd-1	NA	NA
1191	Fenbendazole_15	II:5274777-11908334	WBGene00005080	R05H5.1	srd-2	NA	NA
1192	Fenbendazole_15	II:5274777-11908334	WBGene00000389	R05H5.2	cdc-25.4	WBGene00225100	WBGene00258577; WBGene00258893
1193	Fenbendazole_15	II:5274777-11908334	WBGene00011041	R05H5.7	R05H5.7	NA	NA
1194	Fenbendazole_15	II:5274777-11908334	WBGene00005071	R05H5.6	srb-6	NA	NA
1195	Fenbendazole_15	II:5274777-11908334	WBGene00011038	R05H5.3	R05H5.3	NA	WBGene00259698
1196	Fenbendazole_15	II:5274777-11908334	WBGene00011039	R05H5.4	R05H5.4	WBGene00227674	NA
1197	Fenbendazole_15	II:5274777-11908334	WBGene00011040	R05H5.5	R05H5.5	NA	WBGene00261826
1198	Fenbendazole_15	II:5274777-11908334	WBGene00011331	T01E8.1.1	T01E8.1	WBGene00225737	WBGene00267693
1199	Fenbendazole_15	II:5274777-11908334	WBGene00004334	T01E8.2	ref-1	NA	NA
1200	Fenbendazole_15	II:5274777-11908334	WBGene00004038	T01E8.3	plc-3	WBGene00225738	WBGene00265563
1201	Fenbendazole_15	II:5274777-11908334	WBGene00005352	T01E8.7	srh-135	NA	NA
1202	Fenbendazole_15	II:5274777-11908334	WBGene00011336	T01E8.9	ubxn-5	WBGene00228325	WBGene00258637
1203	Fenbendazole_15	II:5274777-11908334	WBGene00003177	T01E8.4	mec-15	WBGene00225739	WBGene00256101
1204	Fenbendazole_15	II:5274777-11908334	WBGene00011334	T01E8.6	mrps-14	WBGene00225740	NA
1205	Fenbendazole_15	II:5274777-11908334	WBGene00011333	T01E8.5	nrde-2	NA	NA
1206	Fenbendazole_15	II:5274777-11908334	WBGene00010015	F54B3.3.1	atad-3	WBGene00224598	WBGene00258591
1207	Fenbendazole_15	II:5274777-11908334	WBGene00010013	F54B3.1a	F54B3.1	WBGene00224597	NA
1208	Fenbendazole_15	II:5274777-11908334	WBGene00010014	F54B3.2	F54B3.2	NA	NA
1209	Fenbendazole_15	II:5274777-11908334	WBGene00175034	F54B3.4	F54B3.4	NA	NA
1210	Fenbendazole_15	II:5274777-11908334	WBGene00014175	ZK971.1	ZK971.1	NA	NA
1211	Fenbendazole_15	II:5274777-11908334	WBGene00014171	ZK970.1b	nep-26	NA	NA
1212	Fenbendazole_15	II:5274777-11908334	WBGene00014172	ZK970.2d	clpp-1	WBGene00227857	WBGene00256987
1213	Fenbendazole_15	II:5274777-11908334	WBGene00014635	ZK970.t1	ZK970.t1	NA	NA
1214	Fenbendazole_15	II:5274777-11908334	WBGene00001531	ZK970.5	gcy-4	NA	WBGene00255992; WBGene00257442; WBGene00264500; WBGene00264501; WBGene00264502; WBGene00264540; WBGene00264590; WBGene00264869; WBGene00265036; WBGene00265190; WBGene00265556
1215	Fenbendazole_15	II:5274777-11908334	WBGene00014637	ZK970.t3	ZK970.t3	NA	NA
1216	Fenbendazole_15	II:5274777-11908334	WBGene00014636	ZK970.t2	ZK970.t2	NA	NA
1217	Fenbendazole_15	II:5274777-11908334	WBGene00014174	ZK970.8	ZK970.8	NA	NA
1218	Fenbendazole_15	II:5274777-11908334	WBGene00001532	ZK970.6	gcy-5	NA	WBGene00255992; WBGene00257442; WBGene00264500; WBGene00264501; WBGene00264502; WBGene00264540; WBGene00264590; WBGene00264869; WBGene00265036; WBGene00265190; WBGene00265556
1219	Fenbendazole_15	II:5274777-11908334	WBGene00014173	ZK970.7	ZK970.7	WBGene00222262; WBGene00230704	WBGene00267071
1220	Fenbendazole_15	II:5274777-11908334	WBGene00010832	M02G9.3	M02G9.3	NA	NA
1221	Fenbendazole_15	II:5274777-11908334	WBGene00010831	M02G9.2	M02G9.2	NA	NA
1222	Fenbendazole_15	II:5274777-11908334	WBGene00010830	M02G9.1b	M02G9.1	WBGene00222463	NA
1223	Fenbendazole_15	II:5274777-11908334	WBGene00007413	C07E3.2	pro-2	WBGene00231641	WBGene00258886
1224	Fenbendazole_15	II:5274777-11908334	WBGene00007412	C07E3.1a.1	stip-1	WBGene00230688	WBGene00257355
1225	Fenbendazole_15	II:5274777-11908334	WBGene00007419	C07E3.9	C07E3.9	WBGene00222308	WBGene00267048
1226	Fenbendazole_15	II:5274777-11908334	WBGene00007418	C07E3.8	C07E3.8	NA	NA
1227	Fenbendazole_15	II:5274777-11908334	WBGene00007414	C07E3.3b	C07E3.3	NA	NA
1228	Fenbendazole_15	II:5274777-11908334	WBGene00007415	C07E3.4	C07E3.4	NA	WBGene00255863
1229	Fenbendazole_15	II:5274777-11908334	WBGene00007416	C07E3.5	ceh-57	NA	NA
1230	Fenbendazole_15	II:5274777-11908334	WBGene00007417	C07E3.6	ceh-58	NA	NA
1231	Fenbendazole_15	II:5274777-11908334	WBGene00011661	T09F3.1	ztf-27	NA	NA
1232	Fenbendazole_15	II:5274777-11908334	WBGene00011662	T09F3.2	T09F3.2	WBGene00225959	WBGene00263493; WBGene00263494; WBGene00267358
1233	Fenbendazole_15	II:5274777-11908334	WBGene00001683	T09F3.3.1	gpd-1	WBGene00225232; WBGene00225960	WBGene00256803; WBGene00263559; WBGene00266672
1234	Fenbendazole_15	II:5274777-11908334	WBGene00011663	T09F3.4	T09F3.4	NA	NA
1235	Fenbendazole_15	II:5274777-11908334	WBGene00011664	T09F3.5	T09F3.5	NA	NA
1236	Fenbendazole_15	II:5274777-11908334	WBGene00008484	E04D5.5	E04D5.5	NA	NA
1237	Fenbendazole_15	II:5274777-11908334	WBGene00008480	E04D5.1a.1	E04D5.1	WBGene00269370	WBGene00258428
1238	Fenbendazole_15	II:5274777-11908334	WBGene00008481	E04D5.2	E04D5.2	NA	NA
1239	Fenbendazole_15	II:5274777-11908334	WBGene00008482	E04D5.3	cut-4	WBGene00228654	WBGene00257761
1240	Fenbendazole_15	II:5274777-11908334	WBGene00008483	E04D5.4a	E04D5.4	WBGene00269288	NA
1241	Fenbendazole_15	II:5274777-11908334	WBGene00014057	ZK673.1a	ZK673.1	WBGene00269288	NA
1242	Fenbendazole_15	II:5274777-11908334	WBGene00014058	ZK673.2	ZK673.2	NA	NA
1243	Fenbendazole_15	II:5274777-11908334	WBGene00003038	ZK673.3	lin-56	NA	NA
1244	Fenbendazole_15	II:5274777-11908334	WBGene00014060	ZK673.4	ZK673.4	NA	NA
1245	Fenbendazole_15	II:5274777-11908334	WBGene00014065	ZK673.11c	ZK673.11	WBGene00227789	WBGene00259257
1246	Fenbendazole_15	II:5274777-11908334	WBGene00014061	ZK673.5	ZK673.5	NA	NA
1247	Fenbendazole_15	II:5274777-11908334	WBGene00014062	ZK673.6	ZK673.6	NA	NA
1248	Fenbendazole_15	II:5274777-11908334	WBGene00014064	ZK673.10	sdz-37	NA	NA
1249	Fenbendazole_15	II:5274777-11908334	WBGene00014063	ZK673.9	clec-143	NA	WBGene00258393; WBGene00259015; WBGene00259830; WBGene00263770; WBGene00267716
1250	Fenbendazole_15	II:5274777-11908334	WBGene00014041	ZK666.1	ZK666.1	NA	NA
1251	Fenbendazole_15	II:5274777-11908334	WBGene00014042	ZK666.2	ZK666.2	NA	NA
1252	Fenbendazole_15	II:5274777-11908334	WBGene00014043	ZK666.3	clec-58	NA	WBGene00258393; WBGene00259015; WBGene00259830; WBGene00263770; WBGene00267716
1253	Fenbendazole_15	II:5274777-11908334	WBGene00014044	ZK666.4	ZK666.4	NA	NA
1254	Fenbendazole_15	II:5274777-11908334	WBGene00014045	ZK666.5	clec-59	NA	WBGene00258393; WBGene00259015; WBGene00259830; WBGene00263770; WBGene00267716
1255	Fenbendazole_15	II:5274777-11908334	WBGene00014046	ZK666.6	clec-60	NA	WBGene00258393; WBGene00259015; WBGene00259830; WBGene00263770; WBGene00267716
1256	Fenbendazole_15	II:5274777-11908334	WBGene00014049	ZK666.11a	ZK666.11	NA	NA
1257	Fenbendazole_15	II:5274777-11908334	WBGene00195145	ZK666.15.1	ZK666.15	NA	NA
1258	Fenbendazole_15	II:5274777-11908334	WBGene00014047	ZK666.7	clec-61	NA	WBGene00258393; WBGene00259015; WBGene00259830; WBGene00263770; WBGene00267716
1259	Fenbendazole_15	II:5274777-11908334	WBGene00014048	ZK666.8	ZK666.8	WBGene00226109; WBGene00227673	NA
1260	Fenbendazole_15	II:5274777-11908334	WBGene00004134	F59B10.1	myrf-1	WBGene00223742	WBGene00267078
1261	Fenbendazole_15	II:5274777-11908334	WBGene00010318	F59B10.2	F59B10.2	NA	NA
1262	Fenbendazole_15	II:5274777-11908334	WBGene00010320	F59B10.4a	F59B10.4	NA	NA
1263	Fenbendazole_15	II:5274777-11908334	WBGene00010321	F59B10.5	F59B10.5	NA	NA
1264	Fenbendazole_15	II:5274777-11908334	WBGene00010322	F59B10.6	F59B10.6	NA	NA
1265	Fenbendazole_15	II:5274777-11908334	WBGene00003107	R166.1a	mab-10	WBGene00225701	WBGene00266595
1266	Fenbendazole_15	II:5274777-11908334	WBGene00011302	R166.2	R166.2	NA	NA
1267	Fenbendazole_15	II:5274777-11908334	WBGene00011303	R166.3	R166.3	WBGene00225702	WBGene00256964
1268	Fenbendazole_15	II:5274777-11908334	WBGene00004185	R166.4	pro-1	WBGene00225703	WBGene00263679
1269	Fenbendazole_15	II:5274777-11908334	WBGene00011304	R166.5b	mnk-1	WBGene00225704	WBGene00266846
1270	Fenbendazole_15	II:5274777-11908334	WBGene00007352	C06A1.1	cdc-48.1	WBGene00222255	WBGene00259071
1271	Fenbendazole_15	II:5274777-11908334	WBGene00007356	C06A1.6	C06A1.6	NA	NA
1272	Fenbendazole_15	II:5274777-11908334	WBGene00044235	C06A1.7	C06A1.7	NA	NA
1273	Fenbendazole_15	II:5274777-11908334	WBGene00007353	C06A1.2a.2	C06A1.2	NA	WBGene00267819
1274	Fenbendazole_15	II:5274777-11908334	WBGene00007354	C06A1.3	C06A1.3	WBGene00224819	WBGene00257976
1275	Fenbendazole_15	II:5274777-11908334	WBGene00007555	C14A4.1	dohh-1	WBGene00234005	WBGene00261028
1276	Fenbendazole_15	II:5274777-11908334	WBGene00000933	C14A4.2	dap-3	WBGene00222442	WBGene00261029
1277	Fenbendazole_15	II:5274777-11908334	WBGene00007564	C14A4.14	mrps-22	WBGene00222449	WBGene00258295
1278	Fenbendazole_15	II:5274777-11908334	WBGene00007556	C14A4.3	C14A4.3	WBGene00222443	WBGene00255805
1279	Fenbendazole_15	II:5274777-11908334	WBGene00000796	C14A4.4a	crn-3	WBGene00222444	WBGene00262221
1280	Fenbendazole_15	II:5274777-11908334	WBGene00000798	C14A4.5	crn-5	WBGene00230691	WBGene00264947
1281	Fenbendazole_15	II:5274777-11908334	WBGene00007557	C14A4.6	C14A4.6	NA	NA
1282	Fenbendazole_15	II:5274777-11908334	WBGene00007558	C14A4.7a	C14A4.7	NA	NA
1283	Fenbendazole_15	II:5274777-11908334	WBGene00007559	C14A4.8	C14A4.8	WBGene00222445	NA
1284	Fenbendazole_15	II:5274777-11908334	WBGene00005713	C14A4.15	srv-2	NA	NA
1285	Fenbendazole_15	II:5274777-11908334	WBGene00007561	C14A4.11	ccm-3	WBGene00222447	WBGene00259458
1286	Fenbendazole_15	II:5274777-11908334	WBGene00007562	C14A4.12a	C14A4.12	WBGene00222448	NA
1287	Fenbendazole_15	II:5274777-11908334	WBGene00007563	C14A4.13	C14A4.13	NA	NA
1288	Fenbendazole_15	II:5274777-11908334	WBGene00010893	M28.1	cutl-9	WBGene00230072	WBGene00265621
1289	Fenbendazole_15	II:5274777-11908334	WBGene00010899	M28.8	M28.8	NA	NA
1290	Fenbendazole_15	II:5274777-11908334	WBGene00010894	M28.2	M28.2	NA	NA
1291	Fenbendazole_15	II:5274777-11908334	WBGene00010900	M28.9.1	M28.9	NA	NA
1292	Fenbendazole_15	II:5274777-11908334	WBGene00010895	M28.4	M28.4	NA	NA
1293	Fenbendazole_15	II:5274777-11908334	WBGene00010901	M28.10.1	M28.10	NA	NA
1294	Fenbendazole_15	II:5274777-11908334	WBGene00010898	M28.7	nphp-1	WBGene00225379	WBGene00267676
1295	Fenbendazole_15	II:5274777-11908334	WBGene00010897	M28.6	lact-3	WBGene00233634	WBGene00265840
1296	Fenbendazole_15	II:5274777-11908334	WBGene00010896	M28.5	M28.5	WBGene00234316	WBGene00259798
1297	Fenbendazole_15	II:5274777-11908334	WBGene00004704	D2089.1a	rsp-7	WBGene00223319	WBGene00259188
1298	Fenbendazole_15	II:5274777-11908334	WBGene00008433	D2089.2	2-Mar	WBGene00223320	WBGene00265224
1299	Fenbendazole_15	II:5274777-11908334	WBGene00008434	D2089.3	D2089.3	WBGene00231087	NA
1300	Fenbendazole_15	II:5274777-11908334	WBGene00004207	D2089.4b.1	ptb-1	WBGene00223321	WBGene00263731
1301	Fenbendazole_15	II:5274777-11908334	WBGene00001522	D2089.5	gbh-1	NA	WBGene00266679
1302	Fenbendazole_15	II:5274777-11908334	WBGene00007488	C09G5.2a	dph-2	WBGene00222370	WBGene00257827
1303	Fenbendazole_15	II:5274777-11908334	WBGene00000655	C09G5.3	col-79	WBGene00229701	WBGene00262350; WBGene00262681
1304	Fenbendazole_15	II:5274777-11908334	WBGene00000616	C09G5.4	col-39	WBGene00229701	NA
1305	Fenbendazole_15	II:5274777-11908334	WBGene00000656	C09G5.5	col-80	WBGene00229701	NA
1306	Fenbendazole_15	II:5274777-11908334	WBGene00000251	C09G5.6.1	bli-1	NA	NA
1307	Fenbendazole_15	II:5274777-11908334	WBGene00007489	C09G5.7	C09G5.7	NA	NA
1308	Fenbendazole_15	II:5274777-11908334	WBGene00206538	C09G5.13	C09G5.13	WBGene00222373	WBGene00265961
1309	Fenbendazole_15	II:5274777-11908334	WBGene00007490	C09G5.8a	mks-5	WBGene00228917	WBGene00266170
1310	Fenbendazole_15	II:5274777-11908334	WBGene00008256	C52A11.2	glb-12	WBGene00223149	WBGene00265768
1311	Fenbendazole_15	II:5274777-11908334	WBGene00008257	C52A11.3	C52A11.3	WBGene00223150	WBGene00267625
1312	Fenbendazole_15	II:5274777-11908334	WBGene00003404	C52A11.4d	mpz-1	WBGene00223150	WBGene00267625
1313	Fenbendazole_15	II:5274777-11908334	WBGene00002297	T19E10.1b.1	ect-2	WBGene00226113	WBGene00263984
1314	Fenbendazole_15	II:5274777-11908334	WBGene00000411	R06F6.1	cdl-1	WBGene00225515	WBGene00257630; WBGene00259193
1315	Fenbendazole_15	II:5274777-11908334	WBGene00011067	R06F6.2	vps-11	WBGene00225516	WBGene00262105
1316	Fenbendazole_15	II:5274777-11908334	WBGene00011068	R06F6.4.1	set-14	NA	NA
1317	Fenbendazole_15	II:5274777-11908334	WBGene00003805	R06F6.5b	npp-19	WBGene00225517	NA
1318	Fenbendazole_15	II:5274777-11908334	WBGene00011069	R06F6.6	ceh-62	WBGene00230506	NA
1319	Fenbendazole_15	II:5274777-11908334	WBGene00011070	R06F6.7	R06F6.7	NA	NA
1320	Fenbendazole_15	II:5274777-11908334	WBGene00011071	R06F6.8b	R06F6.8	WBGene00225518	WBGene00267619
1321	Fenbendazole_15	II:5274777-11908334	WBGene00001153	R06F6.9.1	ech-4	WBGene00225519	NA
1322	Fenbendazole_15	II:5274777-11908334	WBGene00023418	R06F6.12	R06F6.12	WBGene00225520	NA
1323	Fenbendazole_15	II:5274777-11908334	WBGene00014848	VM106R.1	VM106R.1	NA	WBGene00268119
1324	Fenbendazole_15	II:5274777-11908334	WBGene00003367	M106.1	mix-1	WBGene00234047	WBGene00260182
1325	Fenbendazole_15	II:5274777-11908334	WBGene00077658	M106.8	M106.8	WBGene00225394	NA
1326	Fenbendazole_15	II:5274777-11908334	WBGene00010910	M106.2	M106.2	NA	NA
1327	Fenbendazole_15	II:5274777-11908334	WBGene00010911	M106.3a.1	M106.3	WBGene00225391	NA
1328	Fenbendazole_15	II:5274777-11908334	WBGene00010912	M106.4b	gmps-1	WBGene00227980	WBGene00257405
1329	Fenbendazole_15	II:5274777-11908334	WBGene00000880	F59E10.2	cyn-4	WBGene00224855	WBGene00258870
1330	Fenbendazole_15	II:5274777-11908334	WBGene00003882	F59E10.1	orc-2	WBGene00224854	WBGene00257642
1331	Fenbendazole_15	II:5274777-11908334	WBGene00009700	F44F4.1	lurp-1	NA	NA
1332	Fenbendazole_15	II:5274777-11908334	WBGene00009701	F44F4.2.1	egg-3	WBGene00221791	WBGene00258508
1333	Fenbendazole_15	II:5274777-11908334	WBGene00009702	F44F4.3	F44F4.3	NA	NA
1334	Fenbendazole_15	II:5274777-11908334	WBGene00004222	F44F4.4	ptr-8	NA	WBGene00266253
1335	Fenbendazole_15	II:5274777-11908334	WBGene00005036	F44F4.5a	sra-10	NA	NA
1336	Fenbendazole_15	II:5274777-11908334	WBGene00001626	F44F4.6	gly-1	NA	NA
1337	Fenbendazole_15	II:5274777-11908334	WBGene00005038	F44F4.7	sra-12	NA	NA
1338	Fenbendazole_15	II:5274777-11908334	WBGene00005037	F44F4.13	sra-11	NA	NA
1339	Fenbendazole_15	II:5274777-11908334	WBGene00194850	F44F4.15	F44F4.15	NA	NA
1340	Fenbendazole_15	II:5274777-11908334	WBGene00009704	F44F4.9	F44F4.9	NA	NA
1341	Fenbendazole_15	II:5274777-11908334	WBGene00009705	F44F4.10	F44F4.10	NA	NA
1342	Fenbendazole_15	II:5274777-11908334	WBGene00006530	F44F4.11	tba-4	NA	NA
1343	Fenbendazole_15	II:5274777-11908334	WBGene00012489	Y19D2B.1	Y19D2B.1	WBGene00229489	WBGene00257786; WBGene00259621; WBGene00260020; WBGene00263083; WBGene00263281; WBGene00264351
1344	Fenbendazole_15	II:5274777-11908334	WBGene00012490	Y19D2B.2	Y19D2B.2	NA	NA
1345	Fenbendazole_15	II:5274777-11908334	WBGene00010988	R03D7.1	metr-1	NA	WBGene00264576
1346	Fenbendazole_15	II:5274777-11908334	WBGene00010989	R03D7.2	R03D7.2	NA	WBGene00264743; WBGene00265061
1347	Fenbendazole_15	II:5274777-11908334	WBGene00219205	R03D7.15	R03D7.15	NA	NA
1348	Fenbendazole_15	II:5274777-11908334	WBGene00010990	R03D7.4	R03D7.4	NA	NA
1349	Fenbendazole_15	II:5274777-11908334	WBGene00010991	R03D7.5a	R03D7.5	WBGene00268662	NA
1350	Fenbendazole_15	II:5274777-11908334	WBGene00003783	R03D7.7	nos-1	NA	NA
1351	Fenbendazole_15	II:5274777-11908334	WBGene00010992	R03D7.8	R03D7.8	WBGene00225451	NA
1352	Fenbendazole_15	II:5274777-11908334	WBGene00004215	C09D8.1d	ptp-3	NA	WBGene00267472
1353	Fenbendazole_15	II:5274777-11908334	WBGene00000657	F38A3.1	col-81	NA	NA
1354	Fenbendazole_15	II:5274777-11908334	WBGene00004300	F38A3.2	ram-2	NA	WBGene00261245; WBGene00261312
1355	Fenbendazole_15	II:5274777-11908334	WBGene00002957	F33A8.1	let-858	WBGene00224041	WBGene00262038
1356	Fenbendazole_15	II:5274777-11908334	WBGene00003756	F33A8.2.1	nlp-18	NA	NA
1357	Fenbendazole_15	II:5274777-11908334	WBGene00009356	F33A8.10	F33A8.10	WBGene00230658	WBGene00266742
1358	Fenbendazole_15	II:5274777-11908334	WBGene00000472	F33A8.3	cey-1	WBGene00224042	WBGene00264106; WBGene00265401; WBGene00265962
1359	Fenbendazole_15	II:5274777-11908334	WBGene00000658	F33A8.9	col-83	NA	NA
1360	Fenbendazole_15	II:5274777-11908334	WBGene00009352	F33A8.4	F33A8.4	WBGene00224043	WBGene00259133
1361	Fenbendazole_15	II:5274777-11908334	WBGene00009353	F33A8.5	sdhd-1	WBGene00224044	WBGene00258774
1362	Fenbendazole_15	II:5274777-11908334	WBGene00009354	F33A8.6	F33A8.6	WBGene00224045	NA
1363	Fenbendazole_15	II:5274777-11908334	WBGene00009729	F45E10.2b	F45E10.2	WBGene00227428	WBGene00255790; WBGene00268146
1364	Fenbendazole_15	II:5274777-11908334	WBGene00006788	F45E10.1c	unc-53	WBGene00224368	WBGene00267279
1365	Fenbendazole_15	II:5274777-11908334	WBGene00004455	C09H10.1	rpl-42	NA	NA
1366	Fenbendazole_15	II:5274777-11908334	WBGene00007504	C09H10.10	C09H10.10	NA	NA
1367	Fenbendazole_15	II:5274777-11908334	WBGene00043120	C09H10.4	C09H10.4	NA	NA
1368	Fenbendazole_15	II:5274777-11908334	WBGene00007499	C09H10.5b	C09H10.5	NA	NA
1369	Fenbendazole_15	II:5274777-11908334	WBGene00007500	C09H10.6	nasp-1	WBGene00222383	NA
1370	Fenbendazole_15	II:5274777-11908334	WBGene00007501	C09H10.7	apc-17	NA	NA
1371	Fenbendazole_15	II:5274777-11908334	WBGene00003133	W10C6.1	mat-2	WBGene00226529	NA
1372	Fenbendazole_15	II:5274777-11908334	WBGene00044160	W10C6.2	W10C6.2	NA	NA
1373	Fenbendazole_15	II:5274777-11908334	WBGene00004478	F40F8.10	rps-9	WBGene00234306	WBGene00265263
1374	Fenbendazole_15	II:5274777-11908334	WBGene00003076	F40F8.9.1	lsm-1	WBGene00234175	WBGene00258828; WBGene00261830
1375	Fenbendazole_15	II:5274777-11908334	WBGene00009575	F40F8.1b	F40F8.1	WBGene00224226	WBGene00260299; WBGene00265930
1376	Fenbendazole_15	II:5274777-11908334	WBGene00009576	F40F8.3	F40F8.3	NA	NA
1377	Fenbendazole_15	II:5274777-11908334	WBGene00044917	F40F8.12	F40F8.12	NA	NA
1378	Fenbendazole_15	II:5274777-11908334	WBGene00044916	F40F8.11a.1	F40F8.11	WBGene00224229	WBGene00262548; WBGene00265109
1379	Fenbendazole_15	II:5274777-11908334	WBGene00009578	F40F8.5a.1	F40F8.5	NA	NA
1380	Fenbendazole_15	II:5274777-11908334	WBGene00009577	F40F8.4	F40F8.4	NA	NA
1381	Fenbendazole_15	II:5274777-11908334	WBGene00009579	F40F8.8b	arrd-6	WBGene00224228	WBGene00266296
1382	Fenbendazole_15	II:5274777-11908334	WBGene00004096	F40F8.7.1	pqm-1	WBGene00235056	WBGene00265957
1383	Fenbendazole_15	II:5274777-11908334	WBGene00004227	K07C10.1	ptr-13	WBGene00229369	WBGene00268064
1384	Fenbendazole_15	II:5274777-11908334	WBGene00014426	K07C10.t1	K07C10.t1	NA	NA
1385	Fenbendazole_15	II:5274777-11908334	WBGene00009511	F37H8.2	F37H8.2	NA	NA
1386	Fenbendazole_15	II:5274777-11908334	WBGene00194956	F37H8.7	F37H8.7	NA	NA
1387	Fenbendazole_15	II:5274777-11908334	WBGene00009512	F37H8.3a	F37H8.3	NA	WBGene00257858
1388	Fenbendazole_15	II:5274777-11908334	WBGene00003046	F37H8.1	lir-3	NA	NA
1389	Fenbendazole_15	II:5274777-11908334	WBGene00009513	F37H8.4	sfxn-1.2	NA	WBGene00261287
1390	Fenbendazole_15	II:5274777-11908334	WBGene00009514	F37H8.5	F37H8.5	WBGene00225138	WBGene00264753
1391	Fenbendazole_15	II:5274777-11908334	WBGene00011522	T06D8.1a	srap-1	WBGene00225872	WBGene00266853
1392	Fenbendazole_15	II:5274777-11908334	WBGene00011524	T06D8.3	T06D8.3	WBGene00225873	WBGene00266916
1393	Fenbendazole_15	II:5274777-11908334	WBGene00011523	T06D8.2	T06D8.2	NA	NA
1394	Fenbendazole_15	II:5274777-11908334	WBGene00011527	T06D8.6.1	cchl-1	WBGene00225875	WBGene00257739; WBGene00263491
1395	Fenbendazole_15	II:5274777-11908334	WBGene00011528	T06D8.7	T06D8.7	NA	WBGene00258362
1396	Fenbendazole_15	II:5274777-11908334	WBGene00004465	T06D8.8.1	rpn-9	WBGene00234258	WBGene00261125
1397	Fenbendazole_15	II:5274777-11908334	WBGene00011529	T06D8.9.1	T06D8.9	WBGene00225876	WBGene00265715
1398	Fenbendazole_15	II:5274777-11908334	WBGene00011530	T06D8.10	T06D8.10	WBGene00228374	WBGene00265605
1399	Fenbendazole_15	II:5274777-11908334	WBGene00011465	T05B9.2	T05B9.2	NA	WBGene00265767
1400	Fenbendazole_15	II:5274777-11908334	WBGene00011464	T05B9.1.1	T05B9.1	NA	NA
1401	Fenbendazole_15	II:5274777-11908334	WBGene00000851	C47G2.1	cut-1	WBGene00223082; WBGene00223534; WBGene00223726; WBGene00225534; WBGene00225535	NA
1402	Fenbendazole_15	II:5274777-11908334	WBGene00006853	C47G2.2	unc-130	WBGene00223083	WBGene00266839
1403	Fenbendazole_15	II:5274777-11908334	WBGene00008164	C47G2.3	C47G2.3	WBGene00223084	WBGene00262969
1404	Fenbendazole_15	II:5274777-11908334	WBGene00008165	C47G2.4	C47G2.4	WBGene00223085	WBGene00267675
1405	Fenbendazole_15	II:5274777-11908334	WBGene00044161	C47G2.8	C47G2.8	NA	NA
1406	Fenbendazole_15	II:5274777-11908334	WBGene00008166	C47G2.5c	saps-1	WBGene00230069	NA
1407	Fenbendazole_15	II:5274777-11908334	WBGene00006414	T24F1.1	raga-1	WBGene00226249	WBGene00258020
1408	Fenbendazole_15	II:5274777-11908334	WBGene00011994	T24F1.2	samp-1	WBGene00226250	NA
1409	Fenbendazole_15	II:5274777-11908334	WBGene00011995	T24F1.3a	rsf-1	WBGene00226251	WBGene00265832
1410	Fenbendazole_15	II:5274777-11908334	WBGene00011999	T24F1.7	T24F1.7	NA	NA
1411	Fenbendazole_15	II:5274777-11908334	WBGene00011996	T24F1.4	T24F1.4	NA	NA
1412	Fenbendazole_15	II:5274777-11908334	WBGene00011997	T24F1.5	nlp-51	NA	NA
1413	Fenbendazole_15	II:5274777-11908334	WBGene00007041	T24F1.6a	tag-180	WBGene00223122	WBGene00267548
1414	Fenbendazole_15	II:5274777-11908334	WBGene00007190	B0491.3	rmd-3	WBGene00222705	WBGene00258404; WBGene00258405
1415	Fenbendazole_15	II:5274777-11908334	WBGene00007191	B0491.4	lgc-20	WBGene00222083	WBGene00265776
1416	Fenbendazole_15	II:5274777-11908334	WBGene00007192	B0491.5.1	B0491.5	WBGene00222084	WBGene00260578
1417	Fenbendazole_15	II:5274777-11908334	WBGene00007193	B0491.6b	B0491.6	NA	NA
1418	Fenbendazole_15	II:5274777-11908334	WBGene00007189	B0491.1	B0491.1	WBGene00222082	WBGene00259099
1419	Fenbendazole_15	II:5274777-11908334	WBGene00007194	B0491.7	B0491.7	WBGene00231609	WBGene00259098
1420	Fenbendazole_15	II:5274777-11908334	WBGene00000529	B0491.8a	clh-2	WBGene00222086	NA
1421	Fenbendazole_15	II:5274777-11908334	WBGene00007891	C33B4.2	C33B4.2	NA	WBGene00256044; WBGene00257050
1422	Fenbendazole_15	II:5274777-11908334	WBGene00007892	C33B4.4	C33B4.4	NA	NA
1423	Fenbendazole_15	II:5274777-11908334	WBGene00007893	C33B4.5	C33B4.5	NA	NA
1424	Fenbendazole_15	II:5274777-11908334	WBGene00006444	C33B4.3c	shn-1	WBGene00222792	WBGene00266019
1425	Fenbendazole_15	II:5274777-11908334	WBGene00044029	C05D12.7	C05D12.7	NA	NA
1426	Fenbendazole_15	II:5274777-11908334	WBGene00007339	C05D12.1.1	C05D12.1	WBGene00222248	NA
1427	Fenbendazole_15	II:5274777-11908334	WBGene00007340	C05D12.2	C05D12.2	NA	WBGene00257671
1428	Fenbendazole_15	II:5274777-11908334	WBGene00014666	C05D12.3a.1	C05D12.3	NA	WBGene00257671
1429	Fenbendazole_15	II:5274777-11908334	WBGene00007341	C05D12.4	C05D12.4	NA	NA
1430	Fenbendazole_15	II:5274777-11908334	WBGene00007342	C05D12.5	C05D12.5	NA	NA
1431	Fenbendazole_15	II:5274777-11908334	WBGene00006915	VW02B12L.1.1	vha-6	WBGene00230361	WBGene00258603
1432	Fenbendazole_15	II:5274777-11908334	WBGene00012155	VW02B12L.2	VW02B12L.2	NA	WBGene00255863
1433	Fenbendazole_15	II:5274777-11908334	WBGene00012156	VW02B12L.3.1	ebp-2	WBGene00229340	WBGene00258798
1434	Fenbendazole_15	II:5274777-11908334	WBGene00012157	VW02B12L.4	adbp-1	NA	NA
1435	Fenbendazole_15	II:5274777-11908334	WBGene00043534	W02B12.13a	W02B12.13	NA	WBGene00259299
1436	Fenbendazole_15	II:5274777-11908334	WBGene00012201	W02B12.1	W02B12.1	WBGene00224122	NA
1437	Fenbendazole_15	II:5274777-11908334	WBGene00012202	W02B12.4	W02B12.4	NA	WBGene00268059
1438	Fenbendazole_15	II:5274777-11908334	WBGene00000196	W02B12.6a	aars-1	WBGene00229688	WBGene00256933
1439	Fenbendazole_15	II:5274777-11908334	WBGene00012203	W02B12.8a	rga-1	WBGene00226386	WBGene00268031
1440	Fenbendazole_15	II:5274777-11908334	WBGene00002227	W02B12.7	klp-17	NA	NA
1441	Fenbendazole_15	II:5274777-11908334	WBGene00044026	W02B12.15b.1	cisd-1	WBGene00226391	WBGene00262219; WBGene00262427
1442	Fenbendazole_15	II:5274777-11908334	WBGene00012205	W02B12.10	W02B12.10	WBGene00226388	WBGene00257690
1443	Fenbendazole_15	II:5274777-11908334	WBGene00195148	W02B12.16	W02B12.16	NA	NA
1444	Fenbendazole_15	II:5274777-11908334	WBGene00012207	W02B12.12a	W02B12.12	WBGene00226390	NA
1445	Fenbendazole_15	II:5274777-11908334	WBGene00006660	B0334.2a	twk-5	WBGene00222014	WBGene00267669
1446	Fenbendazole_15	II:5274777-11908334	WBGene00007149	B0334.13	B0334.13	NA	NA
1447	Fenbendazole_15	II:5274777-11908334	WBGene00007143	B0334.3a.1	B0334.3	WBGene00226287	WBGene00262853
1448	Fenbendazole_15	II:5274777-11908334	WBGene00003868	B0334.11a	ooc-3	NA	NA
1449	Fenbendazole_15	II:5274777-11908334	WBGene00195248	B0334.15	emc-5	WBGene00222019	WBGene00261278
1450	Fenbendazole_15	II:5274777-11908334	WBGene00007145	B0334.5	B0334.5	WBGene00222016	WBGene00261279
1451	Fenbendazole_15	II:5274777-11908334	WBGene00219293	B0334.20	B0334.20	NA	NA
1452	Fenbendazole_15	II:5274777-11908334	WBGene00007146	B0334.6	B0334.6	NA	WBGene00258256
1453	Fenbendazole_15	II:5274777-11908334	WBGene00005267	B0334.7	srh-44	NA	NA
1454	Fenbendazole_15	II:5274777-11908334	WBGene00007148	B0334.10	B0334.10	NA	NA
1455	Fenbendazole_15	II:5274777-11908334	WBGene00000090	B0334.8a	age-1	WBGene00222018	WBGene00266489
1456	Fenbendazole_15	II:5274777-11908334	WBGene00013388	Y62F5A.10	Y62F5A.10	NA	WBGene00255863
1457	Fenbendazole_15	II:5274777-11908334	WBGene00007013	Y62F5A.1a	mdt-8	WBGene00227219	WBGene00261040
1458	Fenbendazole_15	II:5274777-11908334	WBGene00077453	Y62F5A.12	Y62F5A.12	NA	NA
1459	Fenbendazole_15	II:5274777-11908334	WBGene00013387	Y62F5A.9	Y62F5A.9	NA	NA
1460	Fenbendazole_15	II:5274777-11908334	WBGene00010055	F54D5.12	F54D5.12	WBGene00224027	WBGene00266813
1461	Fenbendazole_15	II:5274777-11908334	WBGene00010054	F54D5.11.1	F54D5.11	WBGene00224622	WBGene00257838
1462	Fenbendazole_15	II:5274777-11908334	WBGene00010053	F54D5.9	F54D5.9	NA	NA
1463	Fenbendazole_15	II:5274777-11908334	WBGene00001031	F54D5.8.1	dnj-13	WBGene00224621	WBGene00261275; WBGene00262513
1464	Fenbendazole_15	II:5274777-11908334	WBGene00010052	F54D5.7.1	F54D5.7	NA	WBGene00263562
1465	Fenbendazole_15	II:5274777-11908334	WBGene00195146	F54D5.17	F54D5.17	NA	NA
1466	Fenbendazole_15	II:5274777-11908334	WBGene00010057	F54D5.15a	F54D5.15	NA	WBGene00267102
1467	Fenbendazole_15	II:5274777-11908334	WBGene00010051	F54D5.5b	F54D5.5	NA	NA
1468	Fenbendazole_15	II:5274777-11908334	WBGene00219434	F54D5.23	F54D5.23	NA	NA
1469	Fenbendazole_15	II:5274777-11908334	WBGene00010050	F54D5.4	F54D5.4	NA	NA
1470	Fenbendazole_15	II:5274777-11908334	WBGene00010049	F54D5.3	F54D5.3	NA	NA
1471	Fenbendazole_15	II:5274777-11908334	WBGene00010048	F54D5.2	F54D5.2	NA	NA
1472	Fenbendazole_15	II:5274777-11908334	WBGene00003960	F54D5.1a	pcs-1	WBGene00224620	NA
1473	Fenbendazole_15	II:5274777-11908334	WBGene00010056	F54D5.14	smc-6	WBGene00224623	NA
1474	Fenbendazole_15	II:5274777-11908334	WBGene00008361	D1043.1	D1043.1	WBGene00223272	NA
1475	Fenbendazole_15	II:5274777-11908334	WBGene00008545	F07A11.1	F07A11.1	NA	WBGene00261145
1476	Fenbendazole_15	II:5274777-11908334	WBGene00008546	F07A11.2a.1	gfat-1	WBGene00234086	WBGene00263366
1477	Fenbendazole_15	II:5274777-11908334	WBGene00003791	F07A11.3	npp-5	WBGene00221425; WBGene00229046	WBGene00262002
1478	Fenbendazole_15	II:5274777-11908334	WBGene00008547	F07A11.4a	F07A11.4	WBGene00223424	NA
1479	Fenbendazole_15	II:5274777-11908334	WBGene00008548	F07A11.5	F07A11.5	WBGene00269350	WBGene00255793; WBGene00255794
1480	Fenbendazole_15	II:5274777-11908334	WBGene00008549	F07A11.6b	din-1	NA	NA
1481	Fenbendazole_15	II:5274777-11908334	WBGene00002194	ZK20.2	kin-6	WBGene00225871	NA
1482	Fenbendazole_15	II:5274777-11908334	WBGene00013923	ZK20.1	ghi-1	NA	NA
1483	Fenbendazole_15	II:5274777-11908334	WBGene00013925	ZK20.4a.1	ZK20.4	WBGene00227678	WBGene00256999
1484	Fenbendazole_15	II:5274777-11908334	WBGene00013924	ZK20.3.1	rad-23	WBGene00227677	NA
1485	Fenbendazole_15	II:5274777-11908334	WBGene00004468	ZK20.5.1	rpn-12	WBGene00227679	WBGene00262736
1486	Fenbendazole_15	II:5274777-11908334	WBGene00013926	ZK20.6	nep-1	WBGene00227680	WBGene00266729
1487	Fenbendazole_15	II:5274777-11908334	WBGene00007028	C47D12.1a	trr-1	WBGene00223071	WBGene00259190
1488	Fenbendazole_15	II:5274777-11908334	WBGene00008136	C47D12.2	C47D12.2	WBGene00223072	WBGene00267718
1489	Fenbendazole_15	II:5274777-11908334	WBGene00008137	C47D12.3a	sfxn-1.4	NA	WBGene00261287
1490	Fenbendazole_15	II:5274777-11908334	WBGene00008138	C47D12.4	C47D12.4	NA	NA
1491	Fenbendazole_15	II:5274777-11908334	WBGene00008139	C47D12.5	C47D12.5	NA	NA
1492	Fenbendazole_15	II:5274777-11908334	WBGene00002184	C47D12.7a	kel-1	WBGene00223073	NA
1493	Fenbendazole_15	II:5274777-11908334	WBGene00006617	C47D12.6a	tars-1	WBGene00234139	WBGene00264230
1494	Fenbendazole_15	II:5274777-11908334	WBGene00008140	C47D12.8.1	xpf-1	WBGene00223074	WBGene00257245
1495	Fenbendazole_15	II:5274777-11908334	WBGene00012148	VF13D12L.1	inos-1	NA	WBGene00267717
1496	Fenbendazole_15	II:5274777-11908334	WBGene00012149	VF13D12L.3.1	VF13D12L.3	WBGene00226348	NA
1497	Fenbendazole_15	II:5274777-11908334	WBGene00008743	F13D12.9.1	F13D12.9	WBGene00223602	NA
1498	Fenbendazole_15	II:5274777-11908334	WBGene00008744	F13D12.10	F13D12.10	NA	NA
1499	Fenbendazole_15	II:5274777-11908334	WBGene00008739	F13D12.3	F13D12.3	NA	NA
1500	Fenbendazole_15	II:5274777-11908334	WBGene00002262	F13D12.2.1	ldh-1	WBGene00223600	WBGene00267362
1501	Fenbendazole_15	II:5274777-11908334	WBGene00008740	F13D12.5	F13D12.5	NA	NA
1502	Fenbendazole_15	II:5274777-11908334	WBGene00000114	F13D12.4a.1	alh-8	NA	WBGene00262395; WBGene00262964
1503	Fenbendazole_15	II:5274777-11908334	WBGene00008742	F13D12.8	F13D12.8	NA	NA
1504	Fenbendazole_15	II:5274777-11908334	WBGene00008741	F13D12.6.1	F13D12.6	NA	NA
1505	Fenbendazole_15	II:5274777-11908334	WBGene00009691	F44E5.4	F44E5.4	NA	NA
1506	Fenbendazole_15	II:5274777-11908334	WBGene00009692	F44E5.5.1	F44E5.5	NA	NA
1507	Fenbendazole_15	II:5274777-11908334	WBGene00009690	F44E5.3	F44E5.3	NA	NA
1508	Fenbendazole_15	II:5274777-11908334	WBGene00009689	F44E5.2	F44E5.2	NA	NA
1509	Fenbendazole_15	II:5274777-11908334	WBGene00206377	F44E5.15	F44E5.15	WBGene00224306	WBGene00263578
1510	Fenbendazole_15	II:5274777-11908334	WBGene00009661	F43G6.9	patr-1	WBGene00224324	WBGene00259086
1511	Fenbendazole_15	II:5274777-11908334	WBGene00001016	F43G6.1	dna-2	WBGene00224323	WBGene00261143
1512	Fenbendazole_15	II:5274777-11908334	WBGene00219294	F43G6.16	F43G6.16	NA	NA
1513	Fenbendazole_15	II:5274777-11908334	WBGene00009657	F43G6.4	F43G6.4	WBGene00231889	NA
1514	Fenbendazole_15	II:5274777-11908334	WBGene00009663	F43G6.11	hda-5	WBGene00231873	NA
1515	Fenbendazole_15	II:5274777-11908334	WBGene00219378	F43G6.17a	F43G6.17	WBGene00231873	NA
1516	Fenbendazole_15	II:5274777-11908334	WBGene00005013	F43G6.6	jmjd-1.1	WBGene00226278	WBGene00259601; WBGene00266515; WBGene00266516; WBGene00266521; WBGene00267833; WBGene00267931
1517	Fenbendazole_15	II:5274777-11908334	WBGene00009662	F43G6.10	F43G6.10	NA	NA
1518	Fenbendazole_15	II:5274777-11908334	WBGene00009659	F43G6.7	F43G6.7	NA	NA
1519	Fenbendazole_15	II:5274777-11908334	WBGene00009660	F43G6.8	F43G6.8	NA	NA
1520	Fenbendazole_15	II:5274777-11908334	WBGene00009658	F43G6.5	F43G6.5	WBGene00226609	WBGene00264696
1521	Fenbendazole_15	II:5274777-11908334	WBGene00012396	Y6D1A.2	Y6D1A.2	NA	NA
1522	Fenbendazole_15	II:5274777-11908334	WBGene00012395	Y6D1A.1	Y6D1A.1	NA	NA
1523	Fenbendazole_15	II:5274777-11908334	WBGene00003979	T27D12.4a	pes-5	NA	NA
1524	Fenbendazole_15	II:5274777-11908334	WBGene00012086	T27D12.3	clec-144	NA	NA
1525	Fenbendazole_15	II:5274777-11908334	WBGene00012085	T27D12.1b	T27D12.1	NA	WBGene00268037
1526	Fenbendazole_15	II:5274777-11908334	WBGene00000528	T27D12.2a	clh-1	WBGene00228272	WBGene00265328
1527	Fenbendazole_15	II:5274777-11908334	WBGene00010787	K12D12.5	K12D12.5	NA	NA
1528	Fenbendazole_15	II:5274777-11908334	WBGene00010786	K12D12.4	K12D12.4	NA	NA
1529	Fenbendazole_15	II:5274777-11908334	WBGene00000659	K12D12.3	col-84	NA	WBGene00258340; WBGene00259170
1530	Fenbendazole_15	II:5274777-11908334	WBGene00003789	K12D12.2.1	npp-3	WBGene00225281	WBGene00262701
1531	Fenbendazole_15	II:5274777-11908334	WBGene00010785	K12D12.1	top-2	WBGene00225280; WBGene00228120	WBGene00260474; WBGene00261969
1532	Fenbendazole_15	II:5274777-11908334	WBGene00014155	ZK930.5	ZK930.5	NA	NA
1533	Fenbendazole_15	II:5274777-11908334	WBGene00014156	ZK930.6	ZK930.6	NA	NA
1534	Fenbendazole_15	II:5274777-11908334	WBGene00014152	ZK930.2	ZK930.2	WBGene00227852	NA
1535	Fenbendazole_15	II:5274777-11908334	WBGene00014153	ZK930.3a	vab-23	WBGene00227853	WBGene00267723
1536	Fenbendazole_15	II:5274777-11908334	WBGene00014154	ZK930.4	ZK930.4	NA	NA
1537	Fenbendazole_15	III:8365279-10675443	WBGene00019878	R05D3.3.1	R05D3.3	WBGene00225474	NA
1538	Fenbendazole_15	III:8365279-10675443	WBGene00019882	R05D3.9	R05D3.9	WBGene00225476	WBGene00259918
1539	Fenbendazole_15	III:8365279-10675443	WBGene00019877	R05D3.2	R05D3.2	WBGene00225473	WBGene00259902
1540	Fenbendazole_15	III:8365279-10675443	WBGene00019883	R05D3.11	met-2	WBGene00225477	WBGene00257567; WBGene00258013; WBGene00262523; WBGene00262804; WBGene00263923
1541	Fenbendazole_15	III:8365279-10675443	WBGene00019884	R05D3.12b	R05D3.12	WBGene00225478	WBGene00260523
1542	Fenbendazole_15	III:8365279-10675443	WBGene00022700	ZK353.4	ZK353.4	NA	NA
1543	Fenbendazole_15	III:8365279-10675443	WBGene00022699	ZK353.3	ZK353.3	NA	NA
1544	Fenbendazole_15	III:8365279-10675443	WBGene00022698	ZK353.2	ZK353.2	NA	NA
1545	Fenbendazole_15	III:8365279-10675443	WBGene00022702	ZK353.7	cutc-1	NA	NA
1546	Fenbendazole_15	III:8365279-10675443	WBGene00022703	ZK353.8.1	ubxn-4	WBGene00227717	WBGene00262230
1547	Fenbendazole_15	III:8365279-10675443	WBGene00022697	ZK353.1b	cyy-1	WBGene00227714	WBGene00258665
1548	Fenbendazole_15	III:8365279-10675443	WBGene00022704	ZK353.9	ZK353.9	WBGene00227718	WBGene00258666
1549	Fenbendazole_15	III:8365279-10675443	WBGene00023405	ZK1236.3a	sor-1	NA	NA
1550	Fenbendazole_15	III:8365279-10675443	WBGene00000414	ZK1236.2	cec-1	NA	NA
1551	Fenbendazole_15	III:8365279-10675443	WBGene00022862	ZK1236.1	ZK1236.1	WBGene00268793	WBGene00256750
1552	Fenbendazole_15	III:8365279-10675443	WBGene00044588	ZK1236.9b	ZK1236.9	WBGene00227903	WBGene00262286
1553	Fenbendazole_15	III:8365279-10675443	WBGene00004175	ZK1236.6	pqn-96	NA	NA
1554	Fenbendazole_15	III:8365279-10675443	WBGene00022865	ZK1236.7a	ufbp-1	WBGene00227904	WBGene00258940
1555	Fenbendazole_15	III:8365279-10675443	WBGene00016250	C30C11.4.1	hsp-110	WBGene00233924	WBGene00262206
1556	Fenbendazole_15	III:8365279-10675443	WBGene00004460	C30C11.2.1	rpn-3	WBGene00222744	WBGene00259291
1557	Fenbendazole_15	III:8365279-10675443	WBGene00016249	C30C11.1	mrpl-32	WBGene00222743	WBGene00259292
1558	Fenbendazole_15	III:8365279-10675443	WBGene00018369	F42H10.5a.1	mig-39	WBGene00224302	WBGene00258524
1559	Fenbendazole_15	III:8365279-10675443	WBGene00018370	F42H10.6.1	F42H10.6	WBGene00229314	WBGene00261015
1560	Fenbendazole_15	III:8365279-10675443	WBGene00018367	F42H10.3a	F42H10.3	WBGene00224301	WBGene00262290
1561	Fenbendazole_15	III:8365279-10675443	WBGene00018371	F42H10.7b	ess-2	WBGene00224304	WBGene00261596
1562	Fenbendazole_15	III:8365279-10675443	WBGene00018366	F42H10.2	F42H10.2	WBGene00223563; WBGene00229254	WBGene00256131
1563	Fenbendazole_15	III:8365279-10675443	WBGene00015418	C04D8.1c	pac-1	WBGene00222208	NA
1564	Fenbendazole_15	III:8365279-10675443	WBGene00022507	ZC21.8	ZC21.8	NA	NA
1565	Fenbendazole_15	III:8365279-10675443	WBGene00022505	ZC21.3c	ZC21.3	NA	WBGene00262352
1566	Fenbendazole_15	III:8365279-10675443	WBGene00044443	ZC21.10	ZC21.10	NA	NA
1567	Fenbendazole_15	III:8365279-10675443	WBGene00006614	ZC21.2b	trp-1	NA	WBGene00261240
1568	Fenbendazole_15	III:8365279-10675443	WBGene00022506	ZC21.6a	ZC21.6	NA	WBGene00262048
1569	Fenbendazole_15	III:8365279-10675443	WBGene00043097	C02D5.4	C02D5.4	WBGene00231118; WBGene00268528	NA
1570	Fenbendazole_15	III:8365279-10675443	WBGene00015337	C02D5.3.1	gsto-2	WBGene00231118; WBGene00268528	NA
1571	Fenbendazole_15	III:8365279-10675443	WBGene00015336	C02D5.2a	C02D5.2	WBGene00222175	WBGene00266446
1572	Fenbendazole_15	III:8365279-10675443	WBGene00015335	C02D5.1	acdh-6	WBGene00222174	NA
1573	Fenbendazole_15	III:8365279-10675443	WBGene00015519	C06E1.3	doxa-1	WBGene00222270	WBGene00262719
1574	Fenbendazole_15	III:8365279-10675443	WBGene00001612	C06E1.4	glr-1	WBGene00269439	WBGene00261059
1575	Fenbendazole_15	III:8365279-10675443	WBGene00015520	C06E1.5	fip-3	NA	NA
1576	Fenbendazole_15	III:8365279-10675443	WBGene00015521	C06E1.6	fipr-16	NA	NA
1577	Fenbendazole_15	III:8365279-10675443	WBGene00015522	C06E1.7	C06E1.7	NA	NA
1578	Fenbendazole_15	III:8365279-10675443	WBGene00015523	C06E1.8	ztf-30	WBGene00222299	WBGene00266808
1579	Fenbendazole_15	III:8365279-10675443	WBGene00015518	C06E1.1	C06E1.1	NA	NA
1580	Fenbendazole_15	III:8365279-10675443	WBGene00015524	C06E1.9	C06E1.9	WBGene00222273	NA
1581	Fenbendazole_15	III:8365279-10675443	WBGene00015525	C06E1.10	rha-2	WBGene00222274	WBGene00261971
1582	Fenbendazole_15	III:8365279-10675443	WBGene00015526	C06E1.11	C06E1.11	NA	NA
1583	Fenbendazole_15	III:8365279-10675443	WBGene00015747	C13G5.2.1	C13G5.2	NA	NA
1584	Fenbendazole_15	III:8365279-10675443	WBGene00000439	C13G5.1.1	ceh-16	WBGene00222441	WBGene00262329
1585	Fenbendazole_15	III:8365279-10675443	WBGene00017696	F22B7.6a	polk-1	WBGene00223769	WBGene00267152
1586	Fenbendazole_15	III:8365279-10675443	WBGene00001688	F22B7.13	gpr-1	NA	NA
1587	Fenbendazole_15	III:8365279-10675443	WBGene00001028	F22B7.5a	dnj-10	WBGene00223768	WBGene00262769
1588	Fenbendazole_15	III:8365279-10675443	WBGene00006662	F22B7.7	twk-7	WBGene00223770	WBGene00260216
1589	Fenbendazole_15	III:8365279-10675443	WBGene00022998	F22B7.t1	F22B7.t1	NA	NA
1590	Fenbendazole_15	III:8365279-10675443	WBGene00022999	F22B7.t2	F22B7.t2	NA	NA
1591	Fenbendazole_15	III:8365279-10675443	WBGene00017694	F22B7.3	F22B7.3	NA	NA
1592	Fenbendazole_15	III:8365279-10675443	WBGene00017693	F22B7.2b	flp-23	NA	NA
1593	Fenbendazole_15	III:8365279-10675443	WBGene00017698	F22B7.9	F22B7.9	WBGene00223771	NA
1594	Fenbendazole_15	III:8365279-10675443	WBGene00023001	F22B7.t4	F22B7.t4	NA	NA
1595	Fenbendazole_15	III:8365279-10675443	WBGene00001078	F22B7.10	dpy-19	WBGene00223772	WBGene00260745
1596	Fenbendazole_15	III:8365279-10675443	WBGene00017692	F22B7.1	F22B7.1	WBGene00223767	NA
1597	Fenbendazole_15	III:8365279-10675443	WBGene00003993	B0523.3	pgl-2	NA	NA
1598	Fenbendazole_15	III:8365279-10675443	WBGene00001443	B0523.5	fli-1	WBGene00228477	WBGene00259481
1599	Fenbendazole_15	III:8365279-10675443	WBGene00015124	B0303.2.1	anmt-1	WBGene00222005	WBGene00259712
1600	Fenbendazole_15	III:8365279-10675443	WBGene00015125	B0303.3.1	B0303.3	WBGene00222006	WBGene00262867
1601	Fenbendazole_15	III:8365279-10675443	WBGene00015126	B0303.4.1	B0303.4	WBGene00222007	WBGene00262098
1602	Fenbendazole_15	III:8365279-10675443	WBGene00015128	B0303.7a	B0303.7	WBGene00222008	WBGene00260718
1603	Fenbendazole_15	III:8365279-10675443	WBGene00015129	B0303.8	sdz-1	NA	NA
1604	Fenbendazole_15	III:8365279-10675443	WBGene00015130	B0303.9	vps-33.1	WBGene00231056	WBGene00263137
1605	Fenbendazole_15	III:8365279-10675443	WBGene00044678	B0303.16	B0303.16	NA	NA
1606	Fenbendazole_15	III:8365279-10675443	WBGene00015131	B0303.11b.1	B0303.11	NA	NA
1607	Fenbendazole_15	III:8365279-10675443	WBGene00015132	B0303.14	B0303.14	WBGene00222009	NA
1608	Fenbendazole_15	III:8365279-10675443	WBGene00022717	ZK370.3a.1	hipr-1	WBGene00268542	WBGene00261516
1609	Fenbendazole_15	III:8365279-10675443	WBGene00022718	ZK370.4b	ZK370.4	WBGene00227722	WBGene00262692
1610	Fenbendazole_15	III:8365279-10675443	WBGene00022721	ZK370.7	ugtp-1	WBGene00227724	WBGene00262003; WBGene00262005
1611	Fenbendazole_15	III:8365279-10675443	WBGene00004856	ZK370.2.1	sma-2	WBGene00227720	WBGene00259586
1612	Fenbendazole_15	III:8365279-10675443	WBGene00022722	ZK370.8	ZK370.8	NA	NA
1613	Fenbendazole_15	III:8365279-10675443	WBGene00019801	PAR2.3a.1	aak-1	NA	NA
1614	Fenbendazole_15	III:8365279-10675443	WBGene00003253	PAR2.4a.1	mig-22	WBGene00225420	WBGene00262713
1615	Fenbendazole_15	III:8365279-10675443	WBGene00019800	PAR2.1	mtss-1	NA	WBGene00260580
1616	Fenbendazole_15	III:8365279-10675443	WBGene00019302	K02D10.2	K02D10.2	NA	NA
1617	Fenbendazole_15	III:8365279-10675443	WBGene00019303	K02D10.3	K02D10.3	NA	NA
1618	Fenbendazole_15	III:8365279-10675443	WBGene00019301	K02D10.1a	K02D10.1	WBGene00225020	WBGene00256640
1619	Fenbendazole_15	III:8365279-10675443	WBGene00019304	K02D10.4	K02D10.4	NA	NA
1620	Fenbendazole_15	III:8365279-10675443	WBGene00219329	K02D10.8.1	K02D10.8	NA	NA
1621	Fenbendazole_15	III:8365279-10675443	WBGene00018833	F54F2.5a	ztf-1	NA	NA
1622	Fenbendazole_15	III:8365279-10675443	WBGene00269391	F54F2.14	F54F2.14	NA	NA
1623	Fenbendazole_15	III:8365279-10675443	WBGene00006975	F54F2.2b	zfp-1	WBGene00224640	WBGene00262182
1624	Fenbendazole_15	III:8365279-10675443	WBGene00018834	F54F2.6	F54F2.6	NA	NA
1625	Fenbendazole_15	III:8365279-10675443	WBGene00018835	F54F2.7	F54F2.7	WBGene00224641	WBGene00263170
1626	Fenbendazole_15	III:8365279-10675443	WBGene00004201	F54F2.8.1	prx-19	WBGene00224642	NA
1627	Fenbendazole_15	III:8365279-10675443	WBGene00003929	F54F2.1	pat-2	WBGene00224639; WBGene00269341	WBGene00259687
1628	Fenbendazole_15	III:8365279-10675443	WBGene00018836	F54F2.9	F54F2.9	WBGene00224643	NA
1629	Fenbendazole_15	III:8365279-10675443	WBGene00018417	F44E2.3	F44E2.3	WBGene00224345	WBGene00257977
1630	Fenbendazole_15	III:8365279-10675443	WBGene00018423	F44E2.10	F44E2.10	WBGene00224350	NA
1631	Fenbendazole_15	III:8365279-10675443	WBGene00018418	F44E2.4	F44E2.4	WBGene00224346	WBGene00258762
1632	Fenbendazole_15	III:8365279-10675443	WBGene00018419	F44E2.6a.1	F44E2.6	WBGene00231663	WBGene00261597
1633	Fenbendazole_15	III:8365279-10675443	WBGene00018420	F44E2.7a	F44E2.7	NA	NA
1634	Fenbendazole_15	III:8365279-10675443	WBGene00018421	F44E2.8	F44E2.8	WBGene00224349	WBGene00262548; WBGene00265109
1635	Fenbendazole_15	III:8365279-10675443	WBGene00018422	F44E2.9	F44E2.9	NA	NA
1636	Fenbendazole_15	III:8365279-10675443	WBGene00010475	K01F9.2	K01F9.2	NA	NA
1637	Fenbendazole_15	III:8365279-10675443	WBGene00014021	ZK637.1.1	svop-1	NA	WBGene00261735
1638	Fenbendazole_15	III:8365279-10675443	WBGene00014031	ZK637.14	ZK637.14	NA	WBGene00264259
1639	Fenbendazole_15	III:8365279-10675443	WBGene00014023	ZK637.3	lnkn-1	WBGene00227772	WBGene00258702
1640	Fenbendazole_15	III:8365279-10675443	WBGene00014024	ZK637.4	ZK637.4	NA	NA
1641	Fenbendazole_15	III:8365279-10675443	WBGene00014025	ZK637.5	asna-1	WBGene00234250	WBGene00262610
1642	Fenbendazole_15	III:8365279-10675443	WBGene00002998	ZK637.7b.1	lin-9	WBGene00227773	WBGene00263213
1643	Fenbendazole_15	III:8365279-10675443	WBGene00006768	ZK637.8a	unc-32	WBGene00234199	WBGene00261644
1644	Fenbendazole_15	III:8365279-10675443	WBGene00014027	ZK637.9b	tpk-1	WBGene00227774	WBGene00261972
1645	Fenbendazole_15	III:8365279-10675443	WBGene00014028	ZK637.10	trxr-2	NA	NA
1646	Fenbendazole_15	III:8365279-10675443	WBGene00000388	ZK637.11	cdc-25.3	WBGene00225100	WBGene00261628
1647	Fenbendazole_15	III:8365279-10675443	WBGene00014032	ZK637.15	ZK637.15	NA	NA
1648	Fenbendazole_15	III:8365279-10675443	WBGene00014030	ZK637.13	glb-1	WBGene00227775	WBGene00255908
1649	Fenbendazole_15	III:8365279-10675443	WBGene00014029	ZK637.12.1	ZK637.12	NA	NA
1650	Fenbendazole_15	III:8365279-10675443	WBGene00014038	ZK643.7	ZK643.7	NA	NA
1651	Fenbendazole_15	III:8365279-10675443	WBGene00014033	ZK643.1a	arrd-15	NA	WBGene00266666
1652	Fenbendazole_15	III:8365279-10675443	WBGene00014035	ZK643.3b	seb-2	NA	WBGene00261803
1653	Fenbendazole_15	III:8365279-10675443	WBGene00014036	ZK643.5.1	ZK643.5	WBGene00227778; WBGene00232924	WBGene00260712
1654	Fenbendazole_15	III:8365279-10675443	WBGene00014034	ZK643.2	ZK643.2	WBGene00227777	WBGene00265733; WBGene00268152
1655	Fenbendazole_15	III:8365279-10675443	WBGene00014037	ZK643.6	ZK643.6	NA	NA
1656	Fenbendazole_15	III:8365279-10675443	WBGene00001734	ZK643.8a	grl-25	NA	NA
1657	Fenbendazole_15	III:8365279-10675443	WBGene00011142	R08D7.1	R08D7.1	WBGene00225562	WBGene00259042
1658	Fenbendazole_15	III:8365279-10675443	WBGene00011143	R08D7.2.1	R08D7.2	WBGene00225563	WBGene00258830
1659	Fenbendazole_15	III:8365279-10675443	WBGene00001227	R08D7.3	eif-3.D	WBGene00225564	WBGene00258259
1660	Fenbendazole_15	III:8365279-10675443	WBGene00011144	R08D7.4b.1	R08D7.4	WBGene00225565	WBGene00263465
1661	Fenbendazole_15	III:8365279-10675443	WBGene00011146	R08D7.6a	pde-2	WBGene00225567	WBGene00262723
1662	Fenbendazole_15	III:8365279-10675443	WBGene00011147	R08D7.7.1	R08D7.7	NA	NA
1663	Fenbendazole_15	III:8365279-10675443	WBGene00010307	F59B2.2	skat-1	WBGene00224845	WBGene00263212
1664	Fenbendazole_15	III:8365279-10675443	WBGene00010308	F59B2.3.1	F59B2.3	NA	WBGene00263211
1665	Fenbendazole_15	III:8365279-10675443	WBGene00010309	F59B2.5a	rpn-6.2	WBGene00230940	WBGene00259220
1666	Fenbendazole_15	III:8365279-10675443	WBGene00185006	F59B2.15	F59B2.15	NA	NA
1667	Fenbendazole_15	III:8365279-10675443	WBGene00006977	F59B2.6	zif-1	NA	NA
1668	Fenbendazole_15	III:8365279-10675443	WBGene00010310	F59B2.8	F59B2.8	NA	NA
1669	Fenbendazole_15	III:8365279-10675443	WBGene00010311	F59B2.9	F59B2.9	NA	NA
1670	Fenbendazole_15	III:8365279-10675443	WBGene00010314	F59B2.12	F59B2.12	NA	NA
1671	Fenbendazole_15	III:8365279-10675443	WBGene00050931	F59B2.14	F59B2.14	NA	NA
1672	Fenbendazole_15	III:8365279-10675443	WBGene00194871	R107.9	R107.9	NA	NA
1673	Fenbendazole_15	III:8365279-10675443	WBGene00003518	R107.1b	nac-2	WBGene00223997	WBGene00266835
1674	Fenbendazole_15	III:8365279-10675443	WBGene00011298	R107.2	R107.2	WBGene00234348	WBGene00263489
1675	Fenbendazole_15	III:8365279-10675443	WBGene00011299	R107.4b	ikke-1	WBGene00229326	NA
1676	Fenbendazole_15	III:8365279-10675443	WBGene00011300	R107.5b	R107.5	NA	NA
1677	Fenbendazole_15	III:8365279-10675443	WBGene00000549	R107.6b.1	cls-2	WBGene00222317	WBGene00259468
1678	Fenbendazole_15	III:8365279-10675443	WBGene00003001	R107.8	lin-12	WBGene00222574; WBGene00223409; WBGene00235054	WBGene00257064
1679	Fenbendazole_15	III:8365279-10675443	WBGene00044406	F02A9.7	F02A9.7	NA	NA
1680	Fenbendazole_15	III:8365279-10675443	WBGene00008513	F02A9.1	F02A9.1	NA	NA
1681	Fenbendazole_15	III:8365279-10675443	WBGene00008514	F02A9.4b.1	F02A9.4	NA	WBGene00260673
1682	Fenbendazole_15	III:8365279-10675443	WBGene00001609	F02A9.6	glp-1	WBGene00222574; WBGene00223409; WBGene00235054	WBGene00257064
1683	Fenbendazole_15	III:8365279-10675443	WBGene00013978	ZK507.1	ZK507.1	WBGene00225211	WBGene00258803; WBGene00265313
1684	Fenbendazole_15	III:8365279-10675443	WBGene00013979	ZK507.3	ZK507.3	WBGene00225211	WBGene00258803; WBGene00265313
1685	Fenbendazole_15	III:8365279-10675443	WBGene00013980	ZK507.4	dos-1	NA	WBGene00258964
1686	Fenbendazole_15	III:8365279-10675443	WBGene00014624	ZK507.t1	ZK507.t1	NA	NA
1687	Fenbendazole_15	III:8365279-10675443	WBGene00000863	ZK507.6	cya-1	WBGene00227740	NA
1688	Fenbendazole_15	III:8365279-10675443	WBGene00013982	ZK512.1	ZK512.1	NA	NA
1689	Fenbendazole_15	III:8365279-10675443	WBGene00000425	ZK512.3	ced-11	WBGene00227742	WBGene00259402
1690	Fenbendazole_15	III:8365279-10675443	WBGene00013985	ZK512.5a	sec-16	WBGene00232523	WBGene00257130
1691	Fenbendazole_15	III:8365279-10675443	WBGene00013988	ZK512.10	ZK512.10	NA	NA
1692	Fenbendazole_15	III:8365279-10675443	WBGene00001135	ZK512.6a	eat-4	WBGene00227744	WBGene00260285
1693	Fenbendazole_15	III:8365279-10675443	WBGene00013983	ZK512.2a	ZK512.2	WBGene00227741	WBGene00263434
1694	Fenbendazole_15	III:8365279-10675443	WBGene00013987	ZK512.8	ZK512.8	NA	NA
1695	Fenbendazole_15	III:8365279-10675443	WBGene00003597	F54G8.4a	nhl-1	WBGene00224647	WBGene00261865
1696	Fenbendazole_15	III:8365279-10675443	WBGene00010074	F54G8.1	irld-34	NA	NA
1697	Fenbendazole_15	III:8365279-10675443	WBGene00004223	F54G8.5	ptr-9	WBGene00231072	WBGene00260713
1698	Fenbendazole_15	III:8365279-10675443	WBGene00000960	F54G8.2	dgk-3	NA	WBGene00258682
1699	Fenbendazole_15	III:8365279-10675443	WBGene00002081	F54G8.3	ina-1	WBGene00232622	WBGene00260262
1700	Fenbendazole_15	III:8365279-10675443	WBGene00006526	ZC84.2	tax-4	WBGene00227604	WBGene00262550
1701	Fenbendazole_15	III:8365279-10675443	WBGene00013847	ZC84.3.1	cls-3	WBGene00222317	WBGene00259468
1702	Fenbendazole_15	III:8365279-10675443	WBGene00013849	ZC84.6	ZC84.6	NA	NA
1703	Fenbendazole_15	III:8365279-10675443	WBGene00013846	ZC84.1	ZC84.1	NA	NA
1704	Fenbendazole_15	III:8365279-10675443	WBGene00013848	ZC84.4	npr-29	WBGene00224896	NA
1705	Fenbendazole_15	III:8365279-10675443	WBGene00004391	T23G5.1.1	rnr-1	WBGene00234072	NA
1706	Fenbendazole_15	III:8365279-10675443	WBGene00011963	T23G5.3	T23G5.3	WBGene00226220	NA
1707	Fenbendazole_15	III:8365279-10675443	WBGene00011962	T23G5.2a.1	T23G5.2	WBGene00226219	WBGene00266661
1708	Fenbendazole_15	III:8365279-10675443	WBGene00011964	T23G5.6.1	saeg-2	WBGene00226222	WBGene00263516
1709	Fenbendazole_15	III:8365279-10675443	WBGene00011366	T02C1.2	T02C1.2	NA	NA
1710	Fenbendazole_15	III:8365279-10675443	WBGene00010795	M01A8.1a	M01A8.1	NA	NA
1711	Fenbendazole_15	III:8365279-10675443	WBGene00010796	M01A8.2a	clip-1	WBGene00225290	WBGene00259401
1712	Fenbendazole_15	III:8365279-10675443	WBGene00010453	K01B6.1.1	fozi-1	WBGene00224982; WBGene00231148	WBGene00261864
1713	Fenbendazole_15	III:8365279-10675443	WBGene00010455	K01B6.4	K01B6.4	NA	NA
1714	Fenbendazole_15	III:8365279-10675443	WBGene00010454	K01B6.3	K01B6.3	WBGene00224983	WBGene00261851
1715	Fenbendazole_15	III:8365279-10675443	WBGene00005936	K01B6.2	srx-45	NA	NA
1716	Fenbendazole_15	III:8365279-10675443	WBGene00008043	C40H1.8.1	C40H1.8	NA	NA
1717	Fenbendazole_15	III:8365279-10675443	WBGene00008038	C40H1.2	C40H1.2	NA	NA
1718	Fenbendazole_15	III:8365279-10675443	WBGene00008044	C40H1.9	C40H1.9	NA	NA
1719	Fenbendazole_15	III:8365279-10675443	WBGene00000770	C40H1.1	cpb-1	WBGene00222943	NA
1720	Fenbendazole_15	III:8365279-10675443	WBGene00008042	C40H1.7a	C40H1.7	NA	NA
1721	Fenbendazole_15	III:8365279-10675443	WBGene00008039	C40H1.3	C40H1.3	NA	NA
1722	Fenbendazole_15	III:8365279-10675443	WBGene00001242	C40H1.4	elo-4	WBGene00222944	WBGene00263008
1723	Fenbendazole_15	III:8365279-10675443	WBGene00001263	K04H4.1a	emb-9	WBGene00226585	WBGene00261235
1724	Fenbendazole_15	III:8365279-10675443	WBGene00010573	K04H4.2c.1	K04H4.2	WBGene00225082	WBGene00261954
1725	Fenbendazole_15	III:8365279-10675443	WBGene00010574	K04H4.5	K04H4.5	NA	NA
1726	Fenbendazole_15	III:8365279-10675443	WBGene00000799	K04H4.6b.1	crn-6	WBGene00225083	NA
1727	Fenbendazole_15	III:8365279-10675443	WBGene00008001	C38C10.3	C38C10.3	NA	NA
1728	Fenbendazole_15	III:8365279-10675443	WBGene00006576	C38C10.1	tkr-1	NA	NA
1729	Fenbendazole_15	III:8365279-10675443	WBGene00008000	C38C10.2	slc-17.2	WBGene00222921; WBGene00226337	WBGene00261732
1730	Fenbendazole_15	III:8365279-10675443	WBGene00001689	C38C10.4	gpr-2	NA	NA
1731	Fenbendazole_15	III:8365279-10675443	WBGene00004343	C38C10.5b	rgr-1	WBGene00222922	WBGene00258757; WBGene00264694; WBGene00267857
1732	Fenbendazole_15	III:8365279-10675443	WBGene00012059	T26G10.1	T26G10.1	WBGene00231617	WBGene00257164
1733	Fenbendazole_15	III:8365279-10675443	WBGene00012060	T26G10.3	T26G10.3	NA	NA
1734	Fenbendazole_15	III:8365279-10675443	WBGene00206422	T26G10.9	T26G10.9	NA	NA
1735	Fenbendazole_15	III:8365279-10675443	WBGene00206421	T26G10.8	T26G10.8	NA	NA
1736	Fenbendazole_15	III:8365279-10675443	WBGene00012061	T26G10.4	T26G10.4	NA	NA
1737	Fenbendazole_15	III:8365279-10675443	WBGene00012062	T26G10.5	T26G10.5	NA	NA
1738	Fenbendazole_15	III:8365279-10675443	WBGene00010036	F54C8.2	cpar-1	WBGene00231221	WBGene00258345
1739	Fenbendazole_15	III:8365279-10675443	WBGene00001284	F54C8.3.1	emb-30	NA	WBGene00261214
1740	Fenbendazole_15	III:8365279-10675443	WBGene00010035	F54C8.1	F54C8.1	NA	NA
1741	Fenbendazole_15	III:8365279-10675443	WBGene00010037	F54C8.4a	F54C8.4	WBGene00224607	NA
1742	Fenbendazole_15	III:8365279-10675443	WBGene00010039	F54C8.6b	F54C8.6	NA	NA
1743	Fenbendazole_15	III:8365279-10675443	WBGene00010040	F54C8.7b	F54C8.7	WBGene00224609	WBGene00260357
1744	Fenbendazole_15	III:8365279-10675443	WBGene00004980	B0464.5b.1	spk-1	WBGene00222077	WBGene00260356
1745	Fenbendazole_15	III:8365279-10675443	WBGene00007186	B0464.6.1	B0464.6	WBGene00222078	WBGene00259265
1746	Fenbendazole_15	III:8365279-10675443	WBGene00007188	B0464.9	B0464.9	WBGene00222080	WBGene00262044
1747	Fenbendazole_15	III:8365279-10675443	WBGene00007187	B0464.8	tag-342	NA	NA
1748	Fenbendazole_15	III:8365279-10675443	WBGene00000268	B0464.4a.1	bre-3	WBGene00222076	WBGene00261190
1749	Fenbendazole_15	III:8365279-10675443	WBGene00007185	B0464.3	nlp-36	WBGene00222593	WBGene00259437
1750	Fenbendazole_15	III:8365279-10675443	WBGene00007184	B0464.2a	ctr-9	WBGene00222074	WBGene00257030; WBGene00257526; WBGene00259347
1751	Fenbendazole_15	III:8365279-10675443	WBGene00004933	F55H2.1b	sod-4	NA	WBGene00263322
1752	Fenbendazole_15	III:8365279-10675443	WBGene00010131	F55H2.5	F55H2.5	WBGene00224705	WBGene00262892
1753	Fenbendazole_15	III:8365279-10675443	WBGene00219298	F55H2.8	F55H2.8	NA	NA
1754	Fenbendazole_15	III:8365279-10675443	WBGene00010132	F55H2.7.1	F55H2.7	NA	NA
1755	Fenbendazole_15	III:8365279-10675443	WBGene00000550	F55H2.6	clu-1	WBGene00224706	WBGene00260156
1756	Fenbendazole_15	III:8365279-10675443	WBGene00014218	ZK1098.1a	ZK1098.1	WBGene00269280	WBGene00259824
1757	Fenbendazole_15	III:8365279-10675443	WBGene00014224	ZK1098.7.1	mrps-23	WBGene00227883	WBGene00259825
1758	Fenbendazole_15	III:8365279-10675443	WBGene00014222	ZK1098.5	trpp-3	WBGene00234311	WBGene00261062
1759	Fenbendazole_15	III:8365279-10675443	WBGene00014223	ZK1098.6	ZK1098.6	NA	NA
1760	Fenbendazole_15	III:8365279-10675443	WBGene00014219	ZK1098.2	ZK1098.2	NA	NA
1761	Fenbendazole_15	III:8365279-10675443	WBGene00014220	ZK1098.3	ZK1098.3	WBGene00230693	NA
1762	Fenbendazole_15	III:8365279-10675443	WBGene00003504	ZK1098.8	mut-7	WBGene00230693	NA
1763	Fenbendazole_15	III:8365279-10675443	WBGene00014221	ZK1098.4	ZK1098.4	WBGene00231593	WBGene00262043
1764	Fenbendazole_15	III:8365279-10675443	WBGene00014225	ZK1098.9	ZK1098.9	NA	NA
1765	Fenbendazole_15	III:8365279-10675443	WBGene00194691	ZK1098.12	ZK1098.12	NA	NA
1766	Fenbendazole_15	III:8365279-10675443	WBGene00006755	ZK1098.10e	unc-16	WBGene00227885	WBGene00261014
1767	Fenbendazole_15	III:8365279-10675443	WBGene00008169	C48B4.6	C48B4.6	NA	NA
1768	Fenbendazole_15	III:8365279-10675443	WBGene00008170	C48B4.7	C48B4.7	NA	NA
1769	Fenbendazole_15	III:8365279-10675443	WBGene00008171	C48B4.8a	C48B4.8	NA	NA
1770	Fenbendazole_15	III:8365279-10675443	WBGene00008172	C48B4.9.1	C48B4.9	NA	NA
1771	Fenbendazole_15	III:8365279-10675443	WBGene00008173	C48B4.10	C48B4.10	NA	NA
1772	Fenbendazole_15	III:8365279-10675443	WBGene00008174	C48B4.11	C48B4.11	NA	NA
1773	Fenbendazole_15	III:8365279-10675443	WBGene00008176	C48B4.13	C48B4.13	NA	NA
1774	Fenbendazole_15	III:8365279-10675443	WBGene00000421	C48B4.4d	ced-7	WBGene00223089	WBGene00262782
1775	Fenbendazole_15	III:8365279-10675443	WBGene00008168	C48B4.3	C48B4.3	NA	NA
1776	Fenbendazole_15	III:8365279-10675443	WBGene00008167	C48B4.1	acox-5	NA	WBGene00259180; WBGene00263852
1777	Fenbendazole_15	III:8365279-10675443	WBGene00004401	C48B4.2	rom-2	WBGene00223088	WBGene00258709; WBGene00262288
1778	Fenbendazole_15	III:8365279-10675443	WBGene00008175	C48B4.12b	C48B4.12	NA	NA
1779	Fenbendazole_15	III:8365279-10675443	WBGene00010226	F58A4.1	F58A4.1	NA	NA
1780	Fenbendazole_15	III:8365279-10675443	WBGene00010227	F58A4.2	F58A4.2	NA	NA
1781	Fenbendazole_15	III:8365279-10675443	WBGene00010228	F58A4.5	clec-161	NA	NA
1782	Fenbendazole_15	III:8365279-10675443	WBGene00043992	F58A4.14a	bbs-4	WBGene00224803	WBGene00267250
1783	Fenbendazole_15	III:8365279-10675443	WBGene00004180	F58A4.4a	pri-1	WBGene00234252	WBGene00262478
1784	Fenbendazole_15	III:8365279-10675443	WBGene00010229	F58A4.6	F58A4.6	WBGene00230584	WBGene00260749
1785	Fenbendazole_15	III:8365279-10675443	WBGene00010230	F58A4.9.1	rpac-19	WBGene00224800	WBGene00260760
1786	Fenbendazole_15	III:8365279-10675443	WBGene00001570	F58A4.11	gei-13	WBGene00224802	NA
1787	Fenbendazole_15	III:8365279-10675443	WBGene00007610	C15H7.3	C15H7.3	NA	WBGene00255863
1788	Fenbendazole_15	III:8365279-10675443	WBGene00007611	C15H7.4	C15H7.4	NA	NA
1789	Fenbendazole_15	III:8365279-10675443	WBGene00007405	C07A9.9	C07A9.9	NA	NA
1790	Fenbendazole_15	III:8365279-10675443	WBGene00007402	C07A9.6	ugt-60	NA	WBGene00262572
1791	Fenbendazole_15	III:8365279-10675443	WBGene00044227	C07A9.13	C07A9.13	NA	NA
1792	Fenbendazole_15	III:8365279-10675443	WBGene00007401	C07A9.5	C07A9.5	NA	NA
1793	Fenbendazole_15	III:8365279-10675443	WBGene00007406	C07A9.10	C07A9.10	NA	NA
1794	Fenbendazole_15	III:8365279-10675443	WBGene00007404	C07A9.8	best-5	WBGene00220860; WBGene00230935; WBGene00268926	NA
1795	Fenbendazole_15	III:8365279-10675443	WBGene00007403	C07A9.7a	set-3	NA	NA
1796	Fenbendazole_15	III:8365279-10675443	WBGene00007400	C07A9.2.1	C07A9.2	WBGene00234318	WBGene00257859
1797	Fenbendazole_15	III:8365279-10675443	WBGene00006579	C07A9.3b	tlk-1	WBGene00222298	WBGene00260863
1798	Fenbendazole_15	III:8365279-10675443	WBGene00003571	C07A9.4	ncx-6	NA	WBGene00257709
1799	Fenbendazole_15	III:8365279-10675443	WBGene00003572	C07A9.11	ncx-7	NA	WBGene00257709
1800	Fenbendazole_15	III:8365279-10675443	WBGene00007399	C07A9.1	clec-162	NA	NA
1801	Fenbendazole_15	III:8365279-10675443	WBGene00043994	C07A9.12	C07A9.12	WBGene00224890	WBGene00262903
1802	Fenbendazole_15	III:8365279-10675443	WBGene00000932	T05G5.12	dao-6	NA	NA
1803	Fenbendazole_15	III:8365279-10675443	WBGene00001951	T05G5.2	hlh-4	WBGene00225851	WBGene00261914
1804	Fenbendazole_15	III:8365279-10675443	WBGene00011498	T05G5.1a	T05G5.1	WBGene00225850	NA
1805	Fenbendazole_15	III:8365279-10675443	WBGene00002064	T05G5.10a	iff-1	WBGene00234297	WBGene00263080
1806	Fenbendazole_15	III:8365279-10675443	WBGene00011499	T05G5.4	T05G5.4	NA	NA
1807	Fenbendazole_15	III:8365279-10675443	WBGene00001155	T05G5.6.1	ech-6	WBGene00225854	WBGene00257978
1808	Fenbendazole_15	III:8365279-10675443	WBGene00011502	T05G5.8a.1	vps-53	WBGene00225855	NA
1809	Fenbendazole_15	III:8365279-10675443	WBGene00011503	T05G5.9a	gcc-2	WBGene00225856	WBGene00259097
1810	Fenbendazole_15	III:8365279-10675443	WBGene00000366	R10E11.1b	cbp-1	WBGene00225588	NA
1811	Fenbendazole_15	III:8365279-10675443	WBGene00011216	R10E11.3a.1	usp-46	WBGene00225589	WBGene00258948
1812	Fenbendazole_15	III:8365279-10675443	WBGene00005021	R10E11.4	sqv-3	WBGene00225590	WBGene00262047
1813	Fenbendazole_15	III:8365279-10675443	WBGene00006910	R10E11.8.1	vha-1	WBGene00225593	WBGene00261192
1814	Fenbendazole_15	III:8365279-10675443	WBGene00006911	R10E11.2	vha-2	WBGene00226695	WBGene00261191
1815	Fenbendazole_15	III:8365279-10675443	WBGene00011218	R10E11.6a	R10E11.6	WBGene00225592	WBGene00262049
1816	Fenbendazole_15	III:8365279-10675443	WBGene00011217	R10E11.5a	R10E11.5	WBGene00225591	NA
1817	Fenbendazole_15	III:8365279-10675443	WBGene00011220	R10E11.9	R10E11.9	NA	NA
1818	Fenbendazole_15	III:8365279-10675443	WBGene00003158	ZK632.1a	mcm-6	WBGene00227765	WBGene00260758
1819	Fenbendazole_15	III:8365279-10675443	WBGene00011219	R10E11.7	srxa-10	NA	NA
1820	Fenbendazole_15	III:8365279-10675443	WBGene00014011	ZK632.2	ZK632.2	WBGene00227766	WBGene00262768
1821	Fenbendazole_15	III:8365279-10675443	WBGene00014012	ZK632.3.1	riok-3	WBGene00227767	WBGene00259724
1822	Fenbendazole_15	III:8365279-10675443	WBGene00014013	ZK632.4	ZK632.4	WBGene00234239	WBGene00263751
1823	Fenbendazole_15	III:8365279-10675443	WBGene00014014	ZK632.5	ZK632.5	NA	NA
1824	Fenbendazole_15	III:8365279-10675443	WBGene00014020	ZK632.14	ZK632.14	WBGene00230124	NA
1825	Fenbendazole_15	III:8365279-10675443	WBGene00000567	ZK632.6a	cnx-1	WBGene00234011	WBGene00261959
1826	Fenbendazole_15	III:8365279-10675443	WBGene00014015	ZK632.7	panl-3	WBGene00227768	WBGene00262995
1827	Fenbendazole_15	III:8365279-10675443	WBGene00000189	ZK632.8	arl-5	NA	WBGene00262175
1828	Fenbendazole_15	III:8365279-10675443	WBGene00014018	ZK632.11	ZK632.11	WBGene00226628	WBGene00261649
1829	Fenbendazole_15	III:8365279-10675443	WBGene00010781	K11H3.4	K11H3.4	NA	NA
1830	Fenbendazole_15	III:8365279-10675443	WBGene00185002	K11H3.8a	K11H3.8	NA	NA
1831	Fenbendazole_15	III:8365279-10675443	WBGene00010779	K11H3.2	K11H3.2	NA	NA
1832	Fenbendazole_15	III:8365279-10675443	WBGene00010780	K11H3.3	K11H3.3	WBGene00234021	WBGene00260407
1833	Fenbendazole_15	III:8365279-10675443	WBGene00010778	K11H3.1b	gpdh-2	WBGene00224447; WBGene00234231	WBGene00260731
1834	Fenbendazole_15	III:8365279-10675443	WBGene00014075	ZK757.4b	dhhc-4	WBGene00227806	WBGene00259727; WBGene00262737
1835	Fenbendazole_15	III:8365279-10675443	WBGene00014073	ZK757.1a	ZK757.1	NA	NA
1836	Fenbendazole_15	III:8365279-10675443	WBGene00014074	ZK757.2	ZK757.2	WBGene00227805	NA
1837	Fenbendazole_15	III:8365279-10675443	WBGene00206488	ZK757.10	ZK757.10	WBGene00231612	WBGene00262847
1838	Fenbendazole_15	III:8365279-10675443	WBGene00006449	ZK757.3a.1	alg-4	WBGene00232618	WBGene00260554
1839	Fenbendazole_15	III:8365279-10675443	WBGene00009593	F40F12.4	mam-7	WBGene00224235	WBGene00258118
1840	Fenbendazole_15	III:8365279-10675443	WBGene00009594	F40F12.5a	cyld-1	WBGene00232472	WBGene00260196
1841	Fenbendazole_15	III:8365279-10675443	WBGene00043995	F40F12.9a.1	F40F12.9	NA	NA
1842	Fenbendazole_15	III:8365279-10675443	WBGene00009595	F40F12.7.1	F40F12.7	WBGene00225588	WBGene00262818
1843	Fenbendazole_15	III:8365279-10675443	WBGene00009592	F40F12.3	F40F12.3	NA	NA
1844	Fenbendazole_15	III:8365279-10675443	WBGene00010545	K03H1.10.1	cbp-2	WBGene00225588	WBGene00262818
1845	Fenbendazole_15	III:8365279-10675443	WBGene00010538	K03H1.3.1	ttr-3	WBGene00222945; WBGene00226322; WBGene00230914	WBGene00259950; WBGene00263774
1846	Fenbendazole_15	III:8365279-10675443	WBGene00010539	K03H1.4.1	ttr-2	WBGene00222945; WBGene00226322; WBGene00230914	WBGene00259950; WBGene00263774
1847	Fenbendazole_15	III:8365279-10675443	WBGene00010541	K03H1.6	ttr-1	WBGene00222945; WBGene00226322; WBGene00230914	WBGene00259950; WBGene00263774
1848	Fenbendazole_15	III:8365279-10675443	WBGene00010540	K03H1.5	K03H1.5	WBGene00224619	WBGene00256205; WBGene00256208
1849	Fenbendazole_15	III:8365279-10675443	WBGene00010544	K03H1.9	K03H1.9	NA	NA
1850	Fenbendazole_15	III:8365279-10675443	WBGene00010547	K03H1.12	K03H1.12	NA	NA
1851	Fenbendazole_15	III:8365279-10675443	WBGene00001603	K03H1.1	gln-2	WBGene00234013	NA
1852	Fenbendazole_15	III:8365279-10675443	WBGene00010542	K03H1.7	K03H1.7	NA	NA
1853	Fenbendazole_15	III:8365279-10675443	WBGene00044903	K03H1.13a	K03H1.13	NA	NA
1854	Fenbendazole_15	III:8365279-10675443	WBGene00010546	K03H1.11	K03H1.11	WBGene00225053	WBGene00260757
1855	Fenbendazole_15	III:8365279-10675443	WBGene00003389	K03H1.2.1	mog-1	WBGene00225052	WBGene00262480
1856	Fenbendazole_15	III:8365279-10675443	WBGene00007010	R10E12.1b.1	alx-1	WBGene00225594	WBGene00258664
1857	Fenbendazole_15	III:8365279-10675443	WBGene00011221	R10E12.2	R10E12.2	WBGene00222221; WBGene00225595; WBGene00228291; WBGene00230936	WBGene00262233
1858	Fenbendazole_15	III:8365279-10675443	WBGene00194886	C05B5.12	C05B5.12	NA	NA
1859	Fenbendazole_15	III:8365279-10675443	WBGene00007319	C05B5.1	C05B5.1	NA	NA
1860	Fenbendazole_15	III:8365279-10675443	WBGene00004100	C05B5.3	pqn-8	NA	NA
1861	Fenbendazole_15	III:8365279-10675443	WBGene00219314	C05B5.17	C05B5.17	NA	NA
1862	Fenbendazole_15	III:8365279-10675443	WBGene00007320	C05B5.2	C05B5.2	NA	NA
1863	Fenbendazole_15	III:8365279-10675443	WBGene00007322	C05B5.5a	C05B5.5	NA	NA
1864	Fenbendazole_15	III:8365279-10675443	WBGene00045242	C05B5.11	C05B5.11	NA	NA
1865	Fenbendazole_15	III:8365279-10675443	WBGene00007324	C05B5.8	C05B5.8	NA	NA
1866	Fenbendazole_15	III:8365279-10675443	WBGene00007323	C05B5.6	fbxa-155	NA	NA
1867	Fenbendazole_15	III:8365279-10675443	WBGene00219280	C05B5.16	C05B5.16	NA	NA
1868	Fenbendazole_15	III:8365279-10675443	WBGene00004344	C05B5.7b	rgs-1	WBGene00268808	WBGene00259236
1869	Fenbendazole_15	III:8365279-10675443	WBGene00002104	M04D8.1	ins-21	NA	NA
1870	Fenbendazole_15	III:8365279-10675443	WBGene00002105	M04D8.2	ins-22	NA	NA
1871	Fenbendazole_15	III:8365279-10675443	WBGene00010862	M04D8.4	M04D8.4	NA	NA
1872	Fenbendazole_15	III:8365279-10675443	WBGene00010863	M04D8.5	M04D8.5	NA	NA
1873	Fenbendazole_15	III:8365279-10675443	WBGene00010866	M04D8.8	M04D8.8	NA	NA
1874	Fenbendazole_15	III:8365279-10675443	WBGene00010864	M04D8.6	xbx-3	NA	NA
1875	Fenbendazole_15	III:8365279-10675443	WBGene00010865	M04D8.7	M04D8.7	NA	NA
1876	Fenbendazole_15	III:8365279-10675443	WBGene00011803	T16G12.1	T16G12.1	NA	NA
1877	Fenbendazole_15	III:8365279-10675443	WBGene00011804	T16G12.3	T16G12.3	NA	NA
1878	Fenbendazole_15	III:8365279-10675443	WBGene00044222	T16G12.10	T16G12.10	NA	NA
1879	Fenbendazole_15	III:8365279-10675443	WBGene00011805	T16G12.4	T16G12.4	NA	NA
1880	Fenbendazole_15	III:8365279-10675443	WBGene00011809	T16G12.8	T16G12.8	NA	NA
1881	Fenbendazole_15	III:8365279-10675443	WBGene00269433	T16G12.12	T16G12.12	NA	NA
1882	Fenbendazole_15	III:8365279-10675443	WBGene00011806	T16G12.5	ekl-6	WBGene00226075	WBGene00262985
1883	Fenbendazole_15	III:8365279-10675443	WBGene00011807	T16G12.6	T16G12.6	WBGene00226076	WBGene00259959
1884	Fenbendazole_15	III:8365279-10675443	WBGene00011810	T16G12.9b	T16G12.9	NA	NA
1885	Fenbendazole_15	III:8365279-10675443	WBGene00011813	T16H12.3a	T16H12.3	NA	NA
1886	Fenbendazole_15	III:8365279-10675443	WBGene00011811	T16H12.1a	T16H12.1	NA	NA
1887	Fenbendazole_15	III:8365279-10675443	WBGene00194725	T16H12.13	T16H12.13	NA	NA
1888	Fenbendazole_15	III:8365279-10675443	WBGene00011812	T16H12.2	T16H12.2	NA	NA
1889	Fenbendazole_15	III:8365279-10675443	WBGene00011819	T16H12.11	hal-2	NA	NA
1890	Fenbendazole_15	III:8365279-10675443	WBGene00011814	T16H12.4.1	T16H12.4	WBGene00234249	WBGene00260730
1891	Fenbendazole_15	III:8365279-10675443	WBGene00011815	T16H12.5a	bath-43	WBGene00231047	WBGene00259489
1892	Fenbendazole_15	III:8365279-10675443	WBGene00002186	T16H12.6	kel-10	WBGene00231772	WBGene00257952; WBGene00264875
1893	Fenbendazole_15	III:8365279-10675443	WBGene00011816	T16H12.8	srt-55	NA	NA
1894	Fenbendazole_15	III:8365279-10675443	WBGene00011817	T16H12.9	T16H12.9	NA	WBGene00257500
1895	Fenbendazole_15	III:8365279-10675443	WBGene00014227	ZK1128.1.1	ZK1128.1	WBGene00227893	WBGene00261951
1896	Fenbendazole_15	III:8365279-10675443	WBGene00014228	ZK1128.2a	mett-10	WBGene00227894	WBGene00257655
1897	Fenbendazole_15	III:8365279-10675443	WBGene00014229	ZK1128.3	ZK1128.3	NA	NA
1898	Fenbendazole_15	III:8365279-10675443	WBGene00014230	ZK1128.4	ZK1128.4	WBGene00227895	WBGene00263138
1899	Fenbendazole_15	III:8365279-10675443	WBGene00044072	ZK1128.5	ham-3	WBGene00227896	WBGene00263141
1900	Fenbendazole_15	III:8365279-10675443	WBGene00014232	ZK1128.6a	ttll-4	WBGene00227897	WBGene00258741
1901	Fenbendazole_15	III:8365279-10675443	WBGene00014233	ZK1128.7.1	ZK1128.7	WBGene00227898	WBGene00260719
1902	Fenbendazole_15	III:8365279-10675443	WBGene00195174	K08E5.6	K08E5.6	NA	NA
1903	Fenbendazole_15	III:8365279-10675443	WBGene00014801	K08E5.1b	K08E5.1	NA	NA
1904	Fenbendazole_15	III:8365279-10675443	WBGene00003482	K08E5.3a	mua-3	WBGene00231761	WBGene00263241
1905	Fenbendazole_15	III:8365279-10675443	WBGene00006783	T20G5.6.1	unc-47	WBGene00226131	WBGene00261409
1906	Fenbendazole_15	III:8365279-10675443	WBGene00004255	T20G5.5	epac-1	WBGene00226130	WBGene00260168
1907	Fenbendazole_15	III:8365279-10675443	WBGene00011870	T20G5.8	T20G5.8	NA	NA
1908	Fenbendazole_15	III:8365279-10675443	WBGene00011874	T20G5.13	T20G5.13	WBGene00224574	WBGene00262097
1909	Fenbendazole_15	III:8365279-10675443	WBGene00011873	T20G5.12	T20G5.12	WBGene00224574	WBGene00262097
1910	Fenbendazole_15	III:8365279-10675443	WBGene00011867	T20G5.1	chc-1	WBGene00234058	WBGene00265132
1911	Fenbendazole_15	III:8365279-10675443	WBGene00011871	T20G5.9	T20G5.9	WBGene00226132; WBGene00230127	WBGene00261266
1912	Fenbendazole_15	III:8365279-10675443	WBGene00011868	T20G5.4a	best-18	WBGene00223638; WBGene00234949	NA
1913	Fenbendazole_15	III:8365279-10675443	WBGene00000833	T20G5.2	cts-1	WBGene00234221	WBGene00259770
1914	Fenbendazole_15	III:8365279-10675443	WBGene00004326	T20G5.11	rde-4	NA	NA
1915	Fenbendazole_15	III:8365279-10675443	WBGene00011875	T20G5.14a	T20G5.14	WBGene00226134	WBGene00261090
1916	Fenbendazole_15	III:8365279-10675443	WBGene00013498	Y70G10A.2	Y70G10A.2	NA	NA
1917	Fenbendazole_15	III:8365279-10675443	WBGene00013499	Y70G10A.3.1	Y70G10A.3	WBGene00227286	WBGene00262755
1918	Fenbendazole_15	III:8365279-10675443	WBGene00001002	R01H10.1	div-1	WBGene00232297	WBGene00260264
1919	Fenbendazole_15	III:8365279-10675443	WBGene00000768	R01H10.3c.1	cor-1	WBGene00225433	WBGene00261670
1920	Fenbendazole_15	III:8365279-10675443	WBGene00010972	R01H10.4	R01H10.4	NA	WBGene00260519
1921	Fenbendazole_15	III:8365279-10675443	WBGene00010973	R01H10.5	rip-1	NA	NA
1922	Fenbendazole_15	III:8365279-10675443	WBGene00010974	R01H10.6	bbs-5	WBGene00225434	WBGene00260107
1923	Fenbendazole_15	III:8365279-10675443	WBGene00010975	R01H10.7	R01H10.7	WBGene00225435	WBGene00259893
1924	Fenbendazole_15	III:8365279-10675443	WBGene00000564	R01H10.8	cnk-1	NA	NA
1925	Fenbendazole_15	III:8365279-10675443	WBGene00010757	K10G9.3b	pad-2	WBGene00225254	WBGene00260443
1926	Fenbendazole_15	III:8365279-10675443	WBGene00010756	K10G9.2	K10G9.2	WBGene00225253	NA
1927	Fenbendazole_15	III:8365279-10675443	WBGene00010755	K10G9.1	vglu-2	WBGene00225252	WBGene00261794
1928	Fenbendazole_15	III:8365279-10675443	WBGene00011557	T07A5.4	ostf-4	NA	NA
1929	Fenbendazole_15	III:8365279-10675443	WBGene00011556	T07A5.3	vglu-3	WBGene00225252	WBGene00261794
1930	Fenbendazole_15	III:8365279-10675443	WBGene00011554	T07A5.1	T07A5.1	WBGene00229122; WBGene00229123	NA
1931	Fenbendazole_15	III:8365279-10675443	WBGene00045475	T07A5.7	T07A5.7	NA	NA
1932	Fenbendazole_15	III:8365279-10675443	WBGene00006785	T07A5.2	unc-50	WBGene00225887	WBGene00262643
1933	Fenbendazole_15	III:8365279-10675443	WBGene00006802	T07A5.6c	unc-69	WBGene00225889	WBGene00258941
1934	Fenbendazole_15	III:8365279-10675443	WBGene00011562	T07C4.10	T07C4.10	NA	NA
1935	Fenbendazole_15	III:8365279-10675443	WBGene00003589	T07C4.9a	nex-2	WBGene00225902	WBGene00259215; WBGene00259470; WBGene00261634; WBGene00262431
1936	Fenbendazole_15	III:8365279-10675443	WBGene00011563	T07C4.11a	jmjd-4	WBGene00225903	WBGene00260697
1937	Fenbendazole_15	III:8365279-10675443	WBGene00003225	T07C4.7a.1	mev-1	WBGene00225900	WBGene00262916
1938	Fenbendazole_15	III:8365279-10675443	WBGene00000423	T07C4.8	ced-9	WBGene00225901; WBGene00234929	NA
1939	Fenbendazole_15	III:8365279-10675443	WBGene00006546	T07C4.6	tbx-9	WBGene00225898	WBGene00262562
1940	Fenbendazole_15	III:8365279-10675443	WBGene00006545	T07C4.2	tbx-8	WBGene00225898	WBGene00262562
1941	Fenbendazole_15	III:8365279-10675443	WBGene00011560	T07C4.3a	T07C4.3	NA	NA
1942	Fenbendazole_15	III:8365279-10675443	WBGene00011559	T07C4.1.1	umps-1	WBGene00225897	NA
1943	Fenbendazole_15	III:8365279-10675443	WBGene00008018	C38H2.1a	tbc-8	WBGene00222927	WBGene00260929
1944	Fenbendazole_15	III:8365279-10675443	WBGene00008019	C38H2.2.1	C38H2.2	WBGene00222928	WBGene00260904; WBGene00261389; WBGene00265156; WBGene00265157
1945	Fenbendazole_15	III:8365279-10675443	WBGene00194868	M03C11.9	M03C11.9	NA	NA
1946	Fenbendazole_15	III:8365279-10675443	WBGene00010839	M03C11.2.1	chl-1	WBGene00225340	WBGene00263878
1947	Fenbendazole_15	III:8365279-10675443	WBGene00044069	M03C11.4	hat-1	WBGene00225341	WBGene00259711
1948	Fenbendazole_15	III:8365279-10675443	WBGene00010840	M03C11.3b	M03C11.3	NA	NA
1949	Fenbendazole_15	III:8365279-10675443	WBGene00010842	M03C11.5.1	ymel-1	WBGene00234019	WBGene00262636
1950	Fenbendazole_15	III:8365279-10675443	WBGene00010843	M03C11.6	M03C11.6	NA	NA
1951	Fenbendazole_15	III:8365279-10675443	WBGene00010844	M03C11.7	prp-3	WBGene00225342	WBGene00260581
1952	Fenbendazole_15	III:8365279-10675443	WBGene00010845	M03C11.8	M03C11.8	WBGene00225343	WBGene00260364
1953	Fenbendazole_15	III:8365279-10675443	WBGene00010362	H04D03.1	enu-3.1	NA	NA
1954	Fenbendazole_15	III:8365279-10675443	WBGene00194861	H04D03.6b	H04D03.6	NA	NA
1955	Fenbendazole_15	III:8365279-10675443	WBGene00010363	H04D03.2a	H04D03.2	NA	NA
1956	Fenbendazole_15	III:8365279-10675443	WBGene00010364	H04D03.3	H04D03.3	WBGene00223308	WBGene00266849
1957	Fenbendazole_15	III:8365279-10675443	WBGene00010365	H04D03.4	H04D03.4	NA	NA
1958	Fenbendazole_15	III:8365279-10675443	WBGene00008422	D2045.2.1	D2045.2	WBGene00223308	WBGene00266849
1959	Fenbendazole_15	III:8365279-10675443	WBGene00000231	D2045.1d	atx-2	WBGene00223307	WBGene00261492
1960	Fenbendazole_15	III:8365279-10675443	WBGene00008423	D2045.5	D2045.5	NA	NA
1961	Fenbendazole_15	III:8365279-10675443	WBGene00000836	D2045.6	cul-1	WBGene00223309	WBGene00261019; WBGene00265088
1962	Fenbendazole_15	III:8365279-10675443	WBGene00008426	D2045.9.1	D2045.9	WBGene00223311	WBGene00262070
1963	Fenbendazole_15	III:8365279-10675443	WBGene00008424	D2045.7	D2045.7	WBGene00228939	WBGene00262071
1964	Fenbendazole_15	III:8365279-10675443	WBGene00008425	D2045.8	D2045.8	WBGene00223310	NA
1965	Fenbendazole_15	III:8365279-10675443	WBGene00009653	F43D9.1	F43D9.1	WBGene00224315	WBGene00263498
1966	Fenbendazole_15	III:8365279-10675443	WBGene00004283	F43D9.2	rab-33	WBGene00224316	WBGene00259716
1967	Fenbendazole_15	III:8365279-10675443	WBGene00006395	F43D9.5	taf-11.3	WBGene00224462	WBGene00263359
1968	Fenbendazole_15	III:8365279-10675443	WBGene00185048	F43D9.6	urm-1	WBGene00224317	WBGene00264494
1969	Fenbendazole_15	III:8365279-10675443	WBGene00004798	F43D9.4	sip-1	WBGene00221205; WBGene00223471; WBGene00224522; WBGene00226306; WBGene00226851; WBGene00229572; WBGene00236790	NA
1970	Fenbendazole_15	III:8365279-10675443	WBGene00009654	F43D9.3a	sly-1	WBGene00234091	WBGene00262962
1971	Fenbendazole_15	III:8365279-10675443	WBGene00006784	T21C12.1e.1	unc-49	WBGene00226151	NA
1972	Fenbendazole_15	III:8365279-10675443	WBGene00001993	T21C12.2	hpd-1	WBGene00222763	WBGene00260120
1973	Fenbendazole_15	III:8365279-10675443	WBGene00011899	T21C12.3	T21C12.3	NA	NA
1974	Fenbendazole_15	III:8365279-10675443	WBGene00043998	T21C12.8a	T21C12.8	NA	NA
1975	Fenbendazole_15	III:8365279-10675443	WBGene00011900	T21C12.4b	T21C12.4	NA	NA
1976	Fenbendazole_15	III:8365279-10675443	WBGene00012859	Y45F3A.1	Y45F3A.1	NA	NA
1977	Fenbendazole_15	III:8365279-10675443	WBGene00004282	Y45F3A.2	rab-30	WBGene00226821	WBGene00258519
1978	Fenbendazole_15	III:8365279-10675443	WBGene00012860	Y45F3A.3a.1	acdh-11	NA	WBGene00258521
1979	Fenbendazole_15	III:8365279-10675443	WBGene00012861	Y45F3A.4	Y45F3A.4	NA	WBGene00260762
1980	Fenbendazole_15	III:8365279-10675443	WBGene00012862	Y45F3A.5	Y45F3A.5	NA	NA
1981	Fenbendazole_15	III:8365279-10675443	WBGene00012863	Y45F3A.8	Y45F3A.8	NA	NA
1982	Fenbendazole_15	III:8365279-10675443	WBGene00012864	Y45F3A.9	Y45F3A.9	NA	NA
1983	Fenbendazole_15	III:8365279-10675443	WBGene00012643	Y39A1A.3	Y39A1A.3	WBGene00226704	WBGene00260819
1984	Fenbendazole_15	III:8365279-10675443	WBGene00012641	Y39A1A.1b	epg-6	WBGene00229587	WBGene00265572
1985	Fenbendazole_15	III:8365279-10675443	WBGene00012642	Y39A1A.2	Y39A1A.2	NA	NA
1986	Fenbendazole_15	III:8365279-10675443	WBGene00012644	Y39A1A.5	rabx-5	WBGene00226705	WBGene00260205
1987	Fenbendazole_15	III:8365279-10675443	WBGene00012660	Y39A1A.24	Y39A1A.24	NA	NA
1988	Fenbendazole_15	III:8365279-10675443	WBGene00012645	Y39A1A.6	mrpl-22	WBGene00226706	WBGene00258486
1989	Fenbendazole_15	III:8365279-10675443	WBGene00012646	Y39A1A.7.1	lron-10	WBGene00227039	WBGene00258667; WBGene00261481; WBGene00262740
1990	Fenbendazole_15	III:8365279-10675443	WBGene00001997	Y39A1A.23	hpr-9	WBGene00229988	NA
1991	Fenbendazole_15	III:8365279-10675443	WBGene00014566	Y39A1A.t1	Y39A1A.t1	NA	NA
1992	Fenbendazole_15	III:8365279-10675443	WBGene00012647	Y39A1A.8	swt-4	WBGene00226707	WBGene00262283
1993	Fenbendazole_15	III:8365279-10675443	WBGene00012648	Y39A1A.9	Y39A1A.9	WBGene00226708	WBGene00261065
1994	Fenbendazole_15	III:8365279-10675443	WBGene00012649	Y39A1A.10	Y39A1A.10	NA	NA
1995	Fenbendazole_15	III:8365279-10675443	WBGene00194731	Y39A1A.27	Y39A1A.27	NA	NA
1996	Fenbendazole_15	III:8365279-10675443	WBGene00000974	Y39A1A.11a	dhs-11	NA	WBGene00264239
1997	Fenbendazole_15	III:8365279-10675443	WBGene00012650	Y39A1A.12.1	orc-1	WBGene00226709	WBGene00261052
1998	Fenbendazole_15	III:8365279-10675443	WBGene00012651	Y39A1A.13	orc-4	WBGene00229266	WBGene00261061
1999	Fenbendazole_15	III:8365279-10675443	WBGene00012652	Y39A1A.14	Y39A1A.14	WBGene00226710	WBGene00262358
[truncated: 7,860 more rows]
