# Supplementary material for: Discovery of genomic intervals that underlie nematode responses to benzimidazoles
Source: PLoS Negl Trop Dis. 2018 Mar 30;12(3):e0006368. doi: 10.1371/journal.pntd.0006368 (PMC5895046; doi:10.1371/journal.pntd.0006368)
Supplement: S9 Table — P-values for all statistical tests comparing individual strains (NILs and mutants) with their corresponding parental strains. (XLS) [file pntd.0006368.s020.xls]

## Sheet: STable7-Statistics
	* = significant at alpha = 0.05
	ns = not significant at alpha = 0.05
Figure 2 Statistics
ANOVA with post-hoc Tukey HSD Test
	CB4856 and CB4856 NILs
		diff	lwr	upr	p_adjusted		Strain key
	SnuIR10-CB	135.76	97.1948	174.326	0	*	snuIR7=LJ1207
	SnuIR12-CB	69.2413	30.6759	107.807	3e-06	*	snuIR6=LJ1206
	SnuIR4-CB	48.4123	9.02463	87.8	0.0055166	*	snuIR12=LJ1212
	SnuIR6-CB	3.87035	-35.2296	42.9703	0.999949		snuIR9= LJ1209
	SnuIR7-CB	-12.4717	-51.3876	26.4442	0.96458		snuIR10=LJ1210
	SnuIR9-CB	101.642	62.3523	140.933	0	*	snuIR4=LJ1204
	SnuIR12-SnuIR10	-66.5189	-104.637	-28.4004	6.6e-06	*	snuIR3=LJ1203
	SnuIR4-SnuIR10	-87.3478	-126.298	-48.3976	0	*
	SnuIR6-SnuIR10	-131.89	-170.549	-93.2306	0	*
	SnuIR7-SnuIR10	-148.232	-186.705	-109.759	0	*
	SnuIR9-SnuIR10	-34.1178	-72.9694	4.73382	0.128531
	SnuIR4-SnuIR12	-20.8289	-59.7792	18.1213	0.694628
	SnuIR6-SnuIR12	-65.3709	-104.03	-26.7117	1.49e-05	*
	SnuIR7-SnuIR12	-81.713	-120.186	-43.2399	0	*
	SnuIR9-SnuIR12	32.4011	-6.45045	71.2527	0.173485
	SnuIR6-SnuIR4	-44.542	-84.0216	-5.06241	0.0155481
	SnuIR7-SnuIR4	-60.8841	-100.181	-21.5867	0.0001106	*
	SnuIR9-SnuIR4	53.2301	13.5621	92.8981	0.0015452	*
	SnuIR7-SnuIR6	-16.3421	-55.3509	22.6668	0.878885
	SnuIR9-SnuIR6	97.7721	58.3898	137.154	0	*
	SnuIR9-SnuIR7	114.114	74.9146	153.314	0	*
	N2 and N2 NILs
	SnuIR3-N2	-24.6337	-43.671	-5.59639	0.0113369	*
S5 Fig Statistics
t-test (two and one-tailed)
	S5A (NILs)		P-value		t-test type
		N2 - ECA240	6.16e-10	*	two-tailed
		CB4856 - ECA241	2.05e-12	*	two-tailed
		CB4856 - ECA242	2.32e-13	*	two-tailed
	S5B (Mutants vs N2)
		N2 vs FX234 (ben-1)	3.85e-10	*	two-tailed
		N2 vs ECA270 (alg-4;alg-3)	1	ns	one-tailed (H: N2 > ECA270)
		N2 vs ECA271 (ergo-1)	0.9916	ns	one-tailed (H: N2 > ECA271)
		N2 vs ECA286 (prg-1)	0.0001606	*	one-tailed (H: N2 > ECA286)
S6 Fig Statistics
t-test (one-tailed)
	Combined Assay Stats (A, B, and C combined)
		N2 strains		P-value		t-test type
			N2 - ECA240	5.03e-16	*	one-tailed (H: N2 > ECA240)
			N2 - ECA586 (prg-1)	0.778	ns	one-tailed (H: N2 > ECA586)
			N2 - ECA587 (prg-1)	0.9997	ns	one-tailed (H: N2 > ECA587)
		CB4856 strains
			CB4856 - ECA241	<2.20E-16	*	one-tailed (H: CB < ECA241)
			CB4856 - ECA584 (prg-1)	0.0001605	ns	one-tailed (H: CB < ECA584)
			CB4856 - ECA585 (prg-1)	0.001581	ns	one-tailed (H: CB < ECA585)
	Individual Assay Stats (A, B, and C)
		N2 strains		P-value (A)	P-value (A)	P-value (C)		t-test type
			N2 - ECA240	NA	6.48e-14	1.66e-07	*	one-tailed (H: N2 > ECA240)
			N2 - ECA586 (prg-1)	0.3804	0.04814	0.9714	ns (* for 1/3)	one-tailed (H: N2 > ECA586)
			N2 - ECA587 (prg-1)	NA	0.6591	1	ns	one-tailed (H: N2 > ECA587)
		CB4856 strains
			CB4856 - ECA241	NA	<2.20E-16	1.371e-15	*	one-tailed (H: CB < ECA241)
			CB4856 - ECA584 (prg-1)	0.003442	5.379e-06	0.6429	ns (* for 2/3)	one-tailed (H: CB < ECA584)
			CB4856 - ECA585 (prg-1)	NA	0.0003109	0.009668	*	one-tailed (H: CB < ECA585)
